# Supplementary material for: The Muscleblind-like protein MBL-1 regulates microRNA expression in Caenorhabditis elegans through an evolutionarily conserved autoregulatory mechanism
Source: PLoS Genet. 2023 Dec 22;19(12):e1011109. doi: 10.1371/journal.pgen.1011109 (PMC10773944; doi:10.1371/journal.pgen.1011109)
Supplement: S1 Table — (XLSX) [file pgen.1011109.s015.xlsx]

## Sheet: mbl-1(tm1563)
SE
geneSymbol	chr	strand	exonStart_0base	exonEnd	upstreamES	upstreamEE	downstreamES	downstreamEE	ID	IC_SAMPLE_1	SC_SAMPLE_1	IC_SAMPLE_2	SC_SAMPLE_2	IncFormLen	SkipFormLen	PValue	FDR	IncLevel1	IncLevel2	IncLevelDifference
C14A4.12	II	+	10614200	10614260	10613992	10614149	10614379	10614493	1102	9,9,10	18,31,30	40,58,60	5,2,5	209	149	0.0	0.0	0.263,0.171,0.192	0.851,0.954,0.895
C54G10.4	V	-	14654381	14654450	14653682	14653928	14654902	14655032	1174	1,5,11	14,34,15	47,51,42	5,6,7	218	149	0.0	0.0	0.047,0.091,0.334	0.865,0.853,0.804
ifb-2	II	+	5752816	5752867	5752301	5752721	5753454	5753602	136	16,15,16	642,742,487	1658,1838,1827	158,77,194	200	149	0.0	0.0	0.018,0.015,0.024	0.887,0.947,0.875
T06G6.6	I	+	12718766	12718847	12718361	12718439	12718954	12719067	1861	33,11,15	305,262,280	29,35,22	36,65,33	230	149	0.0	0.0	0.066,0.026,0.034	0.343,0.259,0.302
lin-10	I	-	8115783	8115867	8115080	8115308	8116642	8116866	1930	473,508,303	134,172,92	778,786,912	43,58,48	233	149	0.0	0.0	0.693,0.654,0.678	0.92,0.897,0.924
unc-43	IV	-	10327601	10327715	10326568	10326644	10329096	10329201	2099	2200,2232,1629	258,244,209	825,866,1027	778,804,778	263	149	0.0	0.0	0.829,0.838,0.815	0.375,0.379,0.428
etr-1	II	+	168174	168393	167903	168047	168542	168689	2196	668,694,558	41,33,14	59,93,128	43,56,60	368	149	0.0	0.0	0.868,0.895,0.942	0.357,0.402,0.463
lfi-1	X	+	4984479	4984569	4984077	4984205	4984774	4984901	2205	14,7,4	79,86,57	208,197,206	51,69,58	239	149	0.0	0.0	0.099,0.048,0.042	0.718,0.64,0.689
top-1	I	+	13293528	13293744	13292513	13293024	13294234	13295716	2251	301,250,206	228,199,189	38,35,70	343,398,289	365	149	0.0	0.0	0.35,0.339,0.308	0.043,0.035,0.09
ddx-19	II	+	8885467	8886694	8885277	8885388	8887036	8887094	2270	436,416,614	121,137,132	257,259,417	253,309,287	1376	149	0.0	0.0	0.281,0.247,0.335	0.099,0.083,0.136
dct-17	V	-	13728591	13728651	13727760	13727920	13728699	13728862	2851	503,614,442	32,37,25	371,400,418	149,157,143	209	149	0.0	0.0	0.918,0.922,0.926	0.64,0.645,0.676
dct-17	V	-	13728471	13728651	13727760	13727920	13728699	13728862	2853	238,280,205	32,37,25	251,266,295	149,157,143	329	149	0.0	0.0	0.771,0.774,0.788	0.433,0.434,0.483
W07E11.1	X	+	10098797	10098827	10097930	10098093	10099065	10099160	3476	34,26,26	85,93,100	69,95,71	24,42,37	179	149	0.0	0.0	0.25,0.189,0.178	0.705,0.653,0.615
sao-1	V	+	13964758	13964821	13964445	13964598	13964937	13965069	509	47,54,55	351,399,337	268,270,330	201,210,213	212	149	0.0	0.0	0.086,0.087,0.103	0.484,0.475,0.521
rme-1	V	+	6216479	6216494	6216284	6216418	6216788	6217050	56	537,590,458	1859,1914,1572	1327,1491,1448	911,899,940	164	149	0.0	0.0	0.208,0.219,0.209	0.57,0.601,0.583
frm-1	I	-	14880014	14880131	14878892	14878993	14881051	14881174	910	53,47,30	752,821,619	250,231,202	413,452,410	266	149	0.0	0.0	0.038,0.031,0.026	0.253,0.223,0.216
frm-1	I	-	14880609	14880846	14878892	14878993	14881051	14881174	914	535,528,391	752,821,619	811,970,855	413,452,410	386	149	0.0	0.0	0.215,0.199,0.196	0.431,0.453,0.446
etr-1	II	+	168174	168393	167903	168047	168548	168689	2197	919,917,716	179,236,172	84,119,147	428,468,421	368	149	6.310441607509799e-288	1.17829968016e-285	0.675,0.611,0.628	0.074,0.093,0.124
unc-36	III	-	8198091	8198223	8197486	8197828	8199141	8199309	3006	33,38,21	41,53,43	3,5,5	53,86,54	281	149	2.0781855910879637e-279	3.67620093245e-277	0.299,0.275,0.206	0.029,0.03,0.047
frpr-8	X	+	8702156	8702192	8701916	8702001	8702696	8702822	754	18,12,5	3,3,0	0,0,2	5,5,6	185	149	2.504548799816461e-269	4.20889425809e-267	0.829,0.763,1.0	0.0,0.0,0.212
mel-11	II	+	9365635	9365779	9364892	9365076	9365972	9366173	1960	180,240,183	14,11,7	117,106,127	26,35,38	293	149	9.798774021715947e-255	1.56827045176e-252	0.867,0.917,0.93	0.696,0.606,0.63
C06A6.4	IV	-	7827420	7827462	7827025	7827105	7827568	7827675	1136	554,568,492	962,1045,833	57,64,79	1583,1641,1544	191	149	5.135407084386071e-206	7.84550145937e-204	0.31,0.298,0.315	0.027,0.03,0.038
spat-3	X	-	4598613	4598667	4598009	4598479	4598749	4598922	567	47,36,34	15,16,22	10,22,18	34,43,30	203	149	5.671227363149508e-195	8.28738920328e-193	0.697,0.623,0.531	0.178,0.273,0.306
F08G5.3	IV	-	12413744	12413801	12412969	12413239	12413853	12414002	904	21,19,16	23,26,26	30,25,17	0,6,8	206	149	2.3376830831214882e-181	3.27373035099e-179	0.398,0.346,0.308	1.0,0.751,0.606
unc-70	V	+	6889598	6889682	6889186	6889310	6889804	6889955	1509	265,281,202	330,387,335	132,139,169	615,670,691	233	149	7.153819991610701e-177	9.61759559672e-175	0.339,0.317,0.278	0.121,0.117,0.135
cdc-14	II	-	5591443	5591485	5590792	5590984	5591574	5592837	630	52,67,56	143,197,127	150,174,159	65,91,68	191	149	9.704026555621436e-165	1.25443204821e-162	0.221,0.21,0.256	0.643,0.599,0.646
nlp-38	I	+	13403557	13403614	13403345	13403473	13403732	13404099	2074	0,0,0	127,139,91	133,182,191	16,13,24	206	149	4.364187512541963e-148	5.23858365345e-146	0.0,0.0,0.0	0.857,0.91,0.852
rgr-1	III	+	9396930	9396948	9396524	9396699	9397859	9398018	3456	18,44,15	122,151,96	143,126,101	16,11,26	167	149	4.704123208471388e-143	5.45191658747e-141	0.116,0.206,0.122	0.889,0.911,0.776
gar-2	III	+	6319567	6319606	6319330	6319456	6320318	6320871	3233	3,3,0	16,29,26	17,12,19	13,8,17	188	149	1.6562976116162374e-137	1.85560542421e-135	0.129,0.076,0.0	0.509,0.543,0.47
mlt-11	V	+	20671458	20673036	20671016	20671271	20673146	20674559	449	1081,845,1178	51,42,61	229,211,157	21,28,29	1727	149	5.892948416176235e-127	6.3890966538e-125	0.646,0.634,0.625	0.485,0.394,0.318
unc-53	II	-	11061248	11061461	11061064	11061147	11061612	11061735	3164	103,187,109	84,115,67	6,0,5	159,186,101	362	149	9.649781125924677e-112	9.53909246007e-110	0.335,0.401,0.401	0.015,0.0,0.02
nid-1	V	+	12914220	12914391	12913991	12914135	12914440	12914537	1366	218,262,175	0,2,2	30,37,18	27,25,18	320	149	2.8156960819900017e-105	2.62876514766e-103	1.0,0.984,0.976	0.341,0.408,0.318
unc-11	I	-	3801834	3801954	3800191	3800279	3803010	3803503	98	105,84,108	101,104,72	72,67,70	152,159,138	269	149	1.2134043817671873e-104	1.10223030463e-102	0.365,0.309,0.454	0.208,0.189,0.219
par-3	III	+	5672220	5672367	5670731	5671847	5672471	5672694	3234	316,357,261	3,8,0	174,234,193	43,40,41	296	149	1.2689903169841835e-97	1.12238854089e-95	0.981,0.957,1.0	0.671,0.746,0.703
Y55B1AR.2	III	-	593370	593595	591965	592143	593926	594123	1578	139,167,142	104,106,111	167,188,179	50,61,44	374	149	4.4958761936125184e-95	3.87452304788e-93	0.347,0.386,0.338	0.571,0.551,0.618
fln-2	X	+	9416754	9416847	9416288	9416488	9416923	9418554	1805	145,148,144	38,28,34	165,175,247	2,25,18	242	149	4.058606868583913e-92	3.41024442133e-90	0.701,0.765,0.723	0.981,0.812,0.894
wve-1	I	-	11925705	11925783	11925024	11925535	11927120	11927447	310	98,124,126	89,105,89	60,63,62	100,107,120	227	149	1.3221493768086865e-91	1.08384001353e-89	0.42,0.437,0.482	0.283,0.279,0.253
F32A5.2	II	+	7246823	7247246	7246468	7246569	7247334	7247649	3454	479,294,231	10,4,1	129,136,238	93,83,167	572	149	4.9832022895891504e-85	3.98774830841e-83	0.926,0.95,0.984	0.265,0.299,0.271
egl-8	V	+	29335	29515	28381	28699	30199	30297	2901	553,567,511	17,14,12	268,258,302	15,33,33	329	149	1.043435825970833e-84	8.15578560718e-83	0.936,0.948,0.951	0.89,0.78,0.806
egl-8	V	+	28381	28699	26193	26380	30199	30297	2906	682,709,540	87,91,43	181,167,210	167,181,200	467	149	3.899488702353535e-79	2.97867762014e-77	0.714,0.713,0.8	0.257,0.227,0.251
unc-103	III	+	4143941	4144172	4142907	4143185	4144578	4144645	414	126,143,96	19,22,14	91,55,104	37,24,32	380	149	1.6950780354315537e-75	1.26603495046e-73	0.722,0.718,0.729	0.491,0.473,0.56
egl-8	V	+	28381	28699	26193	26380	29335	29515	2905	903,949,754	83,112,115	219,172,222	214,212,206	467	149	1.654877831879052e-73	1.20914008542e-71	0.776,0.73,0.677	0.246,0.206,0.256
ehbp-1	V	+	9553625	9553703	9553359	9553525	9553781	9553841	2082	31,38,49	100,133,91	89,83,114	128,120,112	227	149	1.5495886040051377e-72	1.10812070172e-70	0.169,0.158,0.261	0.313,0.312,0.401
F41E7.7	X	+	10311652	10311743	10311476	10311567	10312015	10312182	798	32,23,26	60,45,42	67,65,76	23,13,8	240	149	2.5745774137882264e-70	1.76594993627e-68	0.249,0.241,0.278	0.644,0.756,0.855
dnc-1	IV	-	10932236	10932320	10931881	10931951	10932478	10932553	2938	86,98,73	12,22,7	46,48,58	101,164,183	233	149	1.1026277892432016e-68	7.41186399929e-67	0.821,0.74,0.87	0.226,0.158,0.169
rskn-1	I	-	8578786	8578903	8577057	8577174	8580002	8580107	2748	26,37,24	20,25,28	16,12,21	46,35,35	266	149	1.350282098474373e-68	8.89862379014e-67	0.421,0.453,0.324	0.163,0.161,0.252
blmp-1	I	+	10413361	10413409	10412477	10412946	10413492	10413846	48	454,410,403	9,16,9	268,284,187	90,91,90	197	149	2.3389377853234558e-62	1.48323960311e-60	0.974,0.951,0.971	0.693,0.702,0.611
F07A11.2	II	-	11594593	11594632	11594431	11594464	11594706	11595408	634	151,135,137	170,168,167	224,268,226	13,13,38	188	149	2.318728107387033e-62	1.48323960311e-60	0.413,0.389,0.394	0.932,0.942,0.825
tra-1	III	-	11177803	11177866	11175464	11176200	11179083	11179341	1746	146,185,151	67,60,58	166,238,178	22,24,24	212	149	4.090066518243258e-59	2.49940246688e-57	0.605,0.684,0.647	0.841,0.875,0.839
unc-104	II	+	7005975	7006116	7004658	7004790	7006469	7006692	1900	100,152,95	10,17,3	113,137,167	34,38,20	290	149	5.752517972754762e-58	3.45253801901e-56	0.837,0.821,0.942	0.631,0.649,0.811
unc-16	III	+	9554097	9554181	9553675	9553723	9554442	9554590	957	101,76,109	187,171,116	159,161,94	135,130,102	233	149	1.157372309632752e-55	6.82443567136e-54	0.257,0.221,0.375	0.43,0.442,0.371
kin-4	IV	+	11445639	11445908	11444784	11445570	11446326	11447065	3134	353,318,273	0,0,0	127,152,158	44,57,56	418	149	4.522589434932156e-55	2.62076260186e-53	1.0,1.0,1.0	0.507,0.487,0.501
frm-1	I	-	14880014	14880131	14878892	14878993	14880609	14880846	911	82,83,54	171,184,138	487,490,420	204,193,181	266	149	2.663540012994996e-54	1.49202633061e-52	0.212,0.202,0.18	0.572,0.587,0.565
egl-8	V	+	38990	39026	38137	38269	40453	40723	2900	422,444,321	87,93,74	185,222,201	274,288,290	185	149	1.0713591117049003e-50	5.90301307285e-49	0.796,0.794,0.777	0.352,0.383,0.358
mec-3	IV	-	10461242	10461293	10460985	10461101	10461688	10461766	2660	0,2,3	28,31,18	41,42,24	0,0,0	200	149	1.197052709633619e-49	6.48918412432e-48	0.0,0.046,0.11	1.0,1.0,1.0
F13B9.1	X	+	8290408	8290474	8290220	8290327	8290711	8291114	3256	26,30,14	262,308,205	58,62,61	230,228,276	215	149	5.720423845126198e-45	3.05180072119e-43	0.064,0.063,0.045	0.149,0.159,0.133
gon-1	IV	-	9942310	9942355	9941726	9942055	9942443	9942592	1021	0,0,0	121,130,119	60,59,59	80,77,68	194	149	6.457892938679518e-45	3.39140283858e-43	0.0,0.0,0.0	0.365,0.37,0.4
nhx-5	X	+	10580388	10580440	10580131	10580237	10580599	10580639	447	104,147,105	116,155,104	155,171,172	99,108,82	201	149	1.1184030421975493e-42	5.69538276489e-41	0.399,0.413,0.428	0.537,0.54,0.609
lea-1	V	+	10022676	10023048	10022195	10022534	10023558	10024899	25	171,188,248	198,214,160	157,134,195	90,82,85	521	149	2.1437486689806575e-42	1.07539392186e-40	0.198,0.201,0.307	0.333,0.318,0.396
mec-8	I	-	9441940	9442279	9441013	9441518	9443036	9443384	2366	610,719,451	28,32,27	546,612,598	62,74,40	488	149	2.436447406582165e-40	1.20424996081e-38	0.869,0.873,0.836	0.729,0.716,0.82
pct-1	IV	+	8184694	8185385	8178580	8178681	8185624	8185721	52	222,247,216	83,96,94	139,194,180	106,158,105	840	149	1.4656337037991372e-37	7.03713554067e-36	0.322,0.313,0.29	0.189,0.179,0.233
unc-53	II	-	11060196	11060217	11058602	11060064	11060262	11060400	3168	47,46,19	152,155,112	19,14,11	150,162,181	170	149	6.225757854754922e-37	2.94715100702e-35	0.213,0.206,0.129	0.1,0.07,0.051
egl-8	V	+	29335	29515	26193	26380	30199	30297	2902	398,425,400	87,91,43	427,432,463	167,181,200	329	149	1.2673140355773415e-36	5.91589232441e-35	0.674,0.679,0.808	0.537,0.519,0.512
dnc-1	IV	-	10932478	10932553	10932236	10932320	10932594	10932696	2936	30,28,24	120,126,118	72,91,95	23,51,28	224	149	9.401728836711719e-36	4.27016359732e-34	0.143,0.129,0.119	0.676,0.543,0.693
nhr-79	V	-	19208843	19208908	19208474	19208603	19209101	19209233	4	120,141,105	30,22,20	152,156,141	8,16,13	214	149	4.01097816102795e-33	1.79745301323e-31	0.736,0.817,0.785	0.93,0.872,0.883
F14B8.5	X	-	6927816	6927924	6927557	6927660	6928506	6928674	3570	477,521,382	140,122,92	496,595,541	102,75,67	257	149	1.172488734828637e-32	5.18517715495e-31	0.664,0.712,0.707	0.738,0.821,0.824
unc-53	II	-	11061248	11061461	11061064	11061147	11061841	11062176	3165	61,121,68	15,10,0	3,0,4	15,24,15	362	149	5.554417480919697e-32	2.33354964417e-30	0.626,0.833,1.0	0.076,0.0,0.099
frpr-9	V	+	10993185	10993212	10992705	10992988	10993354	10993435	1171	0,0,0	27,26,9	36,34,25	6,5,10	176	149	1.0305913092243044e-31	4.27631776581e-30	0.0,0.0,0.0	0.836,0.852,0.679
tag-163	I	-	5588925	5589313	5587841	5587928	5591550	5591618	2849	676,642,511	189,221,238	693,714,707	132,170,187	537	149	1.5075910502256252e-31	6.17928478025e-30	0.498,0.446,0.373	0.593,0.538,0.512
T28D6.5	III	+	11340939	11341097	11340469	11340822	11341774	11342237	1247	105,93,62	13,12,9	137,137,159	2,0,15	307	149	2.1782697751915424e-31	8.82068037882e-30	0.797,0.79,0.77	0.971,1.0,0.837
pat-12	III	-	730308	730437	729985	730144	730591	730684	2284	82,74,46	317,363,311	96,107,133	236,268,208	278	149	4.902189903102568e-31	1.96145955528e-29	0.122,0.098,0.073	0.179,0.176,0.255
smg-6	III	+	2480746	2480812	2479960	2480039	2481897	2482098	2827	74,93,65	42,70,58	203,178,227	34,28,43	215	149	1.8975402050295116e-30	7.50309721071e-29	0.55,0.479,0.437	0.805,0.815,0.785
kin-20	X	-	15270659	15270748	15269697	15269726	15271226	15271542	561	623,709,494	150,141,155	376,383,417	436,331,385	238	149	8.179171851047736e-30	3.19653448737e-28	0.722,0.759,0.666	0.351,0.42,0.404
Y43F8B.3	V	+	19504839	19505253	19503997	19504104	19506370	19506563	262	7,8,0	83,76,17	8,14,42	21,17,105	563	149	1.6629839014363645e-27	6.42446999164e-26	0.022,0.027,0.0	0.092,0.179,0.096
dct-17	V	-	13727985	13728651	13727760	13727920	13728699	13728862	2852	238,294,200	32,37,25	231,233,267	149,157,143	815	149	4.7831713283107125e-27	1.80631897016e-25	0.576,0.592,0.594	0.221,0.213,0.254
rbf-1	III	+	6699076	6699130	6698581	6698910	6699243	6699333	849	38,48,36	23,18,10	6,11,8	32,24,30	203	149	1.509479223449583e-26	5.63706630002e-25	0.548,0.662,0.725	0.121,0.252,0.164
unc-31	IV	+	12779433	12779469	12777799	12777954	12780868	12780971	2243	0,7,1	15,7,8	18,16,18	0,0,0	185	149	2.4840298976084862e-26	9.17453240205e-25	0.0,0.446,0.091	1.0,1.0,1.0
slo-1	V	+	18493546	18493591	18493130	18493341	18495016	18495135	1268	3,15,8	45,61,47	3,0,1	39,35,39	194	149	3.197931481413842e-26	1.16828779446e-24	0.049,0.159,0.116	0.056,0.0,0.019
lev-11	I	-	14623570	14623709	14622827	14622897	14623827	14623898	9	85,107,68	2,1,1	96,87,64	12,16,8	288	149	4.105527156349001e-26	1.48372868521e-24	0.956,0.982,0.972	0.805,0.738,0.805
H11E01.3	X	+	1612505	1612562	1611723	1611869	1613170	1613274	2857	12,15,3	65,87,59	54,61,61	62,55,55	206	149	1.9011493478859187e-25	6.79762016835e-24	0.118,0.111,0.035	0.386,0.445,0.445
H14E04.2	III	+	2377092	2377113	2376877	2377009	2379597	2379868	133	23,13,34	98,100,99	4,14,4	88,89,94	170	149	4.3687203831572986e-24	1.52950720914e-22	0.171,0.102,0.231	0.038,0.121,0.036
H24G06.1	V	+	9457080	9457317	9456569	9456881	9457844	9458292	2579	83,49,58	315,317,278	143,137,150	262,343,274	386	149	1.0151321992886927e-23	3.51738074413e-22	0.092,0.056,0.075	0.174,0.134,0.174
ZK673.11	II	+	10460640	10460667	10460297	10460527	10460868	10461023	78	0,0,0	9,3,5	15,9,3	2,0,3	176	149	1.1248756777772777e-23	3.85786444185e-22	0.0,0.0,0.0	0.864,1.0,0.458
ajm-1	X	+	9109673	9109796	9109087	9109260	9109917	9110036	275	343,387,310	144,181,120	105,123,129	197,195,190	272	149	2.9757853244959265e-23	1.00016144756e-21	0.566,0.539,0.586	0.226,0.257,0.271
ZC434.9	I	+	10358982	10359135	10358387	10358495	10359423	10359488	728	255,199,217	30,30,22	287,257,205	77,77,114	302	149	7.187006956042049e-23	2.36818925287e-21	0.807,0.766,0.83	0.648,0.622,0.47
ZC434.9	I	+	10358982	10359135	10358387	10358495	10360188	10360235	727	254,199,217	0,0,1	267,247,193	23,32,65	302	149	7.541493926980011e-23	2.4608700086e-21	1.0,1.0,0.991	0.851,0.792,0.594
twk-17	X	-	7600689	7600716	7599835	7600466	7600945	7601081	3115	0,3,1	22,28,12	10,10,11	24,18,28	176	149	1.3919384567567447e-21	4.37224780669e-20	0.0,0.083,0.066	0.261,0.32,0.25
scrm-1	I	-	11689034	11689113	11688705	11688988	11689344	11689390	2110	74,77,66	7,13,11	39,60,45	40,33,47	228	149	1.4790098268181836e-21	4.6027333592e-20	0.874,0.795,0.797	0.389,0.543,0.385
F32A7.5	I	+	14847748	14847925	14846744	14847662	14848070	14848454	2779	1640,1917,1633	5,15,7	1316,1499,1270	75,90,63	326	149	1.5433651087751137e-21	4.75894507394e-20	0.993,0.983,0.991	0.889,0.884,0.902
par-1	V	-	14121344	14121512	14120732	14121018	14122207	14122315	2238	425,418,318	92,88,76	262,255,260	151,173,183	317	149	9.546736771383337e-21	2.91696202624e-19	0.685,0.691,0.663	0.449,0.409,0.4
F13B9.1	X	+	8288313	8288436	8287763	8288156	8288600	8288804	3255	534,495,409	11,30,19	395,366,338	78,76,83	272	149	4.3493811853916424e-20	1.30520269322e-18	0.964,0.9,0.922	0.735,0.725,0.69
twk-39	III	+	11802867	11802936	11801699	11801774	11802994	11803092	3528	23,17,29	17,13,7	0,3,2	22,27,19	218	149	9.577534542604546e-20	2.82369242085e-18	0.48,0.472,0.739	0.0,0.071,0.067
vab-10	I	-	11777359	11777698	11775641	11777170	11777951	11778140	1988	237,264,182	177,174,161	279,277,361	135,146,171	488	149	1.19009510047291e-19	3.4781822893e-18	0.29,0.317,0.257	0.387,0.367,0.392
kin-18	III	+	6120703	6120823	6120164	6120572	6120950	6121687	3265	293,355,214	2,0,0	275,296,318	32,47,42	269	149	1.5147531027554315e-19	4.3513548533e-18	0.988,1.0,1.0	0.826,0.777,0.807
C56A3.6	V	-	13554887	13554986	13554423	13554521	13555099	13555180	2891	100,111,107	0,0,0	89,91,101	30,21,21	248	149	5.736482446521791e-19	1.60669312523e-17	1.0,1.0,1.0	0.641,0.722,0.743
gcy-28	I	+	4501783	4501822	4500649	4500922	4502569	4502899	2523	17,28,20	329,359,263	73,92,86	292,270,345	188	149	7.138571657024291e-19	1.98287101977e-17	0.039,0.058,0.057	0.165,0.213,0.165
Y64G10A.7	IV	+	14309906	14310032	14309480	14309513	14311584	14311854	2428	102,86,77	0,0,0	34,43,40	9,19,11	275	149	9.68189989759146e-18	2.66728406195e-16	1.0,1.0,1.0	0.672,0.551,0.663
pxf-1	IV	-	10165964	10166120	10165394	10165533	10166467	10166704	3101	109,93,96	40,60,41	56,81,50	55,46,40	305	149	2.6250773958778218e-17	7.05830810204e-16	0.571,0.431,0.534	0.332,0.462,0.379
dex-1	III	+	5533876	5534011	5533523	5533768	5534865	5534975	3552	61,37,41	6,17,8	73,110,58	3,7,1	284	149	5.974542614678394e-17	1.59368553396e-15	0.842,0.533,0.729	0.927,0.892,0.968
F42A6.6	IV	-	3335056	3335147	3334138	3334245	3336020	3336173	2365	156,134,142	9,9,8	115,138,172	11,27,20	240	149	7.424947142569378e-17	1.964980106e-15	0.915,0.902,0.917	0.866,0.76,0.842
best-22	IV	+	12353013	12353055	12352167	12352311	12353143	12353295	47	47,60,38	14,20,8	44,53,62	6,8,8	191	149	1.5830666367893296e-16	4.15678669238e-15	0.724,0.701,0.787	0.851,0.838,0.858
ddx-19	II	+	8885467	8885542	8885277	8885388	8887036	8887094	2271	80,86,118	121,137,132	115,125,153	253,309,287	224	149	7.066860728947482e-16	1.82705530077e-14	0.305,0.295,0.373	0.232,0.212,0.262
sli-1	X	-	725540	725591	725138	725267	725706	725781	951	32,39,35	107,139,132	86,82,87	71,80,76	200	149	2.078477074610754e-15	5.33264232654e-14	0.182,0.173,0.165	0.474,0.433,0.46
T19A5.3	V	-	8941675	8941831	8941024	8941580	8941922	8942064	2484	1045,1284,1174	1,2,0	1311,1475,1033	78,114,58	305	149	3.4920038944933036e-15	8.8748569536e-14	0.998,0.997,1.0	0.891,0.863,0.897
H24G06.1	V	+	9459593	9459670	9459238	9459475	9460051	9460161	2580	550,533,495	116,103,82	305,366,327	194,186,198	226	149	3.511918996811532e-15	8.8748569536e-14	0.758,0.773,0.799	0.509,0.565,0.521
mbl-1	X	+	17006972	17007197	17005586	17005706	17008199	17008361	2519	836,893,687	132,161,110	669,677,776	232,256,217	374	149	5.379303953908181e-15	1.34924183501e-13	0.716,0.688,0.713	0.535,0.513,0.588
imp-1	I	+	8754963	8754993	8754541	8754831	8755253	8755415	3049	28,12,20	68,60,49	54,59,81	38,61,82	179	149	2.5343399350317786e-14	6.30956779381e-13	0.255,0.143,0.254	0.542,0.446,0.451
nab-1	I	+	4231573	4231762	4231142	4231225	4232495	4232703	840	60,86,58	76,60,74	31,24,38	82,75,75	338	149	2.9824147097571754e-14	7.37051164669e-13	0.258,0.387,0.257	0.143,0.124,0.183
F40F8.1	II	+	11127709	11127876	11127644	11127667	11128380	11128559	3336	90,109,111	128,121,142	42,69,41	144,158,219	316	149	3.162936590046406e-14	7.75958385339e-13	0.249,0.298,0.269	0.121,0.171,0.081
nrx-1	V	+	10842991	10843519	10842433	10842493	10845644	10845784	1926	82,112,85	18,34,17	115,131,100	7,8,9	677	149	5.811471813974877e-14	1.41538817151e-12	0.501,0.42,0.524	0.783,0.783,0.71
W06H8.6	V	-	6224847	6224924	6224044	6224305	6225872	6226128	1481	1218,1375,953	176,177,122	1171,1354,1236	72,71,72	226	149	9.470962670468101e-14	2.27370753825e-12	0.82,0.837,0.837	0.915,0.926,0.919
unc-82	IV	+	7438526	7438598	7438187	7438323	7438751	7438898	2296	80,71,60	74,59,30	63,61,77	23,23,27	221	149	1.2617361396814251e-13	3.00758522374e-12	0.422,0.448,0.574	0.649,0.641,0.658
coq-2	III	+	6937599	6937770	6937388	6937474	6938411	6938545	3114	22,37,34	230,237,212	75,37,84	109,87,113	320	149	1.0769588719651295e-12	2.53122990816e-11	0.043,0.068,0.069	0.243,0.165,0.257
par-1	V	-	14121368	14121512	14120732	14121018	14122207	14122320	2242	790,773,616	92,88,76	525,517,541	151,173,183	293	149	1.1241225651466283e-12	2.62373329268e-11	0.814,0.817,0.805	0.639,0.603,0.601
pat-12	III	-	729317	729458	729092	729193	729579	729685	2276	172,218,128	279,293,239	201,242,378	232,241,191	290	149	1.5074950385596567e-12	3.49426953421e-11	0.241,0.277,0.216	0.308,0.34,0.504
Y47G6A.7	I	+	3507089	3507164	3506056	3506240	3508221	3508405	295	150,161,111	49,41,28	114,125,136	72,86,87	224	149	1.0312642822158374e-11	2.35787704254e-10	0.671,0.723,0.725	0.513,0.492,0.51
sma-1	V	+	11915029	11915359	11914736	11914883	11915716	11915775	2203	26,97,59	217,310,216	9,6,5	217,259,255	479	149	1.4693807284250087e-11	3.33688420827e-10	0.036,0.089,0.078	0.013,0.007,0.006
eat-18	I	+	14399417	14399536	14398317	14398857	14399622	14399839	2224	28,28,21	92,79,60	0,1,0	101,83,95	268	149	5.0894366583514425e-11	1.14037310725e-09	0.145,0.165,0.163	0.0,0.007,0.0
mpz-1	II	-	10753530	10753587	10752355	10752432	10754010	10754085	878	41,51,46	3,2,5	28,10,14	8,11,6	206	149	5.714749062853277e-11	1.27200474174e-09	0.908,0.949,0.869	0.717,0.397,0.628
F49E2.5	X	+	9554298	9554547	9553936	9554158	9554691	9554823	1030	1989,1903,1508	4,1,0	1241,1365,1269	62,77,43	398	149	6.44010513175768e-11	1.42402587815e-09	0.995,0.999,1.0	0.882,0.869,0.917
fbn-1	III	+	7637409	7637496	7637190	7637256	7637799	7638016	1419	12,1,9	10,3,11	2,6,0	0,0,0	236	149	8.042022581459545e-11	1.76661685597e-09	0.431,0.174,0.341	1.0,1.0,NA
K10D6.2	V	-	11194573	11194627	11193734	11194059	11194773	11194984	3497	283,214,244	81,85,82	194,196,191	73,115,98	203	149	1.1585153653966588e-10	2.52842217084e-09	0.719,0.649,0.686	0.661,0.556,0.589
rme-8	I	+	8092391	8092415	8092070	8092281	8093336	8093790	2389	96,98,65	121,133,154	124,173,131	84,74,81	173	149	1.573491470810784e-10	3.39006720089e-09	0.406,0.388,0.267	0.56,0.668,0.582
C34E11.2	X	-	11808950	11809232	11807329	11807443	11809391	11809503	1344	42,41,5	0,0,0	9,14,56	4,1,14	431	149	1.75355020137551e-10	3.75393772409e-09	1.0,1.0,1.0	0.438,0.829,0.58
fbn-1	III	+	7637355	7637496	7637190	7637256	7637799	7638227	1423	34,7,41	10,3,11	3,17,2	0,0,0	290	149	1.7799819121529048e-10	3.78640456123e-09	0.636,0.545,0.657	1.0,1.0,1.0
F49E2.5	X	+	9554691	9554823	9553936	9554158	9555798	9556353	1027	11,8,15	0,0,0	59,70,40	3,14,14	281	149	1.983764557366688e-10	4.1933538851e-09	1.0,1.0,1.0	0.912,0.726,0.602
clp-1	III	+	7985342	7985351	7985117	7985175	7985664	7985754	678	142,259,169	35,35,31	200,214,177	98,109,125	158	149	1.2271454138379895e-09	2.57777233494e-08	0.793,0.875,0.837	0.658,0.649,0.572
unc-77	IV	-	6157827	6157914	6157601	6157709	6158320	6158392	2789	18,17,20	0,0,0	11,18,13	4,6,7	236	149	3.833455273264386e-09	7.90444366469e-08	1.0,1.0,1.0	0.635,0.654,0.54
pat-12	III	-	730308	730437	729985	730144	731531	731618	2283	77,79,46	15,10,3	94,104,128	1,0,9	278	149	1.2465638013093132e-08	2.55469569281e-07	0.733,0.809,0.892	0.981,1.0,0.884
unc-49	III	+	10529337	10529373	10528676	10528836	10529431	10529554	3210	124,114,80	55,50,36	98,98,118	32,36,24	185	149	1.7495968680633933e-08	3.54240667082e-07	0.645,0.647,0.642	0.712,0.687,0.798
nrx-1	V	+	10843378	10843519	10842433	10842493	10845644	10845784	1927	23,32,21	18,34,17	27,37,17	7,8,9	290	149	2.2974592823934787e-08	4.59628610007e-07	0.396,0.326,0.388	0.665,0.704,0.493
slo-1	V	+	18503100	18503166	18502792	18502895	18504146	18504231	1271	11,9,5	57,59,47	22,25,14	46,47,44	215	149	4.418730714162455e-08	8.78778339071e-07	0.118,0.096,0.069	0.249,0.269,0.181
abu-12	X	-	453976	454195	452672	452882	454287	454482	2741	1013,975,817	138,146,129	966,999,690	102,95,66	368	149	5.82452017983237e-08	1.15154190144e-06	0.748,0.73,0.719	0.793,0.81,0.809
unc-70	V	+	6889413	6889464	6889186	6889310	6889598	6889682	1510	314,392,285	116,123,93	116,117,113	79,64,79	200	149	8.399280839578268e-08	1.64127807569e-06	0.669,0.704,0.695	0.522,0.577,0.516
dur-1	IV	-	9922575	9922695	9922460	9922526	9924246	9924333	252	40,60,49	6,4,0	26,32,24	9,5,14	269	149	8.857223187011792e-08	1.72075879373e-06	0.787,0.893,1.0	0.615,0.78,0.487
unc-62	V	+	4504974	4505120	4503962	4504230	4505828	4505905	376	434,482,339	43,21,22	703,816,620	0,0,0	295	149	1.245673729933608e-07	2.40615483121e-06	0.836,0.921,0.886	1.0,1.0,1.0
T19A6.1	I	-	8380910	8380985	8380329	8380445	8388027	8388092	3119	80,84,79	315,322,254	145,128,157	249,280,250	224	149	3.5357803596505623e-07	6.67626842067e-06	0.145,0.148,0.171	0.279,0.233,0.295
cdk-9	I	+	11324871	11324919	11323526	11323581	11325746	11325938	701	146,113,106	12,15,6	97,142,102	21,18,20	197	149	4.4525613443401683e-07	8.36036797672e-06	0.902,0.851,0.93	0.777,0.856,0.794
zyg-12	II	+	4952646	4952694	4952282	4952392	4952839	4953488	2977	16,10,28	20,0,1	3,1,9	8,15,15	197	149	5.43168101773134e-07	1.01421555003e-05	0.377,1.0,0.955	0.221,0.048,0.312
C50D2.6	II	+	86616	86647	85590	85706	87265	87397	3074	36,34,35	3,5,3	33,54,34	1,0,2	180	149	6.141380175885593e-07	1.14039661719e-05	0.909,0.849,0.906	0.965,1.0,0.934
din-1	II	-	11623935	11624523	11623688	11623796	11624628	11625273	2359	277,307,250	9,4,11	229,288,243	12,14,14	737	149	7.507643524321228e-07	1.38643900468e-05	0.862,0.939,0.821	0.794,0.806,0.778
unc-10	X	-	7273829	7274144	7273425	7273655	7274317	7274387	608	145,114,88	1,3,0	82,82,117	11,9,12	464	149	7.90314722506505e-07	1.45150152041e-05	0.979,0.924,1.0	0.705,0.745,0.758
T25D10.1	II	+	6404466	6404540	6404288	6404418	6404584	6404691	3310	331,359,304	99,106,61	315,357,311	57,67,53	223	149	1.5896709767531863e-06	2.88804548804e-05	0.691,0.694,0.769	0.787,0.781,0.797
unc-62	V	+	4505358	4505516	4503962	4504230	4505828	4505905	373	476,497,370	43,21,22	113,85,107	0,0,0	307	149	3.56372830240755e-06	6.40518225903e-05	0.843,0.92,0.891	1.0,1.0,1.0
klp-4	X	-	3172541	3172586	3172116	3172190	3173069	3173130	2299	70,86,46	121,173,124	22,57,38	188,225,205	194	149	9.27506051279098e-06	0.000161520613386	0.308,0.276,0.222	0.082,0.163,0.125
par-1	V	-	14116446	14116680	14115457	14115582	14117502	14117770	2235	833,888,664	260,259,201	510,598,625	257,335,283	383	149	1.0470462369398558e-05	0.000180467815505	0.555,0.572,0.562	0.436,0.41,0.462
F36H2.3	I	-	9258238	9258448	9257890	9258103	9258781	9258996	2675	35,55,44	8,20,10	52,59,69	6,4,0	359	149	1.0565835997539354e-05	0.000181182524427	0.645,0.533,0.646	0.782,0.86,1.0
F59A2.6	III	+	3421124	3421208	3420219	3420444	3421895	3422065	2739	77,72,55	229,269,221	114,100,110	217,221,226	233	149	1.8532102536908426e-05	0.000309882570281	0.177,0.146,0.137	0.251,0.224,0.237
tmc-1	X	+	1174885	1175053	1174510	1174607	1175168	1175286	2050	64,58,57	28,30,11	110,74,74	14,17,10	317	149	2.785791689725436e-05	0.000454516789765	0.518,0.476,0.709	0.787,0.672,0.777
C05D11.8	III	-	6424800	6424903	6424435	6424750	6425670	6425832	469	83,99,106	5,7,5	96,128,129	1,2,0	252	149	4.154693108326225e-05	0.000658675638542	0.908,0.893,0.926	0.983,0.974,1.0
C12D12.1	X	+	3504265	3504628	3504015	3504097	3504699	3505253	709	6678,6853,4585	1214,1324,783	4598,5347,4562	1493,1621,1401	512	149	4.601366942111161e-05	0.000726065459739	0.616,0.601,0.63	0.473,0.49,0.487
tat-1	III	-	12401395	12402063	12400093	12400170	12404784	12404877	1061	344,414,300	137,130,133	435,444,383	118,120,72	817	149	5.250025547999329e-05	0.000820713296131	0.314,0.367,0.291	0.402,0.403,0.492
fhod-1	I	-	5062124	5062598	5061851	5061998	5063150	5063323	3491	587,640,448	78,89,72	716,755,754	42,57,48	623	149	7.516200091573188e-05	0.00114827038672	0.643,0.632,0.598	0.803,0.76,0.79
F10G8.8	I	-	10051995	10052023	10051529	10051604	10052204	10052320	60	147,155,121	74,64,69	167,111,109	26,27,26	177	149	7.645033276883832e-05	0.00115653572782	0.626,0.671,0.596	0.844,0.776,0.779
npr-22	IV	+	8561735	8561799	8561436	8561601	8562675	8562809	67	0,0,0	15,4,4	7,3,3	7,5,8	213	149	7.67353368946855e-05	0.00115653572782	0.0,0.0,0.0	0.412,0.296,0.208
T08G11.1	I	-	8909272	8909353	8909063	8909147	8909584	8909686	1064	139,159,168	48,65,45	125,133,121	57,68,80	230	149	8.558164079240714e-05	0.00127274289692	0.652,0.613,0.707	0.587,0.559,0.495
srap-1	II	+	11218626	11218914	11218264	11218367	11219457	11219541	3035	68,79,63	37,79,51	80,98,72	40,38,16	437	149	9.163494534966474e-05	0.00135676234062	0.385,0.254,0.296	0.405,0.468,0.605
scd-1	X	-	12505606	12505714	12505145	12505311	12505818	12505909	2693	390,368,303	30,51,24	344,378,318	52,62,47	257	149	0.00014219000004118734	0.0020599163368	0.883,0.807,0.88	0.793,0.779,0.797
tag-343	X	-	16671220	16671607	16670371	16670484	16671686	16671796	506	568,636,447	13,10,22	434,449,479	37,32,33	536	149	0.0001466503058096974	0.00211541492629	0.924,0.946,0.85	0.765,0.796,0.801
Y48E1C.1	II	+	13416027	13416984	13415856	13415909	13422218	13422338	2967	253,234,177	19,13,23	236,180,211	34,27,33	1106	149	0.0001502200929114896	0.00215764842853	0.642,0.708,0.509	0.483,0.473,0.463
cup-5	III	+	7586459	7586489	7586108	7586380	7586661	7586769	3389	61,43,34	43,79,62	22,34,26	70,103,100	179	149	0.00019159409579827346	0.00272859218635	0.541,0.312,0.313	0.207,0.216,0.178
F10G8.8	I	-	10052204	10052320	10051529	10051604	10052407	10052533	61	219,231,184	0,0,0	160,104,137	13,9,12	265	149	0.0002567560623656289	0.00359565469005	1.0,1.0,1.0	0.874,0.867,0.865
K10C8.3	V	+	12699406	12699445	12699078	12699268	12699848	12699924	3517	497,595,458	257,315,279	405,330,352	360,356,329	188	149	0.00029973518761375925	0.0041628510974	0.605,0.6,0.565	0.471,0.424,0.459
sms-1	IV	-	11496278	11496362	11485898	11486108	11498082	11498167	832	8,12,21	5,2,4	5,5,21	0,0,0	233	149	0.0003254994344348658	0.00450207242443	0.506,0.793,0.77	1.0,1.0,1.0
Y71F9AL.10	I	+	2867243	2867306	2866507	2866611	2867425	2867597	3110	128,145,102	17,24,17	131,94,100	11,9,9	212	149	0.0003752632551237021	0.00516909754291	0.841,0.809,0.808	0.893,0.88,0.886
C29F9.4	III	+	120560	120592	120491	120516	120636	120698	2773	52,101,89	7,10,7	76,118,124	1,0,6	181	149	0.0004996280628842761	0.00682621918437	0.859,0.893,0.913	0.984,1.0,0.944
tag-341	II	-	7913174	7913307	7912765	7912963	7913997	7914080	2791	121,132,155	16,29,33	103,111,108	41,59,36	282	149	0.0005784966644384996	0.00784002939185	0.8,0.706,0.713	0.57,0.499,0.613
pqn-80	III	+	12643710	12643800	12641819	12642314	12644470	12644596	2056	107,122,79	26,30,9	127,151,171	8,14,12	239	149	0.0006378138252823612	0.00854060664053	0.72,0.717,0.845	0.908,0.871,0.899
A5SS
geneSymbol	chr	strand	longExonStart_0base	longExonEnd	shortES	shortEE	flankingES	flankingEE	ID	IC_SAMPLE_1	SC_SAMPLE_1	IC_SAMPLE_2	SC_SAMPLE_2	IncFormLen	SkipFormLen	PValue	FDR	IncLevel1	IncLevel2
unc-104	II	+	7007768	7008403	7007768	7008394	7008624	7008912	230	87,92,88	13,9,0	34,28,19	120,116,119	158	149	0.0	0.0	0.863,0.906,1.0	0.211,0.185,0.131
lfi-1	X	+	4991887	4992120	4991887	4992039	4992625	4993236	268	35,43,23	334,418,291	200,242,216	172,201,171	230	149	0.0	0.0	0.064,0.062,0.049	0.43,0.438,0.45
mlt-11	V	+	20669026	20669771	20669026	20669744	20670006	20670963	67	240,180,190	26,39,59	18,14,8	46,56,47	176	149	0.0	0.0	0.887,0.796,0.732	0.249,0.175,0.126
egl-15	X	+	11021722	11022068	11021722	11021943	11022379	11022461	68	22,21,21	11,10,5	4,9,10	22,23,12	274	149	2.031143743863193e-151	1.33039915223e-149	0.521,0.533,0.695	0.09,0.175,0.312
nas-37	X	-	9946297	9946614	9946537	9946614	9946028	9946174	85	278,217,157	46,78,44	60,34,28	103,80,89	389	149	9.074884789514426e-139	4.75523962971e-137	0.698,0.516,0.577	0.182,0.14,0.108
F53E4.1	V	-	15655162	15655273	15655180	15655273	15654247	15654487	284	213,146,144	20,24,32	198,141,222	73,56,131	167	149	6.212027506015306e-132	2.71258534429e-130	0.905,0.844,0.801	0.708,0.692,0.602
gar-2	III	+	6319330	6319615	6319330	6319456	6320318	6320871	377	13,6,5	16,29,26	29,12,21	13,8,17	308	149	2.4254446794766333e-117	9.07809294318e-116	0.282,0.091,0.085	0.519,0.421,0.374
ddx-19	II	+	8885467	8886694	8885467	8885542	8887036	8887094	276	376,358,540	19,26,43	213,209,340	71,74,74	1301	149	7.445672766778691e-55	2.43845783112e-53	0.694,0.612,0.59	0.256,0.244,0.345
nep-21	V	-	14218130	14218218	14218154	14218218	14217647	14217741	409	20,23,18	32,44,42	61,50,46	46,50,54	173	149	2.3329245895048408e-38	5.09355202042e-37	0.35,0.31,0.27	0.533,0.463,0.423
mpz-1	II	-	10741124	10741220	10741136	10741220	10740129	10740438	112	6,26,22	43,48,45	17,28,14	26,37,16	161	149	7.07464678370436e-13	1.23570497155e-11	0.114,0.334,0.312	0.377,0.412,0.447
fbn-1	III	+	7633653	7634558	7633653	7633872	7636314	7636473	168	43,65,102	6,3,11	20,28,9	0,0,0	835	149	4.2047454291462533e-10	6.48025472021e-09	0.561,0.795,0.623	1.0,1.0,1.0
dct-17	V	-	13728471	13728651	13728591	13728651	13727760	13727920	329	39,33,39	304,367,276	74,102,110	194,237,234	269	149	1.1284497496346213e-08	1.55607281265e-07	0.066,0.047,0.073	0.174,0.192,0.207
Y39D8A.1	V	+	419916	420104	419916	420089	420158	420255	102	45,37,35	10,10,9	65,45,36	5,6,3	164	149	1.0537300518234924e-07	1.3146536837e-06	0.803,0.771,0.779	0.922,0.872,0.916
Y20C6A.1	V	-	17375281	17375545	17375309	17375545	17375145	17375189	231	37,38,35	15,8,7	24,26,32	19,16,12	177	149	2.713603869086103e-07	3.23165551682e-06	0.675,0.8,0.808	0.515,0.578,0.692
pdfr-1	III	-	6634063	6634165	6634094	6634165	6632840	6633466	206	35,35,31	92,128,61	47,65,45	55,52,33	180	149	4.2899473941578043e-07	4.8868096403e-06	0.239,0.185,0.296	0.414,0.509,0.53
acdh-2	II	-	5545719	5545865	5545806	5545865	5545265	5545403	51	71,56,30	20,33,20	218,196,321	55,47,44	236	149	1.7464378934007347e-06	1.75987203104e-05	0.691,0.517,0.486	0.714,0.725,0.822
dct-17	V	-	13727985	13728651	13728471	13728651	13727760	13727920	331	13,23,11	13,9,16	13,9,10	33,42,38	635	149	1.2159498449914563e-05	0.000106192953129	0.19,0.375,0.139	0.085,0.048,0.058
C12D12.1	X	+	3504015	3504628	3504015	3504097	3504699	3505253	92	5404,5544,3692	1214,1324,783	3867,4442,3763	1493,1621,1401	680	149	3.037569960744868e-05	0.000248701040536	0.494,0.478,0.508	0.362,0.375,0.37
let-413	V	-	7975411	7976034	7975432	7976034	7974923	7975064	162	57,79,71	209,238,146	49,54,42	274,241,280	170	149	0.0007809872436912762	0.00553023399587	0.193,0.225,0.299	0.136,0.164,0.116
A3SS
geneSymbol	chr	strand	longExonStart_0base	longExonEnd	shortES	shortEE	flankingES	flankingEE	ID	IC_SAMPLE_1	SC_SAMPLE_1	IC_SAMPLE_2	SC_SAMPLE_2	IncFormLen	SkipFormLen	PValue	FDR	IncLevel1	IncLevel2	IncLevelDifference
F46B6.5	V	-	9780753	9781326	9780753	9781200	9781423	9781532	352	136,167,160	52,43,29	55,56,86	80,66,82	275	149	0.0	0.0	0.586,0.678,0.749	0.271,0.315,0.362	0.355
ZC434.9	I	+	10358982	10359488	10359423	10359488	10358387	10358495	129	1349,1294,1138	30,30,22	1559,1605,1286	77,77,114	590	149	1.253989958877799e-102	1.99802400115e-100	0.919,0.916,0.929	0.836,0.84,0.74	0.116
ife-3	V	-	7157	7393	7157	7390	7432	7609	202	17,38,80	3,8,18	19,21,59	0,0,6	152	149	9.836152885930997e-36	5.87710134934e-34	0.847,0.823,0.813	1.0,1.0,0.906	-0.141
mlt-11	V	+	20673146	20674559	20674430	20674559	20671016	20671271	96	1076,999,1370	46,32,37	332,331,294	28,20,15	1433	149	6.891664774945176e-35	3.66023973603e-33	0.709,0.764,0.794	0.552,0.632,0.671	0.137
mak-2	IV	+	886441	886613	886495	886613	885345	885421	437	120,96,88	282,273,182	63,52,68	246,251,270	203	149	2.1333360178693081e-19	9.27031469583e-18	0.238,0.205,0.262	0.158,0.132,0.156	0.086
noah-1	I	-	5876753	5876904	5876753	5876892	5877073	5877522	523	53,69,61	208,189,199	5,3,5	83,81,51	161	149	1.4054446086718604e-12	5.16771171496e-11	0.191,0.253,0.221	0.053,0.033,0.083	0.165
etr-1	II	+	168542	168689	168548	168689	168174	168393	380	66,68,64	313,287,221	13,12,21	36,35,35	155	149	2.734505138125144e-10	8.71395637349e-09	0.169,0.186,0.218	0.258,0.248,0.366	-0.1
C06A6.2	IV	+	7853070	7853320	7853079	7853320	7852876	7853017	52	52,55,56	24,14,14	56,48,26	24,27,17	158	149	7.26511719451949e-10	1.92929223277e-08	0.671,0.787,0.79	0.688,0.626,0.591	0.114
pdf-1	III	-	6910962	6911066	6910962	6911060	6912109	6912481	156	309,360,309	47,41,45	164,232,197	45,41,54	155	149	4.886067827973615e-09	1.16777021089e-07	0.863,0.894,0.868	0.778,0.845,0.778	0.075
par-4	V	+	18101697	18101964	18101709	18101964	18101533	18101644	174	23,26,27	73,50,82	12,9,18	66,72,72	161	149	1.165964936232373e-06	2.65395828342e-05	0.226,0.325,0.234	0.144,0.104,0.188	0.116
F47B8.5	V	-	14326480	14326558	14326480	14326552	14327060	14327180	85	92,112,83	34,52,34	82,85,64	19,28,17	155	149	6.618683294459928e-06	0.000143805937034	0.722,0.674,0.701	0.806,0.745,0.784	-0.079
T28C6.7	IV	+	8836520	8836693	8836562	8836693	8834775	8835332	182	191,208,164	243,255,201	109,117,117	270,297,258	191	149	5.644762943871929e-05	0.0010377679566	0.38,0.389,0.389	0.24,0.235,0.261	0.141
MXE
geneSymbol	chr	strand	1stExonStart_0base	1stExonEnd	2ndExonStart_0base	2ndExonEnd	upstreamES	upstreamEE	downstreamES	downstreamEE	ID	IC_SAMPLE_1	SC_SAMPLE_1	IC_SAMPLE_2	SC_SAMPLE_2	IncFormLen	SkipFormLen	PValue	FDR	IncLevel1	IncLevel2	IncLevelDifference
fbl-1	IV	+	9542034	9542292	9542727	9542868	9541600	9541753	9542967	9543043	105	419,465,340	560,606,351	322,299,269	853,998,1217	407	290	0.0	0.0	0.348,0.353,0.408	0.212,0.176,0.136	0.195
F49E2.5	X	+	9554691	9554823	9555798	9556353	9553936	9554158	9556627	9556717	127	3,1,21	712,821,660	57,73,39	518,631,699	281	704	0.0	0.0	0.01,0.003,0.074	0.216,0.225,0.123	-0.159
unc-43	IV	-	10327601	10327715	10329096	10329195	10326568	10326644	10337631	10337715	231	171,168,153	946,956,758	565,562,550	385,381,450	248	263	0.0	0.0	0.161,0.157,0.176	0.609,0.61,0.564	-0.43
unc-43	IV	-	10327601	10327715	10329096	10329201	10326568	10326644	10337631	10337715	234	173,173,157	946,956,758	570,568,551	385,381,450	254	263	0.0	0.0	0.159,0.158,0.177	0.605,0.607,0.559	-0.426
dnc-1	IV	-	10932236	10932320	10932478	10932553	10931881	10931951	10932594	10932696	308	28,35,14	192,209,173	146,236,259	42,82,67	224	233	0.0	0.0	0.132,0.148,0.078	0.783,0.75,0.801	-0.659
unc-62	V	+	4504974	4505120	4505358	4505516	4503962	4504230	4505828	4505905	55	434,482,339	476,497,370	703,816,620	113,85,107	295	307	0.0	0.0	0.487,0.502,0.488	0.866,0.909,0.858	-0.385
unc-62	V	+	4504974	4505120	4505358	4505516	4503962	4504230	4509878	4510148	56	212,269,146	249,256,193	347,416,328	61,49,61	295	307	0.0	0.0	0.47,0.522,0.44	0.855,0.898,0.848	-0.39
unc-43	IV	-	10327601	10327715	10336111	10336264	10326568	10326644	10337631	10337715	232	131,130,125	946,956,758	178,193,195	385,381,450	302	263	1.3175481608409715e-186	5.74780385167e-185	0.108,0.106,0.126	0.287,0.306,0.274	-0.176
unc-62	V	+	4504974	4505120	4505828	4505905	4503962	4504230	4509878	4510148	57	212,269,146	284,298,205	347,416,328	196,251,188	295	226	1.127441263018283e-170	4.37196667548e-169	0.364,0.409,0.353	0.576,0.559,0.572	-0.194
egl-8	V	+	28381	28699	29335	29515	26193	26380	30199	30297	302	682,709,540	398,425,400	181,167,210	427,432,463	467	329	8.307590723940205e-163	2.89934916266e-161	0.547,0.54,0.487	0.23,0.214,0.242	0.296
frm-1	I	-	14880014	14880131	14880609	14880846	14878892	14878993	14881051	14881174	113	535,528,391	53,47,30	811,970,855	250,231,202	386	266	2.3673524118634627e-138	7.51096356128e-137	0.874,0.886,0.9	0.691,0.743,0.745	0.16
pat-12	III	-	730308	730437	730591	730684	729985	730144	731905	731926	245	122,166,150	140,161,91	106,137,107	180,216,242	242	278	4.854296667786417e-81	1.41179128088e-79	0.5,0.542,0.654	0.404,0.422,0.337	0.178
Y69H2.3	V	-	18661621	18661711	18662118	18662313	18661087	18661177	18662358	18662550	112	22,48,25	11,8,11	31,22,26	23,29,21	344	239	4.269699571492201e-68	1.14625011573e-66	0.582,0.807,0.612	0.484,0.345,0.462	0.237
unc-62	V	+	4505358	4505516	4505828	4505905	4503962	4504230	4509878	4510148	54	249,256,193	284,298,205	61,49,61	196,251,188	307	226	2.624689990643924e-62	6.54297719096e-61	0.392,0.387,0.409	0.186,0.126,0.193	0.228
unc-43	IV	-	10329096	10329195	10336111	10336264	10326568	10326644	10337631	10337715	227	131,130,125	171,168,153	178,193,195	565,562,550	302	248	1.62273354573156e-50	3.53958754663e-49	0.386,0.389,0.402	0.206,0.22,0.225	0.175
pat-12	III	-	730308	730437	730591	730684	729985	730144	731531	731618	243	515,572,483	77,79,46	410,414,365	94,104,128	242	278	7.81757594429295e-48	1.60490235562e-46	0.885,0.893,0.923	0.834,0.821,0.766	0.093
gly-5	III	+	13200770	13200881	13200915	13201020	13197609	13197738	13203865	13203994	107	883,1074,793	438,388,367	1288,1393,1334	187,178,227	260	254	6.932238531846206e-45	1.34408402645e-43	0.663,0.73,0.679	0.871,0.884,0.852	-0.178
unc-53	II	-	11061248	11061461	11061612	11061735	11061064	11061147	11061841	11062176	329	196,259,155	61,121,68	270,332,248	3,0,4	272	362	2.130655765035355e-39	3.91367822104e-38	0.81,0.74,0.752	0.992,1.0,0.988	-0.226
F32A5.2	II	+	7246823	7247246	7247334	7247649	7246468	7246569	7247811	7247936	345	477,295,225	190,146,140	120,155,250	308,300,652	572	464	2.2700613865290846e-35	3.96125711949e-34	0.671,0.621,0.566	0.24,0.295,0.237	0.362
akt-1	V	+	10250840	10251032	10251326	10251533	10250478	10250676	10251676	10251805	60	514,618,481	99,116,99	371,348,347	265,288,267	341	356	2.6500362334249966e-28	4.40410783555e-27	0.844,0.848,0.835	0.594,0.558,0.576	0.266
nid-1	V	+	12913991	12914135	12914440	12914537	12913822	12913946	12914769	12915266	159	606,683,452	77,65,46	1027,991,981	27,48,40	293	246	3.026011215587479e-24	4.80035415564e-23	0.869,0.898,0.892	0.97,0.945,0.954	-0.07
unc-43	IV	-	10329096	10329201	10334126	10334169	10326568	10326644	10337631	10337715	230	193,172,109	173,173,157	127,159,135	570,568,551	192	254	3.159198484357535e-22	4.79374030887e-21	0.596,0.568,0.479	0.228,0.27,0.245	0.3
unc-43	IV	-	10329096	10329195	10334126	10334169	10326568	10326644	10337631	10337715	228	193,172,109	171,168,153	127,159,135	565,562,550	192	248	4.802402190538167e-22	6.98349318541e-21	0.593,0.569,0.479	0.225,0.268,0.241	0.302
nlg-1	X	-	13626915	13627020	13627182	13627325	13625787	13625897	13627815	13628076	321	15,28,22	40,60,40	28,27,44	43,38,31	292	254	2.7636424733651025e-21	3.85804489282e-20	0.246,0.289,0.324	0.362,0.382,0.553	-0.146
unc-43	IV	-	10329096	10329201	10336111	10336264	10326568	10326644	10337631	10337715	229	131,130,125	173,173,157	178,193,195	570,568,551	302	254	1.6904434577588546e-19	2.26909525676e-18	0.389,0.387,0.401	0.208,0.222,0.229	0.173
pqn-72	I	-	3274275	3274812	3274929	3275010	3274077	3274163	3276665	3276718	111	225,170,140	21,27,15	225,226,315	107,115,319	230	686	1.1308910792304679e-15	1.46178143204e-14	0.97,0.949,0.965	0.862,0.854,0.747	0.14
Y43F8B.3	V	+	19504839	19505253	19505894	19506059	19503997	19504104	19506370	19506563	35	7,8,0	11,8,12	8,14,42	8,3,6	563	314	3.909070137325089e-13	4.87237670688e-12	0.262,0.358,0.0	0.358,0.722,0.796	-0.419
pxf-1	IV	-	10165394	10165533	10165964	10166120	10164695	10165009	10166467	10166704	325	99,81,98	147,224,180	49,69,40	181,204,172	305	288	7.320874052584437e-10	8.51661681451e-09	0.389,0.255,0.34	0.204,0.242,0.18	0.119
col-99	IV	-	141714	141750	142259	142295	141067	141418	142440	142548	190	9,4,5	19,30,19	27,15,23	21,20,10	185	185	3.777387036063617e-09	4.25260669544e-08	0.321,0.118,0.208	0.563,0.429,0.697	-0.347
taf-12	III	-	11865624	11865720	11868722	11868855	11864946	11865132	11869178	11869283	307	39,21,49	68,80,87	61,71,86	77,52,69	282	245	1.2800270125972767e-08	1.39602946061e-07	0.333,0.186,0.329	0.408,0.543,0.52	-0.208
fbn-1	III	+	7637190	7637256	7637355	7637496	7636314	7636473	7637799	7638227	166	19,3,12	18,5,17	0,0,0	2,12,0	215	290	1.8433954279237686e-08	1.9495303162e-07	0.587,0.447,0.488	0.0,0.0,NA	0.507
unc-16	III	+	9549646	9549682	9550136	9550235	9549413	9549457	9550720	9550974	119	23,17,27	140,159,128	29,30,37	103,105,106	185	248	3.882592245674121e-07	3.98536674629e-06	0.18,0.125,0.22	0.274,0.277,0.319	-0.115
unc-43	IV	-	10327601	10327715	10334126	10334169	10326568	10326644	10337631	10337715	233	193,172,109	946,956,758	127,159,135	385,381,450	192	263	2.3967836324162463e-05	0.000238993567918	0.218,0.198,0.165	0.311,0.364,0.291	-0.128
tom-1	I	+	5552879	5553369	5554740	5554864	5552598	5552741	5555025	5555178	15	265,291,187	94,102,84	163,240,180	92,119,109	639	273	0.00015765466652835187	0.00148706698969	0.546,0.549,0.487	0.431,0.463,0.414	0.091
fbn-1	III	+	7636314	7636473	7637355	7637496	7633653	7633872	7637799	7638227	165	6,4,12	18,5,17	0,0,0	2,12,0	308	290	0.00030544311642327637	0.00280525388505	0.239,0.43,0.399	0.0,0.0,NA	0.356
add-1	X	-	4855151	4855211	4855319	4855421	4854965	4855055	4855715	4855974	279	123,117,104	80,82,66	170,179,173	59,80,71	251	209	0.0005512037889078724	0.0049325672392	0.561,0.543,0.567	0.706,0.651,0.67	-0.119

## Sheet: mbl-1 short(ex7-)
SE
geneSymbol	chr	strand	exonStart_0base	exonEnd	upstreamES	upstreamEE	downstreamES	downstreamEE	ID	IC_SAMPLE_1	SC_SAMPLE_1	IC_SAMPLE_2	SC_SAMPLE_2	IncFormLen	SkipFormLen	PValue	FDR	IncLevel1	IncLevel2	IncLevelDifference
etr-1	II	+	168174	168393	167903	168047	168548	168689	2171	362,382,330	307,292,246	84,119,147	428,468,421	368	149	0.0	0.0	0.323,0.346,0.352	0.074,0.093,0.124	0.243
dnc-1	IV	-	10932236	10932320	10931881	10931951	10932478	10932553	2910	92,93,101	51,32,47	46,48,58	101,164,183	233	149	0.0	0.0	0.536,0.65,0.579	0.226,0.158,0.169	0.404
kin-4	IV	+	11445639	11445908	11444784	11445570	11446326	11447065	3109	243,222,176	31,2,12	127,152,158	44,57,56	418	149	0.0	0.0	0.736,0.975,0.839	0.507,0.487,0.501	0.352
rgr-1	III	+	9396930	9396948	9396524	9396699	9397859	9398018	3428	37,44,40	63,92,62	143,126,101	16,11,26	167	149	2.7498633883813607e-284	2.28238661236e-281	0.344,0.299,0.365	0.889,0.911,0.776	-0.523
mbl-1	X	+	17006972	17007197	17005586	17005706	17008199	17008361	2490	68,40,46	550,505,402	669,677,776	232,256,217	374	149	9.013192153666672e-283	5.98475959003e-280	0.047,0.031,0.044	0.535,0.513,0.588	-0.505
lin-10	I	-	8115783	8115867	8115080	8115308	8116642	8116866	1916	518,508,455	101,136,80	778,786,912	43,58,48	233	149	2.0272138508951965e-274	1.1217249975e-271	0.766,0.705,0.784	0.92,0.897,0.924	-0.162
F07A11.2	II	-	11594593	11594632	11594431	11594464	11594706	11595408	612	232,224,182	59,69,89	224,268,226	13,13,38	188	149	1.0983074955580936e-239	5.20911555036e-237	0.757,0.72,0.618	0.932,0.942,0.825	-0.201
ifb-2	II	+	5752816	5752867	5752301	5752721	5753454	5753602	136	878,821,620	401,366,361	1658,1838,1827	158,77,194	200	149	3.1443342695929893e-192	1.30489872188e-189	0.62,0.626,0.561	0.887,0.947,0.875	-0.301
clec-119	II	+	1255939	1256013	1255591	1255649	1256093	1256391	1143	13,10,8	1,1,1	0,1,3	1,4,5	223	149	1.2675251784639087e-162	4.67575954722e-160	0.897,0.87,0.842	0.0,0.143,0.286	0.727
kin-18	III	+	6120703	6120823	6120164	6120572	6120950	6121687	3232	263,281,226	9,6,6	275,296,318	32,47,42	269	149	5.397799166427225e-160	1.79206932325e-157	0.942,0.963,0.954	0.826,0.777,0.807	0.15
T06G6.6	I	+	12718766	12718847	12718361	12718439	12718954	12719067	1852	28,19,19	139,163,104	29,35,22	36,65,33	230	149	6.780463070402725e-143	2.04646703579e-140	0.115,0.07,0.106	0.343,0.259,0.302	-0.204
sao-1	V	+	13964758	13964821	13964445	13964598	13964937	13965069	488	76,81,76	293,290,254	268,270,330	201,210,213	212	149	1.0655471480670807e-142	2.94801377632e-140	0.154,0.164,0.174	0.484,0.475,0.521	-0.329
egl-8	V	+	28381	28699	26193	26380	29335	29515	2875	452,366,375	207,204,163	219,172,222	214,212,206	467	149	6.702209851379696e-141	1.71164128512e-138	0.411,0.364,0.423	0.246,0.206,0.256	0.163
kin-20	X	-	15270659	15270748	15269697	15269726	15271226	15271542	541	609,444,355	239,269,186	376,383,417	436,331,385	238	149	1.8544586734335984e-130	4.39771628271e-128	0.615,0.508,0.544	0.351,0.42,0.404	0.164
wve-1	I	-	11925705	11925783	11925024	11925535	11927120	11927447	302	96,128,101	83,96,59	60,63,62	100,107,120	227	149	8.708031636986919e-126	1.92737766899e-123	0.432,0.467,0.529	0.283,0.279,0.253	0.204
T19A5.3	V	-	8941675	8941831	8941024	8941580	8941922	8942064	2450	1114,1424,1188	16,17,20	1311,1475,1033	78,114,58	305	149	6.172220115083296e-110	1.28073567388e-107	0.971,0.976,0.967	0.891,0.863,0.897	0.088
C56A3.6	V	-	13554887	13554986	13554423	13554521	13555099	13555180	2859	103,173,124	9,12,7	89,91,101	30,21,21	248	149	6.450719219507878e-108	1.25978751816e-105	0.873,0.896,0.914	0.641,0.722,0.743	0.192
nid-1	V	+	12914220	12914391	12913991	12914135	12914440	12914537	1356	46,50,44	9,20,4	30,37,18	27,25,18	320	149	9.031817063965138e-108	1.66586848069e-105	0.704,0.538,0.837	0.341,0.408,0.318	0.337
etr-1	II	+	168174	168393	167903	168047	168542	168689	2170	281,313,262	33,24,20	59,93,128	43,56,60	368	149	1.2759598913686955e-97	2.22957202071e-95	0.775,0.841,0.841	0.357,0.402,0.463	0.412
dct-17	V	-	13728591	13728651	13727760	13727920	13728699	13728862	2820	331,417,379	74,81,56	371,400,418	149,157,143	209	149	4.9717149505348045e-85	8.25304681789e-83	0.761,0.786,0.828	0.64,0.645,0.676	0.138
ddx-19	II	+	8885467	8886694	8885277	8885388	8887036	8887094	2249	521,418,422	225,184,172	257,259,417	253,309,287	1376	149	3.0458844794212893e-74	4.81539831985e-72	0.2,0.197,0.21	0.099,0.083,0.136	0.096
lev-11	I	-	14623570	14623709	14622827	14622897	14623827	14623898	9	64,66,53	0,2,1	96,87,64	12,16,8	288	149	5.896012477527196e-73	8.89761882972e-71	1.0,0.945,0.965	0.805,0.738,0.805	0.187
egl-8	V	+	28381	28699	26193	26380	30199	30297	2876	361,279,307	101,81,82	181,167,210	167,181,200	467	149	2.1221409877765478e-70	3.06326438236e-68	0.533,0.524,0.544	0.257,0.227,0.251	0.289
rbf-1	III	+	6699076	6699130	6698581	6698910	6699243	6699333	842	28,15,15	22,28,13	6,11,8	32,24,30	203	149	3.496332040781734e-64	4.83659265641e-62	0.483,0.282,0.459	0.121,0.252,0.164	0.229
frm-1	I	-	14880609	14880846	14878892	14878993	14881051	14881174	908	845,762,698	684,666,621	811,970,855	413,452,410	386	149	8.337687771081064e-61	1.107244936e-58	0.323,0.306,0.303	0.431,0.453,0.446	-0.133
frm-1	I	-	14880014	14880131	14878892	14878993	14880609	14880846	904	296,335,215	238,198,166	487,490,420	204,193,181	266	149	6.148374947716059e-60	7.56022400978e-58	0.411,0.487,0.42	0.572,0.587,0.565	-0.135
lgc-22	IV	+	4302571	4302619	4302331	4302466	4302773	4303062	2141	7,6,0	342,453,317	37,42,30	328,323,213	197	149	5.20879663936187e-59	6.17614458667e-57	0.015,0.01,0.0	0.079,0.09,0.096	-0.08
fln-2	X	+	9416754	9416847	9416288	9416488	9416923	9418554	1796	195,150,145	31,36,30	165,175,247	2,25,18	242	149	1.112063056301471e-58	1.27312046446e-56	0.795,0.72,0.748	0.981,0.812,0.894	-0.141
top-1	I	+	13293528	13293744	13292513	13293024	13294234	13295716	2232	185,152,185	198,251,203	38,35,70	343,398,289	365	149	1.4566041462135586e-54	1.55997605336e-52	0.276,0.198,0.271	0.043,0.035,0.09	0.192
nmy-1	X	+	2910422	2910443	2910188	2910340	2911110	2911203	3103	90,123,95	200,181,163	130,192,153	110,99,128	170	149	1.5606109118933056e-53	1.61913382109e-51	0.283,0.373,0.338	0.509,0.63,0.512	-0.219
unc-53	II	-	11061248	11061461	11061064	11061147	11061841	11062176	3136	11,18,9	26,22,24	3,0,4	15,24,15	362	149	7.043926707707423e-44	6.68166761988e-42	0.148,0.252,0.134	0.076,0.0,0.099	0.12
twk-2	II	-	4447054	4447267	4446504	4446629	4447513	4447653	1394	8,16,11	19,26,14	27,22,25	12,15,21	362	149	1.0403071210531933e-41	9.3346476808e-40	0.148,0.202,0.244	0.481,0.376,0.329	-0.197
got-2.1	I	-	4638979	4639136	4638087	4638440	4639558	4639851	2637	227,120,198	25,14,13	70,74,157	21,17,27	306	149	1.2515268122242957e-40	1.09343921489e-38	0.816,0.807,0.881	0.619,0.679,0.739	0.156
mlt-11	V	+	20671458	20673036	20671016	20671271	20673146	20674559	428	482,463,593	29,29,37	229,211,157	21,28,29	1727	149	1.3155853497241688e-40	1.11993419515e-38	0.589,0.579,0.58	0.485,0.394,0.318	0.184
clp-1	III	+	7981672	7981810	7981364	7981488	7982730	7982859	651	116,96,90	3,0,11	37,55,49	6,7,10	287	149	4.2276284652230025e-36	3.50893162614e-34	0.953,1.0,0.809	0.762,0.803,0.718	0.16
tag-343	X	-	16671220	16671607	16670371	16670484	16671686	16671796	485	489,461,364	11,11,10	434,449,479	37,32,33	536	149	7.284827172873371e-35	5.75848243189e-33	0.925,0.921,0.91	0.765,0.796,0.801	0.131
F32A5.2	II	+	7246823	7247246	7246468	7246569	7247334	7247649	3426	604,348,335	123,106,96	129,136,238	93,83,167	572	149	9.690002281803271e-32	7.31154717627e-30	0.561,0.461,0.476	0.265,0.299,0.271	0.221
unc-77	IV	-	6157827	6157914	6157601	6157709	6158320	6158392	2759	14,32,9	3,4,0	11,18,13	4,6,7	236	149	1.6582447669990606e-31	1.22341613921e-29	0.747,0.835,1.0	0.635,0.654,0.54	0.251
C52E12.4	II	-	7016673	7017072	7016207	7016379	7017456	7017553	975	172,155,123	40,32,24	112,136,147	52,45,50	548	149	2.084139765505434e-30	1.47220085563e-28	0.539,0.568,0.582	0.369,0.451,0.444	0.142
pes-8	X	+	9253708	9253843	9253515	9253624	9254145	9254275	3003	176,186,213	22,25,33	162,197,231	7,6,19	284	149	1.3937484163369266e-29	9.640093213e-28	0.808,0.796,0.772	0.924,0.945,0.864	-0.119
T19A6.1	I	-	8380910	8380985	8380329	8380445	8388027	8388092	3091	67,107,55	230,280,203	145,128,157	249,280,250	224	149	4.102825656086101e-28	2.72427623564e-26	0.162,0.203,0.153	0.279,0.233,0.295	-0.096
pxf-1	IV	-	10165964	10166120	10165394	10165533	10166467	10166704	3072	66,78,62	37,26,24	56,81,50	55,46,40	305	149	4.749280626557742e-28	3.09168856474e-26	0.466,0.594,0.558	0.332,0.462,0.379	0.148
mbk-2	IV	+	13034452	13034528	13033228	13033930	13034823	13035060	1992	484,490,377	465,391,340	659,871,739	454,448,404	225	149	1.4274813356490914e-26	9.11391929684e-25	0.408,0.454,0.423	0.49,0.563,0.548	-0.105
F40F8.1	II	+	11127709	11127876	11127644	11127667	11128380	11128559	3314	91,117,84	165,172,186	42,69,41	144,158,219	316	149	5.87619682243764e-25	3.6127728612e-23	0.206,0.243,0.176	0.121,0.171,0.081	0.084
unc-43	IV	-	10327601	10327715	10326568	10326644	10329096	10329201	2086	1345,1514,1280	382,410,357	825,866,1027	778,804,778	263	149	1.0417569763467514e-24	6.28842392995e-23	0.666,0.677,0.67	0.375,0.379,0.428	0.277
gon-1	IV	-	9942310	9942355	9941726	9942055	9942443	9942592	1013	2,5,3	66,84,66	60,59,59	80,77,68	194	149	5.421300486245796e-23	3.1576697569e-21	0.023,0.044,0.034	0.365,0.37,0.4	-0.345
ajm-1	X	+	9109673	9109796	9109087	9109260	9109917	9110036	270	212,266,203	180,225,120	105,123,129	197,195,190	272	149	3.8857860488322207e-22	2.18657791222e-20	0.392,0.393,0.481	0.226,0.257,0.271	0.171
Y55B1AR.2	III	-	593370	593595	591965	592143	593926	594123	1566	151,164,107	68,71,56	167,188,179	50,61,44	374	149	6.972131939125549e-22	3.85791300632e-20	0.469,0.479,0.432	0.571,0.551,0.618	-0.12
tag-341	II	-	7913174	7913307	7912765	7912963	7913997	7914080	2761	148,147,107	31,30,26	103,111,108	41,59,36	282	149	2.255155371902369e-20	1.18843108488e-18	0.716,0.721,0.685	0.57,0.499,0.613	0.147
fhod-1	I	-	5062124	5062598	5061851	5061998	5063150	5063323	3460	614,594,516	57,72,58	716,755,754	42,57,48	623	149	1.6711821538080955e-19	8.53588423176e-18	0.72,0.664,0.68	0.803,0.76,0.79	-0.096
C14A4.12	II	+	10614200	10614260	10613992	10614149	10614379	10614493	1092	30,29,29	11,11,11	40,58,60	5,2,5	209	149	1.791706099039353e-18	8.87830484897e-17	0.66,0.653,0.653	0.851,0.954,0.895	-0.245
par-3	III	+	5672220	5672367	5670731	5671847	5672471	5672694	3199	253,274,231	6,6,2	174,234,193	43,40,41	296	149	1.2463798782335507e-17	6.08526646432e-16	0.955,0.958,0.983	0.671,0.746,0.703	0.259
klp-12	IV	-	11343316	11343565	11342899	11343036	11344364	11344547	2690	202,174,109	1,6,3	161,193,200	16,14,13	398	149	2.4229450980820052e-17	1.16582285879e-15	0.987,0.916,0.932	0.79,0.838,0.852	0.118
dct-17	V	-	13728471	13728651	13727760	13727920	13728699	13728862	2822	157,209,206	74,81,56	251,266,295	149,157,143	329	149	2.72234062250996e-17	1.29116726668e-15	0.49,0.539,0.625	0.433,0.434,0.483	0.101
egl-8	V	+	29335	29515	26193	26380	30199	30297	2873	548,453,382	101,81,82	427,432,463	167,181,200	329	149	4.7126310079836606e-17	2.20365280937e-15	0.711,0.717,0.678	0.537,0.519,0.512	0.179
ZC434.9	I	+	10358982	10359135	10358387	10358495	10359423	10359488	706	322,308,292	72,60,53	287,257,205	77,77,114	302	149	8.036818450174757e-17	3.60570773711e-15	0.688,0.717,0.731	0.648,0.622,0.47	0.132
W06H8.6	V	-	6224847	6224924	6224044	6224305	6225872	6226128	1466	1049,1014,827	115,129,90	1171,1354,1236	72,71,72	226	149	1.439915290110845e-16	6.29015626733e-15	0.857,0.838,0.858	0.915,0.926,0.919	-0.069
coq-2	III	+	6937599	6937770	6937388	6937474	6938411	6938545	3086	37,61,52	186,216,213	75,37,84	109,87,113	320	149	2.3797087075017037e-16	1.01290165499e-14	0.085,0.116,0.102	0.243,0.165,0.257	-0.121
lst-3	IV	+	14073927	14074267	14073492	14073643	14074624	14074948	1725	737,751,562	40,18,31	673,664,746	72,84,57	489	149	3.24340532496913e-16	1.36305135176e-14	0.849,0.927,0.847	0.74,0.707,0.8	0.125
pme-5	V	-	1281506	1281620	1279092	1281387	1281697	1283409	808	140,153,79	36,28,21	203,174,149	28,19,21	263	149	6.790530975208198e-16	2.78327936268e-14	0.688,0.756,0.681	0.804,0.838,0.801	-0.106
gar-2	III	+	6319567	6319606	6319330	6319456	6320318	6320871	3198	9,14,5	13,17,13	17,12,19	13,8,17	188	149	2.221299035063713e-15	8.88519614025e-14	0.354,0.395,0.234	0.509,0.543,0.47	-0.18
frpr-9	V	+	10993185	10993212	10992705	10992988	10993354	10993435	1161	2,15,2	10,17,9	36,34,25	6,5,10	176	149	5.832743612891305e-15	2.30532247557e-13	0.145,0.428,0.158	0.836,0.852,0.679	-0.545
blmp-1	I	+	10413361	10413409	10412477	10412946	10413492	10413846	43	248,317,196	31,18,20	268,284,187	90,91,90	197	149	1.5296001418090542e-14	5.97443820095e-13	0.858,0.93,0.881	0.693,0.702,0.611	0.221
unc-132	V	+	3691801	3691881	3687120	3687172	3691966	3692058	2708	5,13,4	7,4,7	2,2,12	0,0,0	229	149	4.672485177106168e-13	1.76280122591e-11	0.317,0.679,0.271	1.0,1.0,1.0	-0.578
T08G11.1	I	-	8909272	8909353	8909063	8909147	8909584	8909686	1055	150,156,131	46,51,60	125,133,121	57,68,80	230	149	1.3310867761864647e-12	4.91023121882e-11	0.679,0.665,0.586	0.587,0.559,0.495	0.096
lfi-1	X	+	4984479	4984569	4984077	4984205	4984774	4984901	2180	80,69,84	88,77,64	208,197,206	51,69,58	239	149	1.7634215193845976e-12	6.43358180699e-11	0.362,0.358,0.45	0.718,0.64,0.689	-0.292
rme-8	I	+	8092391	8092415	8092070	8092281	8093336	8093790	2367	93,90,98	87,117,68	124,173,131	84,74,81	173	149	1.587176941645517e-11	5.54676573291e-10	0.479,0.399,0.554	0.56,0.668,0.582	-0.126
egl-8	V	+	38990	39026	38137	38269	40453	40723	2871	365,296,204	203,166,126	185,222,201	274,288,290	185	149	5.725473740571749e-11	1.98005966861e-09	0.592,0.59,0.566	0.352,0.383,0.358	0.218
par-1	V	-	14121368	14121512	14120732	14121018	14122207	14122315	2221	636,535,476	120,100,86	525,517,541	151,173,183	293	149	7.96451610976606e-11	2.72599932829e-09	0.729,0.731,0.738	0.639,0.603,0.601	0.118
clec-199	IV	+	17356905	17356947	17356548	17356590	17357210	17357372	1692	18,15,20	40,50,34	18,24,16	25,32,23	191	149	6.809451030686099e-10	2.21640955116e-08	0.26,0.19,0.315	0.36,0.369,0.352	-0.105
dnc-1	IV	-	10932478	10932553	10932236	10932320	10932594	10932696	2908	65,59,66	94,76,79	72,91,95	23,51,28	224	149	2.142565503171484e-09	6.71067685899e-08	0.315,0.341,0.357	0.676,0.543,0.693	-0.3
gcy-25	IV	+	15879241	15879400	15878249	15878436	15879621	15879799	659	0,0,0	1,2,0	10,1,4	2,0,0	308	149	1.3821931664693433e-08	4.20998285567e-07	0.0,0.0,NA	0.708,1.0,1.0	-0.903
dct-17	V	-	13727985	13728651	13727760	13727920	13728699	13728862	2821	146,202,200	74,81,56	231,233,267	149,157,143	815	149	2.4116071941840718e-08	7.08542998645e-07	0.265,0.313,0.395	0.221,0.213,0.254	0.095
Y50D7A.1	III	+	312804	312961	309674	309871	313654	313726	1980	30,48,29	0,2,0	39,47,29	3,2,4	306	149	2.611510723651097e-08	7.60545228291e-07	1.0,0.921,1.0	0.864,0.92,0.779	0.119
Y40C5A.3	IV	-	7336783	7339753	7336663	7336738	7339842	7340973	3408	14,23,12	1,3,5	45,25,24	2,0,0	3119	149	5.611047965306831e-08	1.61988515172e-06	0.401,0.268,0.103	0.518,1.0,1.0	-0.582
smg-6	III	+	2480746	2480812	2479960	2480039	2481897	2482098	2795	106,88,91	46,34,32	203,178,227	34,28,43	215	149	1.9049863702857344e-07	5.31475189021e-06	0.615,0.642,0.663	0.805,0.815,0.785	-0.162
pme-3	IV	+	8748211	8748271	8747774	8747936	8748630	8748853	980	22,26,20	13,16,21	44,48,24	13,12,8	209	149	1.9459054185476424e-07	5.38367165798e-06	0.547,0.537,0.404	0.707,0.74,0.681	-0.213
klp-12	IV	-	11343391	11343565	11342899	11343036	11344364	11344547	2693	220,198,127	1,6,3	194,229,242	16,14,13	323	149	3.8299815706447606e-07	1.05087097641e-05	0.99,0.938,0.951	0.848,0.883,0.896	0.084
M01B12.4	I	-	3075135	3075267	3072865	3072972	3076563	3077014	2828	174,178,165	52,60,57	202,156,205	104,103,115	281	149	1.920384894528631e-06	5.10054227987e-05	0.64,0.611,0.606	0.507,0.445,0.486	0.14
F13B9.1	X	+	8288313	8288436	8287763	8288156	8288600	8288804	3220	382,417,278	50,36,25	395,366,338	78,76,83	272	149	2.431384215288597e-06	6.40650444028e-05	0.807,0.864,0.859	0.735,0.725,0.69	0.127
F22G12.5	I	+	13171847	13172000	13171597	13171769	13172464	13172624	3307	36,34,23	21,13,2	31,20,21	21,26,22	302	149	2.5191531145935756e-06	6.58550263028e-05	0.458,0.563,0.85	0.421,0.275,0.32	0.285
K10C8.3	V	+	12699406	12699445	12699078	12699268	12699848	12699924	3482	400,416,409	237,268,210	405,330,352	360,356,329	188	149	3.6452460824467687e-06	9.45485702635e-05	0.572,0.552,0.607	0.471,0.424,0.459	0.126
nab-1	I	+	4231573	4231762	4231142	4231225	4232495	4232703	829	47,61,42	74,67,73	31,24,38	82,75,75	338	149	3.917602969974025e-06	0.0001008251307	0.219,0.286,0.202	0.143,0.124,0.183	0.086
sli-1	X	-	725540	725591	725138	725267	725706	725781	947	44,44,34	75,94,91	86,82,87	71,80,76	200	149	4.0858392473639596e-06	0.000104346048471	0.304,0.259,0.218	0.474,0.433,0.46	-0.195
unc-70	V	+	6889598	6889682	6889186	6889310	6889804	6889955	1495	152,185,158	469,489,338	132,139,169	615,670,691	233	149	4.625207179786875e-06	0.000116330968461	0.172,0.195,0.23	0.121,0.117,0.135	0.075
unc-16	III	+	9549646	9549682	9549413	9549457	9550720	9550974	949	17,33,12	52,62,45	29,30,37	43,47,42	185	149	1.4659451612712512e-05	0.000357863083487	0.208,0.3,0.177	0.352,0.34,0.415	-0.141
mel-11	II	+	9365635	9365779	9364892	9365076	9365972	9366173	1946	150,201,142	15,28,6	117,106,127	26,35,38	293	149	2.1362514629145047e-05	0.000506596775491	0.836,0.785,0.923	0.696,0.606,0.63	0.204
unc-132	V	+	3695970	3696235	3691966	3692058	3697451	3697505	2710	99,103,81	59,98,68	78,103,117	16,20,63	414	149	2.9747045585062765e-05	0.000695494305228	0.377,0.274,0.3	0.637,0.65,0.401	-0.246
C54G10.4	V	-	14654381	14654450	14653682	14653928	14654902	14655032	1165	43,48,41	14,33,14	47,51,42	5,6,7	218	149	4.3910855121344954e-05	0.000978416369147	0.677,0.499,0.667	0.865,0.853,0.804	-0.226
frm-1	I	-	14880014	14880131	14878892	14878993	14881051	14881174	903	167,181,135	684,666,621	250,231,202	413,452,410	266	149	5.260558814552494e-05	0.00112677775899	0.12,0.132,0.109	0.253,0.223,0.216	-0.11
gcy-28	I	+	4501783	4501822	4500649	4500922	4502569	4502899	2493	26,49,42	394,335,284	73,92,86	292,270,345	188	149	8.774181575473733e-05	0.0018093343373	0.05,0.104,0.105	0.165,0.213,0.165	-0.095
Y71H2AM.14	III	-	2746390	2746430	2745939	2746022	2746477	2746627	1211	5,7,3	17,24,17	5,0,6	60,55,46	189	149	0.0001161281325019248	0.00237990987597	0.188,0.187,0.122	0.062,0.0,0.093	0.114
C12D12.1	X	+	3504265	3504628	3504015	3504097	3504699	3505253	683	4646,4565,3666	913,897,698	4598,5347,4562	1493,1621,1401	512	149	0.0004111650379049525	0.0081254043205	0.597,0.597,0.605	0.473,0.49,0.487	0.116
unc-22	IV	-	11995253	11995328	11994769	11995108	11996800	11996863	2600	14,23,16	3,3,6	24,15,11	0,0,0	224	149	0.0006006442791550427	0.0117996390935	0.756,0.836,0.639	1.0,1.0,1.0	-0.256
frm-4	I	-	5404520	5404607	5403893	5403965	5405314	5405382	2554	61,75,53	73,97,63	24,60,58	99,142,125	236	149	0.0006051906351947646	0.0118190171109	0.345,0.328,0.347	0.133,0.211,0.227	0.15
par-1	V	-	14121344	14121512	14120732	14121018	14122207	14122315	2220	310,247,247	120,100,86	262,255,260	151,173,183	317	149	0.0006576516294207773	0.0127459148959	0.548,0.537,0.574	0.449,0.409,0.4	0.134
mlt-11	V	+	20671458	20673036	20671016	20671271	20674430	20674559	427	453,413,521	22,29,17	211,188,145	28,20,15	1727	149	0.0009297288244206562	0.0176382839833	0.64,0.551,0.726	0.394,0.448,0.455	0.207
MXE
geneSymbol	chr	strand	1stExonStart_0base	1stExonEnd	2ndExonStart_0base	2ndExonEnd	upstreamES	upstreamEE	downstreamES	downstreamEE	ID	IC_SAMPLE_1	SC_SAMPLE_1	IC_SAMPLE_2	SC_SAMPLE_2	IncFormLen	SkipFormLen	PValue	FDR	IncLevel1	IncLevel2	IncLevelDifference
dnc-1	IV	-	10932236	10932320	10932478	10932553	10931881	10931951	10932594	10932696	307	83,64,85	153,142,152	146,236,259	42,82,67	224	233	0.0	0.0	0.361,0.319,0.368	0.783,0.75,0.801
unc-62	V	+	4504974	4505120	4505358	4505516	4503962	4504230	4505828	4505905	46	497,527,382	202,232,155	703,816,620	113,85,107	295	307	1.0682807953287666e-269	1.8534671799e-267	0.719,0.703,0.719	0.866,0.909,0.858
unc-43	IV	-	10329096	10329195	10336111	10336264	10326568	10326644	10337631	10337715	230	187,188,154	267,295,245	178,193,195	565,562,550	302	248	2.5263213754690183e-86	2.19158379322e-84	0.365,0.344,0.34	0.206,0.22,0.225
C56A3.6	V	-	13554887	13554986	13555099	13555180	13554423	13554521	13555702	13555785	296	39,47,32	57,106,79	67,50,61	46,46,66	230	248	4.92780425890438e-82	3.41989615568e-80	0.425,0.323,0.304	0.611,0.54,0.499
pqn-72	I	-	3274275	3274812	3274929	3275010	3274077	3274163	3276665	3276718	104	436,372,360	158,120,88	225,226,315	107,115,319	230	686	2.129175129155424e-47	9.23529712271e-46	0.892,0.902,0.924	0.862,0.854,0.747
egl-8	V	+	28381	28699	29335	29515	26193	26380	30199	30297	299	361,279,307	548,453,382	181,167,210	427,432,463	467	329	1.3528685507795785e-33	5.21605985689e-32	0.317,0.303,0.362	0.23,0.214,0.242
gly-5	III	+	13200770	13200881	13200915	13201020	13197609	13197738	13203865	13203994	101	985,1028,795	231,244,258	1288,1393,1334	187,178,227	260	254	1.1094844592596571e-29	3.84991107363e-28	0.806,0.805,0.751	0.871,0.884,0.852
unc-43	IV	-	10327601	10327715	10329096	10329195	10326568	10326644	10337631	10337715	232	267,295,245	581,679,538	565,562,550	385,381,450	248	263	1.7990976766635207e-27	5.6753353982e-26	0.328,0.315,0.326	0.609,0.61,0.564
unc-43	IV	-	10327601	10327715	10334126	10334169	10326568	10326644	10337631	10337715	234	124,140,120	581,679,538	127,159,135	385,381,450	192	263	3.589055945320142e-26	1.03783534419e-24	0.226,0.22,0.234	0.311,0.364,0.291
chup-1	X	+	8792371	8792470	8792614	8792775	8792159	8792320	8792825	8792970	308	30,22,24	15,23,22	10,31,20	23,39,32	248	310	4.438833504489101e-25	1.18482709697e-23	0.714,0.545,0.577	0.352,0.498,0.439
lim-8	III	+	6813568	6813631	6814174	6814717	6812154	6812241	6815003	6815104	110	25,49,44	246,244,247	40,46,39	177,161,159	212	692	1.1608076601144136e-12	2.87714470043e-11	0.249,0.396,0.368	0.425,0.483,0.445
akt-1	V	+	10250840	10251032	10251326	10251533	10250478	10250676	10251676	10251805	47	449,504,381	150,175,116	371,348,347	265,288,267	341	356	1.180127003993921e-10	2.73002713591e-09	0.758,0.75,0.774	0.594,0.558,0.576
mel-11	II	+	9365635	9365779	9365972	9366173	9364892	9365076	9367468	9367651	217	91,135,91	146,181,104	79,79,90	139,162,182	293	350	1.733992283541941e-06	3.53938424935e-05	0.427,0.471,0.511	0.404,0.368,0.371
F32A5.2	II	+	7246823	7247246	7247334	7247649	7246468	7246569	7247811	7247936	347	573,356,358	798,474,432	120,155,250	308,300,652	572	464	0.0001501058407062862	0.00260433633625	0.368,0.379,0.402	0.24,0.295,0.237
unc-43	IV	-	10329096	10329195	10334126	10334169	10326568	10326644	10337631	10337715	231	124,140,120	267,295,245	127,159,135	565,562,550	192	248	0.00017320344128422997	0.00286198067265	0.375,0.38,0.388	0.225,0.268,0.241
A5ss
geneSymbol	chr	strand	longExonStart_0base	longExonEnd	shortES	shortEE	flankingES	flankingEE	ID	IC_SAMPLE_1	SC_SAMPLE_1	IC_SAMPLE_2	SC_SAMPLE_2	IncFormLen	SkipFormLen	PValue	FDR	IncLevel1	IncLevel2
lfi-1	X	+	4991887	4992120	4991887	4992039	4992625	4993236	268	144,145,122	305,262,181	200,242,216	172,201,171	230	149	5.788255981665432e-140	1.53388783514e-137	0.234,0.264,0.304	0.43,0.438,0.45	-0.172
F53E4.1	V	-	15655162	15655273	15655180	15655273	15654247	15654487	285	317,218,279	84,54,63	198,141,222	73,56,131	167	149	5.404808989977938e-45	4.77424794115e-43	0.771,0.783,0.798	0.708,0.692,0.602	0.117
nep-21	V	-	14218130	14218218	14218154	14218218	14217647	14217741	409	31,38,23	52,63,36	61,50,46	46,50,54	173	149	4.845971223036525e-15	2.14030395684e-13	0.339,0.342,0.355	0.533,0.463,0.423	-0.128
ddx-19	II	+	8885467	8886694	8885467	8885542	8887036	8887094	276	462,359,374	45,30,33	213,209,340	71,74,74	1301	149	2.925809826627224e-11	9.6917450507e-10	0.54,0.578,0.565	0.256,0.244,0.345	0.279
Y20C6A.1	V	-	17375281	17375545	17375309	17375545	17375145	17375189	231	23,19,14	6,4,3	24,26,32	19,16,12	177	149	7.379003065633659e-06	0.000195543581239	0.763,0.8,0.797	0.515,0.578,0.692	0.192
dct-17	V	-	13728471	13728651	13728591	13728651	13727760	13727920	330	38,36,35	212,244,208	74,102,110	194,237,234	269	149	3.103504824780641e-05	0.000548285852378	0.09,0.076,0.085	0.174,0.192,0.207	-0.107
nas-37	X	-	9946297	9946614	9946537	9946614	9946028	9946174	85	75,140,93	98,103,101	60,34,28	103,80,89	389	149	8.694740178778474e-05	0.00135535655728	0.227,0.342,0.261	0.182,0.14,0.108	0.133
hlb-1	X	-	13867905	13868092	13868031	13868092	13866589	13867296	253	238,347,298	69,73,67	344,317,318	108,116,133	275	149	0.000167523944519326	0.00246632473876	0.651,0.72,0.707	0.633,0.597,0.564	0.095
A3SS
geneSymbol	chr	strand	longExonStart_0base	longExonEnd	shortES	shortEE	flankingES	flankingEE	ID	IC_SAMPLE_1	SC_SAMPLE_1	IC_SAMPLE_2	SC_SAMPLE_2	IncFormLen	SkipFormLen	PValue	FDR	IncLevel1	IncLevel2	IncLevelDifference
F46B6.5	V	-	9780753	9781326	9780753	9781200	9781423	9781532	352	97,116,129	61,63,41	55,56,86	80,66,82	275	149	7.773761888733575e-115	3.7236319447e-112	0.463,0.499,0.63	0.271,0.315,0.362	0.215
mel-26	I	+	9134974	9135094	9134986	9135094	9134180	9134438	220	39,36,32	161,152,110	5,8,22	139,149,142	161	149	4.596465848739884e-68	7.33902380515e-66	0.183,0.18,0.212	0.032,0.047,0.125	0.124
taf-10	V	+	4687230	4687298	4687239	4687298	4687108	4687188	240	37,17,35	73,81,68	13,9,19	70,99,86	158	149	5.62226683600812e-49	4.48844302408e-47	0.323,0.165,0.327	0.149,0.079,0.172	0.138
Y73F8A.24	IV	-	15449093	15449208	15449093	15449196	15449266	15449526	196	12,13,11	73,93,79	1,3,3	127,87,104	161	149	2.6445722225630115e-46	1.58343761826e-44	0.132,0.115,0.114	0.007,0.031,0.026	0.099
M03F8.3	V	+	5941585	5941807	5941594	5941807	5940214	5941249	453	32,33,35	221,173,181	9,19,20	225,297,269	158	149	6.669105750002775e-34	3.19450165425e-32	0.12,0.152,0.154	0.036,0.057,0.066	0.089
F37D6.2	I	-	10476248	10476735	10476248	10476729	10476778	10476918	310	20,11,15	53,46,32	3,3,12	41,67,68	155	149	1.4165255159183393e-26	5.65429768437e-25	0.266,0.187,0.311	0.066,0.041,0.145	0.171
D2096.7	IV	-	8376530	8376666	8376530	8376631	8376724	8376835	489	67,96,87	3,1,5	89,72,64	13,5,10	184	149	3.537770094977643e-18	9.4143993083e-17	0.948,0.987,0.934	0.847,0.921,0.838	0.088
pqn-36	X	-	15409453	15409525	15409453	15409516	15409567	15409634	280	36,40,25	25,36,20	26,25,40	33,37,56	158	149	6.041521575250141e-18	1.5230993866e-16	0.576,0.512,0.541	0.426,0.389,0.402	0.137
cyk-7	III	-	7794265	7794358	7794265	7794343	7794628	7794756	151	7,7,12	50,58,85	1,0,4	33,43,59	164	149	2.6558486245534273e-14	6.36075745581e-13	0.113,0.099,0.114	0.027,0.0,0.058	0.08
mdt-17	V	-	20254871	20255001	20254871	20254992	20256307	20256525	521	21,17,14	94,102,81	3,16,9	124,126,115	158	149	6.630675451535504e-14	1.51242549585e-12	0.174,0.136,0.14	0.022,0.107,0.069	0.084
cdtl-7	III	+	4340005	4340483	4340014	4340483	4339507	4339619	475	17,11,17	93,111,86	8,3,6	116,131,124	158	149	2.4849989495149997e-12	5.17528042095e-11	0.147,0.085,0.157	0.061,0.021,0.044	0.088
cup-5	III	+	7586096	7586380	7586108	7586380	7585418	7585730	562	9,11,21	152,90,104	1,4,8	128,155,130	161	149	2.8070500996534916e-12	5.60240415723e-11	0.052,0.102,0.157	0.007,0.023,0.054	0.076
cdka-1	III	+	4660977	4661209	4661007	4661209	4660849	4660928	184	102,83,65	46,48,33	80,103,122	29,32,40	179	149	9.107960297549037e-10	1.50438378708e-08	0.649,0.59,0.621	0.697,0.728,0.717	-0.094
ceh-100	II	-	12602098	12602290	12602098	12602284	12603428	12603680	590	13,9,12	41,40,43	1,8,7	39,63,52	155	149	8.743001850458368e-09	1.30871808949e-07	0.234,0.178,0.212	0.024,0.109,0.115	0.125
C53B4.4	IV	+	8981694	8982083	8981700	8982083	8980878	8981358	414	20,17,11	128,95,106	2,4,17	121,142,143	155	149	1.2383838812660451e-08	1.79753296705e-07	0.131,0.147,0.091	0.016,0.026,0.103	0.075
ooc-3	II	-	11494996	11495094	11494996	11495088	11495140	11495314	94	20,13,23	78,90,90	3,2,12	102,110,126	155	149	2.506257813316617e-08	3.53087497817e-07	0.198,0.122,0.197	0.027,0.017,0.084	0.13
tdp-1	II	+	8998932	8999150	8998941	8999150	8998748	8998889	528	50,42,48	158,182,131	31,26,42	226,207,204	158	149	1.2589466796371596e-07	1.67509849874e-06	0.23,0.179,0.257	0.115,0.106,0.163	0.094
Y67H2A.10	IV	-	13285961	13286111	13285961	13286102	13286164	13286322	451	6,5,4	23,16,24	0,2,10	31,35,59	158	149	3.508258999819107e-07	4.5417731376e-06	0.197,0.228,0.136	0.0,0.051,0.138	0.124
ife-3	V	-	7157	7393	7157	7384	7432	7609	201	67,67,73	338,335,373	19,21,60	319,300,332	158	149	6.488704992450955e-07	8.17918339838e-06	0.157,0.159,0.156	0.053,0.062,0.146	0.07
ZK809.5	IV	+	11657039	11657303	11657045	11657303	11656918	11656990	465	6,6,8	25,34,39	6,2,1	49,71,48	155	149	1.5351163845193172e-06	1.79346523948e-05	0.187,0.145,0.165	0.105,0.026,0.02	0.115
C50B6.3	V	+	13314603	13315374	13314609	13315374	13313934	13314519	247	26,11,34	24,21,21	3,6,7	22,22,22	155	149	1.1031613906419195e-05	0.000120094160481	0.51,0.335,0.609	0.116,0.208,0.234	0.299
Y52B11A.2	I	-	10968558	10968726	10968558	10968720	10968772	10968920	218	16,17,17	93,139,109	5,3,8	121,142,132	155	149	1.5896031363543322e-05	0.000169204422736	0.142,0.105,0.13	0.038,0.02,0.055	0.088
B0336.5	III	+	5693254	5693579	5693263	5693579	5693118	5693214	21	31,22,27	62,73,52	6,12,15	80,93,101	158	149	1.9748961811141773e-05	0.00020564679799	0.32,0.221,0.329	0.066,0.108,0.123	0.191
Y105C5A.15	IV	+	15718932	15719309	15718941	15719309	15718119	15718461	89	33,13,11	46,61,77	6,12,9	75,44,53	155	149	4.8391942771987544e-05	0.000473055930363	0.408,0.17,0.121	0.071,0.208,0.14	0.093
mex-3	I	+	129166	129333	129175	129333	128944	129124	252	89,55,57	41,52,45	13,18,45	30,59,44	158	149	0.00015084481367761145	0.00129026188842	0.672,0.499,0.544	0.29,0.223,0.491	0.237
H14E04.2	III	+	2376505	2376691	2376514	2376691	2376328	2376423	20	26,28,12	117,133,87	9,8,9	105,140,72	158	149	0.0005814561082347505	0.0047206351838	0.173,0.166,0.115	0.075,0.051,0.105	0.074
szy-20	II	-	8969158	8969235	8969158	8969226	8969277	8969473	406	9,8,7	43,63,27	0,0,6	43,32,53	158	149	0.0007931965374389423	0.00622854330218	0.165,0.107,0.196	0.0,0.0,0.096	0.124
csn-6	IV	+	13302936	13303066	13302951	13303066	13302556	13302898	399	28,20,16	189,167,153	7,7,12	221,210,232	164	149	0.0012671507091387329	0.00963436809012	0.119,0.098,0.087	0.028,0.029,0.045	0.067
K07H8.2	IV	+	8292764	8292879	8292776	8292879	8291731	8291835	55	47,36,18	226,321,219	10,8,20	319,245,317	161	149	0.0012987475361022017	0.00972031359051	0.161,0.094,0.071	0.028,0.029,0.055	0.071

## Sheet: mbl-1 long(ex7+)
SE
geneSymbol	chr	strand	exonStart_0base	exonEnd	upstreamES	upstreamEE	downstreamES	downstreamEE	ID	IC_SAMPLE_1	SC_SAMPLE_1	IC_SAMPLE_2	SC_SAMPLE_2	IncFormLen	SkipFormLen	PValue	FDR	IncLevel1	IncLevel2	IncLevelDifference
F35H12.6	X	+	913926	914150	913289	913416	914594	914853	817	25,12,21	12,7,4	35,28,35	1,0,0	373	149	1.5293797372876482e-266	5.28400699233e-263	0.454,0.406,0.677	0.933,1.0,1.0	-0.465
Y43F8B.3	V	+	19505894	19506059	19503997	19504104	19506370	19506563	274	11,3,12	3,0,0	8,3,6	21,17,105	314	149	7.3358478877041e-180	1.2672677226e-176	0.635,1.0,1.0	0.153,0.077,0.026	0.793
unc-104	II	+	7005975	7006116	7004658	7004790	7006469	7006692	1971	48,60,55	34,41,35	113,137,167	34,38,20	290	149	8.634210324753312e-149	9.94373222401e-146	0.42,0.429,0.447	0.631,0.649,0.811	-0.265
fln-1	IV	-	363975	364128	363770	363879	364208	364340	1532	182,211,200	39,45,42	231,246,283	5,12,31	302	149	9.065619848488124e-148	7.83042914413e-145	0.697,0.698,0.701	0.958,0.91,0.818	-0.197
mbl-1	X	+	17006972	17007197	17005586	17005706	17008199	17008361	2588	801,888,1078	0,0,0	669,677,776	232,256,217	374	149	4.205644502996136e-121	2.90610035157e-118	1.0,1.0,1.0	0.535,0.513,0.588	0.455
clr-1	II	+	5468308	5468413	5467898	5468231	5468883	5468983	1225	58,59,38	51,42,82	26,46,20	73,84,92	254	149	8.02455612016704e-74	3.4656051744e-71	0.4,0.452,0.214	0.173,0.243,0.113	0.179
gar-2	III	+	6319567	6319606	6319330	6319456	6320318	6320871	3305	9,16,33	2,7,2	17,12,19	13,8,17	188	149	8.630016955185608e-73	3.31296762002e-70	0.781,0.644,0.929	0.509,0.543,0.47	0.277
R09D1.11	II	-	9467816	9468102	9466904	9467773	9468231	9468371	1449	141,186,186	2,8,1	74,125,149	6,16,10	435	149	3.0134426458054325e-60	9.46494940114e-58	0.96,0.888,0.985	0.809,0.728,0.836	0.153
nrx-1	V	+	10842991	10843519	10842433	10842493	10845644	10845784	1994	107,77,83	13,13,23	115,131,100	7,8,9	677	149	3.268034540550915e-54	8.68543025969e-52	0.644,0.566,0.443	0.783,0.783,0.71	-0.208
unc-52	II	-	14657637	14657919	14656327	14657097	14658037	14658334	592	801,771,789	19,16,19	832,879,863	48,63,52	431	149	2.2637070194356388e-51	5.21407183477e-49	0.936,0.943,0.935	0.857,0.828,0.852	0.092
shn-1	II	-	11385777	11385931	11384584	11385154	11386068	11386216	164	137,141,167	48,61,45	245,232,304	48,50,51	303	149	8.256682057861346e-38	1.24029723956e-35	0.584,0.532,0.646	0.715,0.695,0.746	-0.131
etr-1	II	+	168174	168393	167903	168047	168542	168689	2254	107,127,130	41,33,30	59,93,128	43,56,60	368	149	8.714984314589435e-35	1.20441083228e-32	0.514,0.609,0.637	0.357,0.402,0.463	0.179
lev-11	I	-	14622303	14622511	14621196	14621596	14622657	14622743	7	670,667,669	4,9,10	723,792,784	73,38,219	357	149	3.6726742635681962e-34	4.88041906947e-32	0.986,0.969,0.965	0.805,0.897,0.599	0.206
unc-82	IV	+	7437264	7437387	7436650	7437067	7437478	7437621	2362	237,173,234	23,16,21	223,256,251	23,51,66	272	149	8.652889010145439e-34	1.10724931593e-31	0.85,0.856,0.859	0.842,0.733,0.676	0.105
ZC434.9	I	+	10358982	10359135	10358387	10358495	10359423	10359488	744	226,244,227	44,50,53	287,257,205	77,77,114	302	149	4.818865197859586e-33	5.9461354495e-31	0.717,0.707,0.679	0.648,0.622,0.47	0.121
Y55B1AR.2	III	-	593370	593595	591965	592143	593926	594123	1632	125,139,174	124,107,89	167,188,179	50,61,44	374	149	5.568231122592176e-33	6.63387535467e-31	0.287,0.341,0.438	0.571,0.551,0.618	-0.225
Y40C5A.4	IV	-	7349755	7349809	7349340	7349476	7349894	7350044	371	12,5,12	25,45,25	2,1,4	53,83,43	203	149	9.474299909802794e-32	1.09112353961e-29	0.261,0.075,0.261	0.027,0.009,0.064	0.166
F10G8.8	I	-	10051995	10052023	10051529	10051604	10052204	10052320	60	144,134,96	65,49,33	167,111,109	26,27,26	177	149	9.94692632818215e-32	1.10860098271e-29	0.651,0.697,0.71	0.844,0.776,0.779	-0.114
cdf-1	X	-	6502893	6503019	6502750	6502839	6504433	6504602	3432	42,67,90	98,85,106	145,206,193	158,160,152	275	149	2.7012008386416986e-31	2.91645278047e-29	0.188,0.299,0.315	0.332,0.411,0.408	-0.116
Y69H2.3	V	-	18661621	18661711	18661087	18661177	18662358	18662550	928	14,10,11	79,57,39	23,29,21	39,58,57	239	149	3.346483270834667e-29	3.40061755904e-27	0.099,0.099,0.15	0.269,0.238,0.187	-0.115
sli-1	X	-	722152	722278	720325	720923	722335	722509	975	234,172,216	54,40,42	229,234,216	24,17,38	275	149	1.781060689672983e-28	1.70932352301e-26	0.701,0.7,0.736	0.838,0.882,0.755	-0.113
unc-52	II	-	14657212	14657491	14656327	14657097	14658037	14658334	599	834,881,949	19,16,19	1036,1091,875	48,63,52	428	149	8.495174822676655e-24	6.82577418892e-22	0.939,0.95,0.946	0.883,0.858,0.854	0.08
B0244.10	III	+	5735731	5735904	5735408	5735542	5736007	5736138	2407	21,19,35	1,3,3	28,14,29	4,6,8	322	149	2.2532965568416132e-23	1.76934990997e-21	0.907,0.746,0.844	0.764,0.519,0.627	0.196
dyc-1	X	+	14058591	14058726	14058185	14058476	14059185	14059338	3297	68,72,75	2,6,7	94,80,117	1,1,1	284	149	4.497866293423782e-22	3.37828870517e-20	0.947,0.863,0.849	0.98,0.977,0.984	-0.094
rskn-1	I	-	8578786	8578903	8577057	8577174	8580002	8580107	2836	23,47,20	17,14,24	16,12,21	46,35,35	266	149	2.1230546667503085e-21	1.46703077472e-19	0.431,0.653,0.318	0.163,0.161,0.252	0.275
ehbp-1	V	+	9553781	9553841	9553359	9553525	9553934	9553996	2146	72,92,127	26,22,31	196,187,187	13,33,36	209	149	8.480257341969303e-21	5.74495865029e-19	0.664,0.749,0.745	0.915,0.802,0.787	-0.115
ret-1	V	-	14836336	14836417	14833758	14834572	14838081	14838372	236	241,363,340	85,104,139	171,171,161	185,171,147	230	149	6.032432701464442e-20	3.93246320445e-18	0.647,0.693,0.613	0.375,0.393,0.415	0.257
F42G9.6	III	-	780977	781055	780505	780858	781623	781787	3328	23,20,27	64,45,77	44,35,35	61,61,46	227	149	4.416658576931758e-18	2.77446461515e-16	0.191,0.226,0.187	0.321,0.274,0.333	-0.108
tag-341	II	-	7913174	7913307	7912765	7912963	7913997	7914080	2877	96,116,118	25,29,32	103,111,108	41,59,36	282	149	2.3453048381916476e-16	1.35050470266e-14	0.67,0.679,0.661	0.57,0.499,0.613	0.109
unc-80	V	+	20889839	20889971	20889614	20889716	20890251	20890413	1209	9,5,3	32,26,20	18,23,31	9,10,25	281	149	2.8228738866815723e-16	1.59885725877e-14	0.13,0.093,0.074	0.515,0.549,0.397	-0.388
unc-10	X	-	7273829	7274144	7273425	7273655	7274317	7274387	620	21,37,43	21,14,31	82,82,117	11,9,12	464	149	5.842230817838501e-16	3.25563023801e-14	0.243,0.459,0.308	0.705,0.745,0.758	-0.399
K03E5.2	I	+	3422283	3422433	3421158	3421241	3423208	3423355	665	9,22,13	9,9,7	49,52,179	3,0,9	299	149	1.822697796451095e-15	9.83972013553e-14	0.333,0.549,0.481	0.891,1.0,0.908	-0.479
F36H2.3	I	-	9258238	9258448	9257890	9258103	9258781	9258996	2755	28,18,49	11,27,12	52,59,69	6,4,0	359	149	2.747868533288407e-15	1.4384675428e-13	0.514,0.217,0.629	0.782,0.86,1.0	-0.427
pat-12	III	-	729317	729458	729092	729193	729579	729685	2346	106,152,136	325,267,267	201,242,378	232,241,191	290	149	5.630101080934301e-15	2.86058812274e-13	0.144,0.226,0.207	0.308,0.34,0.504	-0.192
lips-1	X	+	12493548	12493639	12492864	12492965	12494328	12494510	1645	20,18,33	6,4,5	29,46,33	4,4,1	240	149	4.2551085967310253e-14	2.10020002882e-12	0.674,0.736,0.804	0.818,0.877,0.953	-0.145
M01A8.2	III	-	9267415	9267619	9266123	9266198	9267823	9267933	749	139,141,98	22,47,54	117,148,113	94,93,135	353	149	3.16111937667145e-13	1.47590100627e-11	0.727,0.559,0.434	0.344,0.402,0.261	0.238
pxf-1	IV	-	10165784	10165852	10165394	10165533	10165964	10166120	3172	24,18,22	0,0,0	23,32,15	7,12,10	217	149	2.186316518281383e-12	9.81003061125e-11	1.0,1.0,1.0	0.693,0.647,0.507	0.384
T26C5.3	II	+	9243517	9243729	9242303	9242370	9243902	9244105	1425	362,350,403	75,58,70	472,498,575	46,61,75	361	149	2.849260514190022e-12	1.23052438457e-10	0.666,0.714,0.704	0.809,0.771,0.76	-0.085
unc-82	IV	+	7438526	7438598	7438187	7438323	7438751	7438898	2364	31,44,53	7,11,9	63,61,77	23,23,27	221	149	6.027270026761999e-12	2.57089110401e-10	0.749,0.729,0.799	0.649,0.641,0.658	0.11
lgx-1	X	-	5536779	5536932	5536498	5536636	5537024	5537427	429	4,6,7	3,2,8	15,13,77	0,0,1	302	149	9.122040457757377e-11	3.62260342317e-09	0.397,0.597,0.302	1.0,1.0,0.974	-0.559
F36H2.3	I	-	9257424	9257634	9256921	9257134	9257890	9258103	2749	21,16,16	19,27,16	40,50,53	24,12,11	359	149	2.1467122345097877e-10	8.06183779373e-09	0.314,0.197,0.293	0.409,0.634,0.667	-0.302
vab-10	I	-	11777359	11777698	11775641	11777170	11777951	11778140	2050	85,190,184	127,109,159	279,277,361	135,146,171	488	149	2.545816533546509e-09	9.16228762854e-08	0.17,0.347,0.261	0.387,0.367,0.392	-0.123
W05F2.4	I	-	3397375	3397450	3396859	3396928	3397510	3397572	2869	88,53,101	33,28,54	69,57,76	41,39,62	224	149	9.178802855335101e-09	3.20330948133e-07	0.639,0.557,0.554	0.528,0.493,0.449	0.093
klp-12	IV	-	11344364	11344547	11342899	11343036	11345883	11346061	2804	94,96,139	147,178,175	153,145,127	157,145,135	332	149	1.046195984136939e-08	3.61460712519e-07	0.223,0.195,0.263	0.304,0.31,0.297	-0.077
fbn-1	III	+	7637355	7637496	7637190	7637256	7637799	7638227	1460	31,22,40	3,7,10	3,17,2	0,0,0	290	149	3.800462589861568e-08	1.28731355372e-06	0.842,0.618,0.673	1.0,1.0,1.0	-0.289
C52E12.4	II	-	7016673	7017072	7016207	7016379	7017456	7017553	1003	118,132,137	18,30,23	112,136,147	52,45,50	548	149	8.151540279535152e-08	2.7080357371e-06	0.641,0.545,0.618	0.369,0.451,0.444	0.18
rme-1	V	+	6216479	6216494	6216284	6216418	6216788	6217050	55	829,986,972	1012,997,904	1327,1491,1448	911,899,940	164	149	3.307716754439323e-07	1.0781284327e-05	0.427,0.473,0.494	0.57,0.601,0.583	-0.12
mbk-2	IV	+	13034452	13034528	13033228	13033930	13034823	13035060	2070	259,394,439	249,280,306	659,871,739	454,448,404	225	149	1.0586459484203917e-06	3.38668680722e-05	0.408,0.482,0.487	0.49,0.563,0.548	-0.075
twk-2	II	-	4447054	4447267	4446504	4446629	4447513	4447653	1444	54,40,48	1,16,4	27,22,25	12,15,21	362	149	1.4892892854325444e-06	4.67772225561e-05	0.957,0.507,0.832	0.481,0.376,0.329	0.37
deb-1	IV	-	7086066	7086099	7085217	7085857	7086182	7086273	1232	332,391,411	101,87,66	436,388,446	34,45,27	182	149	7.127662434276649e-06	0.000219875658129	0.729,0.786,0.836	0.913,0.876,0.931	-0.123
ser-2	X	-	15288088	15288193	15287754	15287928	15288672	15288845	152	8,2,11	2,4,4	22,20,25	0,0,0	254	149	9.057324044587973e-06	0.000272113518035	0.701,0.227,0.617	1.0,1.0,1.0	-0.485
C33D3.3	X	+	10485839	10485890	10485729	10485780	10485938	10486061	23	30,21,10	2,1,0	4,1,3	2,1,2	200	149	1.5095414097502494e-05	0.000434622130891	0.918,0.94,1.0	0.598,0.427,0.528	0.435
nkcc-1	IV	-	14110474	14110549	14109225	14109409	14110634	14110870	1843	1,0,5	65,63,69	3,18,18	46,74,60	224	149	2.23446058861509e-05	0.000632791912596	0.01,0.0,0.046	0.042,0.139,0.166	-0.097
K10D6.2	V	-	11194573	11194627	11193734	11194059	11194773	11194984	3580	360,279,262	116,82,85	194,196,191	73,115,98	203	149	2.3955943015890223e-05	0.000672908805853	0.695,0.714,0.693	0.661,0.556,0.589	0.099
F22G12.5	I	+	13171847	13172000	13171597	13171769	13172158	13172273	3412	39,21,23	8,10,8	46,34,31	6,7,4	302	149	2.4373414263995603e-05	0.00067911408292	0.706,0.509,0.587	0.791,0.706,0.793	-0.163
F32A5.2	II	+	7246823	7247246	7246468	7246569	7247334	7247649	3534	27,45,71	28,42,78	129,136,238	93,83,167	572	149	2.5084953939562355e-05	0.00069334812689	0.201,0.218,0.192	0.265,0.299,0.271	-0.075
pat-12	III	-	729275	729458	729092	729193	729579	729685	2347	64,97,72	325,267,267	100,141,190	232,241,191	332	149	3.133650149622068e-05	0.000852500887161	0.081,0.14,0.108	0.162,0.208,0.309	-0.117
mlt-11	V	+	20671458	20673036	20671016	20671271	20673146	20674559	455	1494,1170,1257	106,86,91	229,211,157	21,28,29	1727	149	4.538298576471361e-05	0.00118786527134	0.549,0.54,0.544	0.485,0.394,0.318	0.145
klp-12	IV	-	11343391	11343565	11342899	11343036	11345883	11346061	2801	47,31,77	147,178,175	93,99,105	157,145,135	323	149	6.69597520871746e-05	0.00170107311369	0.129,0.074,0.169	0.215,0.24,0.264	-0.116
lev-11	I	-	14623570	14623709	14622827	14622897	14623827	14623898	8	49,36,72	3,3,0	96,87,64	12,16,8	288	149	7.583057448208819e-05	0.00189851184663	0.894,0.861,1.0	0.805,0.738,0.805	0.136
efk-1	III	-	6166440	6166464	6166150	6166295	6166518	6167254	2567	78,92,100	30,40,40	114,117,78	17,12,26	173	149	0.0002112118972013361	0.0048649140322	0.691,0.665,0.683	0.852,0.894,0.721	-0.143
C56A3.6	V	-	13554578	13554635	13554423	13554521	13554887	13554986	2973	16,8,19	60,42,62	9,9,12	66,74,84	206	149	0.00021862811496053017	0.00500238501449	0.162,0.121,0.181	0.09,0.081,0.094	0.066
Y39A3CL.1	III	+	1842869	1843103	1841753	1841910	1844372	1844523	625	300,257,289	13,26,28	285,284,267	38,62,36	383	149	0.00026193198055979257	0.00595378284759	0.9,0.794,0.801	0.745,0.641,0.743	0.122
MEX
geneSymbol	chr	strand	1stExonStart_0base	1stExonEnd	2ndExonStart_0base	2ndExonEnd	upstreamES	upstreamEE	downstreamES	downstreamEE	ID	IC_SAMPLE_1	SC_SAMPLE_1	IC_SAMPLE_2	SC_SAMPLE_2	IncFormLen	SkipFormLen	PValue	FDR	IncLevel1	IncLevel2	IncLevelDifference
lev-11	I	-	14624302	14624420	14624543	14624661	14623827	14623898	14624955	14625089	8	38,51,73	2194,2119,2082	237,157,759	2524,2458,2414	267	267	7.802184596137098e-202	2.76197334703e-199	0.017,0.024,0.034	0.086,0.06,0.239	-0.103
Y43F8B.3	V	+	19504839	19505253	19505894	19506059	19503997	19504104	19506370	19506563	36	1,2,8	11,3,12	8,14,42	8,3,6	563	314	5.514166708364814e-139	9.76007507381e-137	0.048,0.271,0.271	0.358,0.722,0.796	-0.429
unc-44	IV	+	5984795	5984980	5985576	5986355	5984567	5984745	5986518	5986668	248	493,530,602	6856,6589,5933	700,809,889	3245,3592,4323	334	928	1.4147214954455695e-53	1.66937136463e-51	0.167,0.183,0.22	0.375,0.385,0.364	-0.185
K03E5.2	I	+	3422283	3422433	3423208	3423355	3421158	3421241	3423879	3424211	83	7,14,10	20,27,20	38,25,127	20,32,89	299	296	2.071153627405947e-18	1.04741197729e-16	0.257,0.339,0.331	0.653,0.436,0.586	-0.249
dys-1	I	-	11528451	11528563	11528952	11529074	11528156	11528282	11530283	11530463	161	59,72,106	109,118,140	72,88,104	87,96,96	271	261	1.7655857381490144e-11	6.25017351305e-10	0.343,0.37,0.422	0.444,0.469,0.511	-0.096
F36H2.3	I	-	9257890	9258103	9258238	9258448	9256921	9257134	9258781	9258996	286	18,10,33	40,71,55	27,44,38	43,21,31	359	362	2.1332215877124396e-10	6.86509492773e-09	0.312,0.124,0.377	0.388,0.679,0.553	-0.269
sqv-6	V	-	958604	959016	962179	962654	956326	956774	964630	964800	82	120,95,116	91,67,127	103,112,140	65,71,73	624	561	7.559745395392058e-10	2.23012489164e-08	0.542,0.56,0.451	0.588,0.586,0.633	-0.085
Y17D7B.7	V	-	18781775	18781805	18781865	18781936	18781676	18781726	18782490	18782605	236	818,790,710	357,459,387	459,459,420	365,308,275	220	179	1.8473038385972557e-08	5.0303504528e-07	0.651,0.583,0.599	0.506,0.548,0.554	0.075
oac-58	IV	-	12308885	12308997	12309260	12309381	12308628	12308842	12309654	12309764	91	17,24,12	11,22,8	25,26,20	13,11,11	270	261	1.9994907300780288e-05	0.000393233176915	0.599,0.513,0.592	0.65,0.696,0.637	-0.093
F40F8.5	II	-	11133524	11133656	11133980	11134112	11133352	11133475	11134223	11134289	188	342,370,406	386,391,444	505,455,510	397,424,406	281	281	0.0002737977179338587	0.00461544724517	0.47,0.486,0.478	0.56,0.518,0.557	-0.067
5SS
geneSymbol	chr	strand	longExonStart_0base	longExonEnd	shortES	shortEE	flankingES	flankingEE	ID	IC_SAMPLE_1	SC_SAMPLE_1	IC_SAMPLE_2	SC_SAMPLE_2	IncFormLen	SkipFormLen	PValue	FDR	IncLevel1	IncLevel2
plc-1	X	-	10807933	10808102	10807963	10808102	10807493	10807572	394	36,34,46	7,6,18	59,54,57	2,3,4	179	149	6.881706563182783e-19	6.0559017756e-17	0.811,0.825,0.68	0.961,0.937,0.922	-0.168
Y41C4A.12	III	-	11724237	11724357	11724241	11724357	11724017	11724189	5	8,0,2	89,84,56	5,9,7	45,45,37	153	149	1.5628419151590148e-16	1.031475664e-14	0.08,0.0,0.034	0.098,0.163,0.156	-0.101
F53E4.1	V	-	15655162	15655273	15655180	15655273	15654247	15654487	287	117,173,172	33,47,56	198,141,222	73,56,131	167	149	3.321236287200429e-13	1.75361275964e-11	0.76,0.767,0.733	0.708,0.692,0.602	0.086
Y20C6A.1	V	-	17375281	17375545	17375309	17375545	17375145	17375189	233	33,43,38	14,8,6	24,26,32	19,16,12	177	149	1.4187228612445423e-12	6.24238058948e-11	0.665,0.819,0.842	0.515,0.578,0.692	0.18
pdfr-1	III	-	6634063	6634165	6634094	6634165	6632840	6633466	208	20,17,17	59,66,47	47,65,45	55,52,33	180	149	5.092320171312931e-09	1.68046565653e-07	0.219,0.176,0.23	0.414,0.509,0.53	-0.276
gar-2	III	+	6319330	6319615	6319330	6319456	6320318	6320871	380	37,25,14	2,7,2	29,12,21	13,8,17	308	149	9.806273747848728e-08	2.58885626943e-06	0.899,0.633,0.772	0.519,0.421,0.374	0.33
acdh-2	II	-	5545719	5545865	5545806	5545865	5545265	5545403	53	106,53,91	40,44,50	218,196,321	55,47,44	236	149	1.4826981235963026e-06	3.01101772792e-05	0.626,0.432,0.535	0.714,0.725,0.822	-0.223
fbn-1	III	+	7633653	7634558	7633653	7633872	7636314	7636473	170	78,58,91	4,4,5	20,28,9	0,0,0	835	149	0.00024259283179349693	0.00320222537967	0.777,0.721,0.765	1.0,1.0,1.0	-0.246
3SS
geneSymbol	chr	strand	longExonStart_0base	longExonEnd	shortES	shortEE	flankingES	flankingEE	ID	IC_SAMPLE_1	SC_SAMPLE_1	IC_SAMPLE_2	SC_SAMPLE_2	IncFormLen	SkipFormLen	PValue	FDR	IncLevel1	IncLevel2	IncLevelDifference
H01G02.3	IV	-	11787509	11787798	11787509	11787705	11788928	11789012	65	38,53,43	18,12,27	20,48,20	34,31,44	242	149	3.2130506916912736e-96	1.51013382509e-93	0.565,0.731,0.495	0.266,0.488,0.219	0.273
mlt-11	V	+	20673146	20674559	20674430	20674559	20671016	20671271	96	2146,1513,1553	71,33,35	332,331,294	28,20,15	1433	149	2.282974684306339e-78	5.36499050812e-76	0.759,0.827,0.822	0.552,0.632,0.671	0.184
D1009.3	X	+	8908719	8908813	8908725	8908813	8908165	8908302	254	1,3,2	16,25,34	17,4,9	23,31,19	155	149	7.855738549791595e-73	1.2307323728e-70	0.057,0.103,0.054	0.415,0.11,0.313	-0.208
D2096.7	IV	-	8376530	8376666	8376530	8376631	8376724	8376835	487	88,70,95	3,0,3	89,72,64	13,5,10	184	149	7.553033012160382e-37	5.91654252619e-35	0.96,1.0,0.962	0.847,0.921,0.838	0.105
dop-1	X	-	4411379	4411738	4411379	4411729	4411781	4411927	274	31,28,28	6,5,3	11,16,19	8,14,5	158	149	4.0158391307531005e-34	2.35930548932e-32	0.83,0.841,0.898	0.565,0.519,0.782	0.234
Y69H2.7	V	+	18695520	18696070	18695529	18696070	18693341	18693541	469	15,16,16	117,116,103	2,5,8	103,113,106	158	149	2.2733418519983563e-13	7.63193336028e-12	0.108,0.115,0.128	0.018,0.04,0.066	0.076
ncx-2	V	+	5306518	5306631	5306527	5306631	5306098	5306210	333	115,99,101	57,62,49	129,110,125	102,139,155	158	149	4.747015478485073e-06	9.7004229343e-05	0.655,0.601,0.66	0.544,0.427,0.432	0.171
