# Supplementary material for: The Muscleblind-like protein MBL-1 regulates microRNA expression in Caenorhabditis elegans through an evolutionarily conserved autoregulatory mechanism
Source: PLoS Genet. 2023 Dec 22;19(12):e1011109. doi: 10.1371/journal.pgen.1011109 (PMC10773944; doi:10.1371/journal.pgen.1011109)
Supplement: S2 Table — (XLSX) [file pgen.1011109.s016.xlsx]

## Sheet: Sheet1
													ΔPSI		ΔPSI		ΔPSI		SRI(short)		SRI(long)
geneSymbol	chr	strand	exonStart_0base	exonEnd	upstreamES	upstreamEE	downstreamES	downstreamEE	ID				mbl-1(tm1563)		mbl-1 short(ex7-)		mbl-1 long(ex7+)		mbl-1 short(ex7-)		mbl-1 long(ex7+)
C14A4.12	II	+	10614200	10614260	10613992	10614149	10614379	10614493	1102				-0.691		-0.245		0.044		0.645441		1.06368
C54G10.4	V	-	14654381	14654450	14653682	14653928	14654902	14655032	1174				-0.683		-0.226		-0.087		0.669107		0.872621
ifb-2	II	+	5752816	5752867	5752301	5752721	5753454	5753602	136				-0.884		-0.301		-0.043		0.659502		0.951357
T06G6.6	I	+	12718766	12718847	12718361	12718439	12718954	12719067	1861				-0.259		-0.204		-0.026		0.212355		0.899614
lin-10	I	-	8115783	8115867	8115080	8115308	8116642	8116866	1930				-0.239		-0.162		0.007		0.322176		1.02929
unc-43	IV	-	10327601	10327715	10326568	10326644	10329096	10329201	2099				0.433		0.277		-0.004		0.360277		1.00924
etr-1	II	+	168174	168393	167903	168047	168542	168689	2196				0.494		-0.002		0.179		1.00405		0.637652
lfi-1	X	+	4984479	4984569	4984077	4984205	4984774	4984901	2205				-0.619		-0.292		0.052		0.528271		1.08401
top-1	I	+	13293528	13293744	13292513	13293024	13294234	13295716	2251				0.276		0.192		-0.022		0.304348		1.07971
ddx-19	II	+	8885467	8886694	8885277	8885388	8887036	8887094	2270				0.182		0.004		0.037		0.978022		0.796703
dct-17	V	-	13728591	13728651	13727760	13727920	13728699	13728862	2851				0.268		0.138		0.03		0.485075		0.88806
dct-17	V	-	13728471	13728651	13727760	13727920	13728699	13728862	2853				0.328		0.101		0.015		0.692073		0.954268
W07E11.1	X	+	10098797	10098827	10097930	10098093	10099065	10099160	3476				-0.452		-0.167		0.058		0.630531		1.12832
sao-1	V	+	13964758	13964821	13964445	13964598	13964937	13965069	509				-0.401		-0.329		0.009		0.179551		1.02244
rme-1	V	+	6216479	6216494	6216284	6216418	6216788	6217050	56				-0.373		-0.094		-0.12		0.747989		0.678284
frm-1	I	-	14880014	14880131	14878892	14878993	14881051	14881174	910				-0.199		-0.11		0.028		0.447236		1.1407
frm-1	I	-	14880609	14880846	14878892	14878993	14881051	14881174	914				-0.24		-0.133		0.041		0.445833		1.17083
etr-1	II	+	168174	168393	167903	168047	168548	168689	2197				0.541		0.243		0.067		0.550832		0.876155
unc-36	III	-	8198091	8198223	8197486	8197828	8199141	8199309	3006				0.225		0.03		-0.01		0.866667		1.04444
frpr-8	X	+	8702156	8702192	8701916	8702001	8702696	8702822	754				0.793		0.071		-0.008		0.910467		1.01009
mel-11	II	+	9365635	9365779	9364892	9365076	9365972	9366173	1960				0.261		0.204		0.003		0.218391		0.988506
C06A6.4	IV	-	7827420	7827462	7827025	7827105	7827568	7827675	1136				0.276		0.037		0.003		0.865942		0.98913
spat-3	X	-	4598613	4598667	4598009	4598479	4598749	4598922	567				0.365		0.106		0.025		0.709589		0.931507
F08G5.3	IV	-	12413744	12413801	12412969	12413239	12413853	12414002	904				-0.435		-0.191		-0.208		0.56092		0.521839
unc-70	V	+	6889598	6889682	6889186	6889310	6889804	6889955	1509				0.187		0.075		-0.002		0.59893		1.0107
cdc-14	II	-	5591443	5591485	5590792	5590984	5591574	5592837	630				-0.4		-0.145		-0.008		0.6375		0.98
nlp-38	I	+	13403557	13403614	13403345	13403473	13403732	13404099	2074				-0.873		-0.034		-0.009		0.961054		0.989691
rgr-1	III	+	9396930	9396948	9396524	9396699	9397859	9398018	3456				-0.711		-0.523		-0.04		0.264416		0.943741
gar-2	III	+	6319567	6319606	6319330	6319456	6320318	6320871	3233				-0.439		-0.18		0.277		0.589977		1.63098
mlt-11	V	+	20671458	20673036	20671016	20671271	20673146	20674559	449				0.236		0.184		0.145		0.220339		0.385593
unc-53	II	-	11061248	11061461	11061064	11061147	11061612	11061735	3164				0.367		0.045		-0.008		0.877384		1.0218
nid-1	V	+	12914220	12914391	12913991	12914135	12914440	12914537	1366				0.631		0.337		0.182		0.465927		0.711569
unc-11	I	-	3801834	3801954	3800191	3800279	3803010	3803503	98				0.171		0.048		0.01		0.719298		0.94152
par-3	III	+	5672220	5672367	5670731	5671847	5672471	5672694	3234				0.273		0.259		-0.061		0.0512821		1.22344
Y55B1AR.2	III	-	593370	593595	591965	592143	593926	594123	1578				-0.223		-0.12		-0.225		0.461883		-0.00896861
fln-2	X	+	9416754	9416847	9416288	9416488	9416923	9418554	1805				-0.166		-0.141		0.002		0.150602		1.01205
wve-1	I	-	11925705	11925783	11925024	11925535	11927120	11927447	310				0.175		0.204		0.046		-0.165714		0.737143
F32A5.2	II	+	7246823	7247246	7246468	7246569	7247334	7247649	3454				0.675		0.221		-0.075		0.672593		1.11111
egl-8	V	+	29335	29515	28381	28699	30199	30297	2901				0.12		0.073		-0.055		0.391667		1.45833
egl-8	V	+	28381	28699	26193	26380	30199	30297	2906				0.497		0.289		0.037		0.418511		0.925553
unc-103	III	+	4143941	4144172	4142907	4143185	4144578	4144645	414				0.215		0.028		-0.045		0.869767		1.2093
egl-8	V	+	28381	28699	26193	26380	29335	29515	2905				0.492		0.163		-0.003		0.668699		1.0061
ehbp-1	V	+	9553625	9553703	9553359	9553525	9553781	9553841	2082				-0.146		-0.028		0.087		0.808219		1.59589
F41E7.7	X	+	10311652	10311743	10311476	10311567	10312015	10312182	798				-0.496		-0.035		0.165		0.929435		1.33266
dnc-1	IV	-	10932236	10932320	10931881	10931951	10932478	10932553	2938				0.626		0.404		0.012		0.354633		0.980831
rskn-1	I	-	8578786	8578903	8577057	8577174	8580002	8580107	2748				0.207		0.113		0.275		0.454106		-0.328502
blmp-1	I	+	10413361	10413409	10412477	10412946	10413492	10413846	48				0.297		0.221		0.085		0.255892		0.713805
F07A11.2	II	-	11594593	11594632	11594431	11594464	11594706	11595408	634				-0.501		-0.201		-0.035		0.598802		0.93014
tra-1	III	-	11177803	11177866	11175464	11176200	11179083	11179341	1746				-0.206		-0.051		-0.067		0.752427		0.674757
unc-104	II	+	7005975	7006116	7004658	7004790	7006469	7006692	1900				0.17		-0.029		-0.265		1.17059		2.55882
unc-16	III	+	9554097	9554181	9553675	9553723	9554442	9554590	957				-0.13		0.042		0.013		1.32308		1.1
kin-4	IV	+	11445639	11445908	11444784	11445570	11446326	11447065	3134				0.502		0.352		-0.029		0.298805		1.05777
frm-1	I	-	14880014	14880131	14878892	14878993	14880609	14880846	911				-0.377		-0.135		0.051		0.64191		1.13528
egl-8	V	+	38990	39026	38137	38269	40453	40723	2900				0.425		0.218		0.012		0.487059		0.971765
mec-3	IV	-	10461242	10461293	10460985	10461101	10461688	10461766	2660				-0.948		NA		NA
F13B9.1	X	+	8290408	8290474	8290220	8290327	8290711	8291114	3256				-0.09		-0.003		-0.018		0.966667		0.8
gon-1	IV	-	9942310	9942355	9941726	9942055	9942443	9942592	1021				-0.378		-0.345		0.118		0.0873016		1.31217
nhx-5	X	+	10580388	10580440	10580131	10580237	10580599	10580639	447				-0.149		0.025		-0.012		1.16779		0.919463
lea-1	V	+	10022676	10023048	10022195	10022534	10023558	10024899	25				-0.114		0.04		0.049		1.35088		1.42982
mec-8	I	-	9441940	9442279	9441013	9441518	9443036	9443384	2366				0.104		0.065		0.021		0.375		0.798077
pct-1	IV	+	8184694	8185385	8178580	8178681	8185624	8185721	52				0.108		0.006		0.026		0.944444		0.759259
unc-53	II	-	11060196	11060217	11058602	11060064	11060262	11060400	3168				0.109		0.03		0.025		0.724771		0.770642
egl-8	V	+	29335	29515	26193	26380	30199	30297	2902				0.198		0.179		0.03		0.0959596		0.848485
dnc-1	IV	-	10932478	10932553	10932236	10932320	10932594	10932696	2936				-0.507		-0.3		-0.099		0.408284		0.804734
nhr-79	V	-	19208843	19208908	19208474	19208603	19209101	19209233	4				-0.116		-0.075		-0.055		0.353448		0.525862
F14B8.5	X	-	6927816	6927924	6927557	6927660	6928506	6928674	3570				-0.1		-0.015		0.012		0.85		1.12
unc-53	II	-	11061248	11061461	11061064	11061147	11061841	11062176	3165				0.761		0.12		-0.037		0.842313		1.04862
frpr-9	V	+	10993185	10993212	10992705	10992988	10993354	10993435	1171				-0.789		-0.545		0.009		0.309252		1.01141
tag-163	I	-	5588925	5589313	5587841	5587928	5591550	5591618	2849				-0.109		-0.048		-0.004		0.559633		0.963303
T28D6.5	III	+	11340939	11341097	11340469	11340822	11341774	11342237	1247				-0.15		-0.07		0.01		0.533333		1.06667
pat-12	III	-	730308	730437	729985	730144	730591	730684	2284				-0.106		-0.014		-0.052		0.867925		0.509434
smg-6	III	+	2480746	2480812	2479960	2480039	2481897	2482098	2827				-0.313		-0.162		-0.035		0.482428		0.888179
kin-20	X	-	15270659	15270748	15269697	15269726	15271226	15271542	561				0.324		0.164		0.002		0.493827		0.993827
Y43F8B.3	V	+	19504839	19505253	19503997	19504104	19506370	19506563	262				-0.106		-0.073		0.571		0.311321		6.38679
dct-17	V	-	13727985	13728651	13727760	13727920	13728699	13728862	2852				0.358		0.095		0.033		0.734637		0.907821
rbf-1	III	+	6699076	6699130	6698581	6698910	6699243	6699333	849				0.466		0.229		-0.13		0.508584		1.27897
unc-31	IV	+	12779433	12779469	12777799	12777954	12780868	12780971	2243				-0.821		-0.089		NA		0.891596
slo-1	V	+	18493546	18493591	18493130	18493341	18495016	18495135	1268				0.083		0.036		-0.004		0.566265		1.04819
lev-11	I	-	14623570	14623709	14622827	14622897	14623827	14623898	9				0.187		0.187		0.136		0		0.272727
H11E01.3	X	+	1612505	1612562	1611723	1611869	1613170	1613274	2857				-0.337		-0.111		-0.186		0.670623		0.448071
H14E04.2	III	+	2377092	2377113	2376877	2377009	2379597	2379868	133				0.103		0.052		-0.014		0.495146		1.13592
H24G06.1	V	+	9457080	9457317	9456569	9456881	9457844	9458292	2579				-0.086		-0.059		0.003		0.313953		1.03488
ZK673.11	II	+	10460640	10460667	10460297	10460527	10460868	10461023	78				-0.774		-0.293		0.066		0.621447		1.08527
ajm-1	X	+	9109673	9109796	9109087	9109260	9109917	9110036	275				0.312		0.171		0.064		0.451923		0.794872
ZC434.9	I	+	10358982	10359135	10358387	10358495	10359423	10359488	728				0.221		0.132		0.121		0.402715		0.452489
ZC434.9	I	+	10358982	10359135	10358387	10358495	10360188	10360235	727				0.251		0.118		0.11		0.52988		0.561753
twk-17	X	-	7600689	7600716	7599835	7600466	7600945	7601081	3115				-0.227		0.078		0.207		1.34361		1.91189
scrm-1	I	-	11689034	11689113	11688705	11688988	11689344	11689390	2110				0.383		0.214		-0.054		0.441253		1.14099
F32A7.5	I	+	14847748	14847925	14846744	14847662	14848070	14848454	2779				0.097		0.059		-0.014		0.391753		1.14433
par-1	V	-	14121344	14121512	14120732	14121018	14122207	14122315	2238				0.26		0.134		-0.005		0.484615		1.01923
F13B9.1	X	+	8288313	8288436	8287763	8288156	8288600	8288804	3255				0.212		0.127		0.001		0.400943		0.995283
twk-39	III	+	11802867	11802936	11801699	11801774	11802994	11803092	3528				0.518		-0.018		0.043		1.03475		0.916988
vab-10	I	-	11777359	11777698	11775641	11777170	11777951	11778140	1988				-0.094		-0.081		-0.123		0.138298		-0.308511
kin-18	III	+	6120703	6120823	6120164	6120572	6120950	6121687	3265				0.193		0.15		0.048		0.222798		0.751295
C56A3.6	V	-	13554887	13554986	13554423	13554521	13555099	13555180	2891				0.298		0.192		-0.037		0.355705		1.12416
gcy-28	I	+	4501783	4501822	4500649	4500922	4502569	4502899	2523				-0.13		-0.095		0.019		0.269231		1.14615
Y64G10A.7	IV	+	14309906	14310032	14309480	14309513	14311584	14311854	2428				0.371		0.231		-0.194		0.377358		1.52291
pxf-1	IV	-	10165964	10166120	10165394	10165533	10166467	10166704	3101				0.121		0.148		-0.005		-0.22314		1.04132
dex-1	III	+	5533876	5534011	5533523	5533768	5534865	5534975	3552				-0.228		-0.043		-0.069		0.811404		0.697368
F42A6.6	IV	-	3335056	3335147	3334138	3334245	3336020	3336173	2365				0.089		0.074		0.027		0.168539		0.696629
best-22	IV	+	12353013	12353055	12352167	12352311	12353143	12353295	47				-0.112		-0.063		-0.079		0.4375		0.294643
ddx-19	II	+	8885467	8885542	8885277	8885388	8887036	8887094	2271				0.089		0.004		0.065		0.955056		0.269663
sli-1	X	-	725540	725591	725138	725267	725706	725781	951				-0.282		-0.195		-0.097		0.308511		0.656028
T19A5.3	V	-	8941675	8941831	8941024	8941580	8941922	8942064	2484				0.115		0.088		-0.091		0.234783		1.7913
H24G06.1	V	+	9459593	9459670	9459238	9459475	9460051	9460161	2580				0.245		0.12		0.056		0.510204		0.771429
mbl-1	X	+	17006972	17007197	17005586	17005706	17008199	17008361	2519				0.16		NA		NA
imp-1	I	+	8754963	8754993	8754541	8754831	8755253	8755415	3049				-0.262		-0.144		-0.142		0.450382		0.458015
nab-1	I	+	4231573	4231762	4231142	4231225	4232495	4232703	840				0.151		0.086		0.01		0.430464		0.933775
F40F8.1	II	+	11127709	11127876	11127644	11127667	11128380	11128559	3336				0.148		0.084		0.014		0.432432		0.905405
nrx-1	V	+	10842991	10843519	10842433	10842493	10845644	10845784	1926				-0.277		0.105		-0.208		1.37906		0.249097
W06H8.6	V	-	6224847	6224924	6224044	6224305	6225872	6226128	1481				-0.089		-0.069		-0.005		0.224719		0.94382
unc-82	IV	+	7438526	7438598	7438187	7438323	7438751	7438898	2296				-0.168		-0.014		0.11		0.916667		1.65476
coq-2	III	+	6937599	6937770	6937388	6937474	6938411	6938545	3114				-0.162		-0.121		0.042		0.253086		1.25926
par-1	V	-	14121368	14121512	14120732	14121018	14122207	14122320	2242				0.198		NA		-0.033				1.16667
pat-12	III	-	729317	729458	729092	729193	729579	729685	2276				-0.139		0.015		-0.192		1.10791		-0.381295
Y47G6A.7	I	+	3507089	3507164	3506056	3506240	3508221	3508405	295				0.201		0.092		-0.048		0.542289		1.23881
sma-1	V	+	11915029	11915359	11914736	11914883	11915716	11915775	2203				0.059		0.032		0.003		0.457627		0.949153
eat-18	I	+	14399417	14399536	14398317	14398857	14399622	14399839	2224				0.155		0.005		-0.002		0.967742		1.0129
mpz-1	II	-	10753530	10753587	10752355	10752432	10754010	10754085	878				0.328		-0.056		0.172		1.17073		0.47561
F49E2.5	X	+	9554298	9554547	9553936	9554158	9554691	9554823	1030				0.109		0.05		0.017		0.541284		0.844037
fbn-1	III	+	7637409	7637496	7637190	7637256	7637799	7638016	1419				-0.685		-0.334		-0.522		0.512409		0.237956
K10D6.2	V	-	11194573	11194627	11193734	11194059	11194773	11194984	3497				0.083		0.043		0.099		0.481928		-0.192771
rme-8	I	+	8092391	8092415	8092070	8092281	8093336	8093790	2389				-0.25		-0.126		-0.07		0.496		0.72
C34E11.2	X	-	11808950	11809232	11807329	11807443	11809391	11809503	1344				0.384		0.206		0.1		0.463542		0.739583
fbn-1	III	+	7637355	7637496	7637190	7637256	7637799	7638227	1423				-0.387		-0.204		-0.289		0.472868		0.25323
F49E2.5	X	+	9554691	9554823	9553936	9554158	9555798	9556353	1027				0.253		0.126		-0.149		0.501976		1.58893
clp-1	III	+	7985342	7985351	7985117	7985175	7985664	7985754	678				0.209		-0.081		-0.189		1.38756		1.90431
unc-77	IV	-	6157827	6157914	6157601	6157709	6158320	6158392	2789				0.39		0.251		-0.278		0.35641		1.71282
pat-12	III	-	730308	730437	729985	730144	731531	731618	2283				-0.144		-0.033		0.003		0.770833		1.02083
unc-49	III	+	10529337	10529373	10528676	10528836	10529431	10529554	3210				-0.088		-0.084		-0.016		0.0454545		0.818182
nrx-1	V	+	10843378	10843519	10842433	10842493	10845644	10845784	1927				-0.251		0.17		-0.269		1.67729		-0.0717131
slo-1	V	+	18503100	18503166	18502792	18502895	18504146	18504231	1271				-0.139		-0.041		-0.063		0.705036		0.546763
abu-12	X	-	453976	454195	452672	452882	454287	454482	2741				-0.072		-0.031		-0.031		0.569444		0.569444
unc-70	V	+	6889413	6889464	6889186	6889310	6889598	6889682	1510				0.151		0.036		-0.035		0.761589		1.23179
dur-1	IV	-	9922575	9922695	9922460	9922526	9924246	9924333	252				0.266		0.108		0.168		0.593985		0.368421
unc-62	V	+	4504974	4505120	4503962	4504230	4505828	4505905	376				-0.119		NA		NA
T19A6.1	I	-	8380910	8380985	8380329	8380445	8388027	8388092	3119				-0.114		-0.096		-0.019		0.157895		0.833333
cdk-9	I	+	11324871	11324919	11323526	11323581	11325746	11325938	701				0.085		0.116		0.013		-0.364706		0.847059
zyg-12	II	+	4952646	4952694	4952282	4952392	4952839	4953488	2977				0.584		0.166		0.131		0.715753		0.775685
C50D2.6	II	+	86616	86647	85590	85706	87265	87397	3074				-0.078		0.034		0		1.4359		1
din-1	II	-	11623935	11624523	11623688	11623796	11624628	11625273	2359				0.081		-0.012		0.016		1.14815		0.802469
unc-10	X	-	7273829	7274144	7273425	7273655	7274317	7274387	608				0.232		-0.028		-0.399		1.12069		2.71983
T25D10.1	II	+	6404466	6404540	6404288	6404418	6404584	6404691	3310				-0.07		-0.038		0.03		0.457143		1.42857
unc-62	V	+	4505358	4505516	4503962	4504230	4505828	4505905	373				-0.115		NA		NA
klp-4	X	-	3172541	3172586	3172116	3172190	3173069	3173130	2299				0.145		0.036		-0.004		0.751724		1.02759
par-1	V	-	14116446	14116680	14115457	14115582	14117502	14117770	2235				0.127		0.1		0.074		0.212598		0.417323
F36H2.3	I	-	9258238	9258448	9257890	9258103	9258781	9258996	2675				-0.273		0.013		-0.427		1.04762		-0.564103
F59A2.6	III	+	3421124	3421208	3420219	3420444	3421895	3422065	2739				-0.084		-0.025		0.024		0.702381		1.28571
tmc-1	X	+	1174885	1175053	1174510	1174607	1175168	1175286	2050				-0.178		0.086		-0.043		1.48315		0.758427
C05D11.8	III	-	6424800	6424903	6424435	6424750	6425670	6425832	469				-0.077		-0.002		-0.005		0.974026		0.935065
C12D12.1	X	+	3504265	3504628	3504015	3504097	3504699	3505253	709				0.132		0.116		-0.024		0.121212		1.18182
tat-1	III	-	12401395	12402063	12400093	12400170	12404784	12404877	1061				-0.108		-0.014		-0.005		0.87037		0.953704
fhod-1	I	-	5062124	5062598	5061851	5061998	5063150	5063323	3491				-0.16		-0.096		-0.043		0.4		0.73125
F10G8.8	I	-	10051995	10052023	10051529	10051604	10052204	10052320	60				-0.169		-0.114		-0.114		0.325444		0.325444
npr-22	IV	+	8561735	8561799	8561436	8561601	8562675	8562809	67				-0.305		0.032		-0.025		1.10492		0.918033
T08G11.1	I	-	8909272	8909353	8909063	8909147	8909584	8909686	1064				0.11		0.096		0.075		0.127273		0.318182
srap-1	II	+	11218626	11218914	11218264	11218367	11219457	11219541	3035				-0.181		-0.146		-0.003		0.19337		0.983425
scd-1	X	-	12505606	12505714	12505145	12505311	12505818	12505909	2693				0.067		0.04		0.011		0.402985		0.835821
tag-343	X	-	16671220	16671607	16670371	16670484	16671686	16671796	506				0.119		0.131		-0.035		-0.10084		1.29412
Y48E1C.1	II	+	13416027	13416984	13415856	13415909	13422218	13422338	2967				0.147		NA		NA
cup-5	III	+	7586459	7586489	7586108	7586380	7586661	7586769	3389				0.188		0.071		-0.013		0.62234		1.06915
F10G8.8	I	-	10052204	10052320	10051529	10051604	10052407	10052533	61				0.131		0.099		-0.06		0.244275		1.45802
K10C8.3	V	+	12699406	12699445	12699078	12699268	12699848	12699924	3517				0.139		0.126		0.006		0.0935252		0.956835
sms-1	IV	-	11496278	11496362	11485898	11486108	11498082	11498167	832				-0.31		-0.227		NA		0.267742
Y71F9AL.10	I	+	2867243	2867306	2866507	2866611	2867425	2867597	3110				-0.067		-0.042		-0.01		0.373134		0.850746
C29F9.4	III	+	120560	120592	120491	120516	120636	120698	2773				-0.088		-0.005		-0.044		0.943182		0.5
tag-341	II	-	7913174	7913307	7912765	7912963	7913997	7914080	2791				0.179		0.147		0.109		0.178771		0.391061
pqn-80	III	+	12643710	12643800	12641819	12642314	12644470	12644596	2056				-0.132		-0.019		-0.053		0.856061		0.598485
A5SS
geneSymbol	chr	strand	longExonStart_0base	longExonEnd	shortES	shortEE	flankingES	flankingEE	ID
unc-104	II	+	7007768	7008403	7007768	7008394	7008624	7008912	230				0.747		0.018		-0.017		0.975904		1.02276
lfi-1	X	+	4991887	4992120	4991887	4992039	4992625	4993236	268				-0.381		-0.172		-0.102		0.548556		0.732283
mlt-11	V	+	20669026	20669771	20669026	20669744	20670006	20670963	67				0.622		0.132		0.034		0.787781		0.945338
egl-15	X	+	11021722	11022068	11021722	11021943	11022379	11022461	68				0.391		0.394		-0.049		-0.00767263		1.12532
nas-37	X	-	9946297	9946614	9946537	9946614	9946028	9946174	85				0.454		0.133		0.075		0.707048		0.834802
F53E4.1	V	-	15655162	15655273	15655180	15655273	15654247	15654487	284				0.183		0.117		0.086		0.360656		0.530055
gar-2	III	+	6319330	6319615	6319330	6319456	6320318	6320871	377				-0.285		-0.11		0.33		0.614035		2.15789
ddx-19	II	+	8885467	8886694	8885467	8885542	8887036	8887094	276				0.35		0.279		0.01		0.202857		0.971429
nep-21	V	-	14218130	14218218	14218154	14218218	14217647	14217741	409				-0.163		-0.128		0.053		0.214724		1.32515
mpz-1	II	-	10741124	10741220	10741136	10741220	10740129	10740438	112				-0.159		-0.06		0.001		0.622642		1.00629
fbn-1	III	+	7633653	7634558	7633653	7633872	7636314	7636473	168				-0.34		-0.141		-0.246		0.585294		0.276471
dct-17	V	-	13728471	13728651	13728591	13728651	13727760	13727920	329				-0.129		-0.107		-0.016		0.170543		0.875969
Y39D8A.1	V	+	419916	420104	419916	420089	420158	420255	102				-0.119		-0.078		-0.115		0.344538		0.0336134
Y20C6A.1	V	-	17375281	17375545	17375309	17375545	17375145	17375189	231				0.166		0.192		0.18		-0.156627		-0.0843373
pdfr-1	III	-	6634063	6634165	6634094	6634165	6632840	6633466	206				-0.244		-0.024		-0.276		0.901639		-0.131148
acdh-2	II	-	5545719	5545865	5545806	5545865	5545265	5545403	51				-0.189		0.033		-0.223		1.1746		-0.179894
dct-17	V	-	13727985	13728651	13728471	13728651	13727760	13727920	331				0.171		0.013		0.148		0.923977		0.134503
C12D12.1	X	+	3504015	3504628	3504015	3504097	3504699	3505253	92				0.124		0.11		-0.02		0.112903		1.16129
let-413	V	-	7975411	7976034	7975432	7976034	7974923	7975064	162				0.1		0.07		0.048		0.3		0.52
A3SS
geneSymbol	chr	strand	longExonStart_0base	longExonEnd	shortES	shortEE	flankingES	flankingEE	ID
F46B6.5	V		9780753	9781326	9780753	9781200	9781423	9781532	352				0.355		0.215		0.076		0.394366		0.785915
ZC434.9	I		10358982	10359488	10359423	10359488	10358387	10358495	129				0.116		0.065		0.065		0.439655		0.439655
ife-3	V		7157	7393	7157	7390	7432	7609	202				-0.141		-0.075		-0.097		0.468085		0.312057
mlt-11	V		20673146	20674559	20674430	20674559	20671016	20671271	96				0.137		0.111		0.184		0.189781		-0.343066
mak-2	IV		886441	886613	886495	886613	885345	885421	437				0.086		0.015		0.023		0.825581		0.732558
noah-1	I		5876753	5876904	5876753	5876892	5877073	5877522	523				0.165		-0.002		-0.024		1.01212		1.14545
etr-1	II		168542	168689	168548	168689	168174	168393	380				-0.1		-0.041		-0.013		0.59		0.87
C06A6.2	IV		7853070	7853320	7853079	7853320	7852876	7853017	52				0.114		0.002		0.017		0.982456		0.850877
pdf-1	III		6910962	6911066	6910962	6911060	6912109	6912481	156				0.075		0.035		0.06		0.533333		0.2
par-4	V		18101697	18101964	18101709	18101964	18101533	18101644	174				0.116		0.066		0.026		0.431034		0.775862
F47B8.5	V		14326480	14326558	14326480	14326552	14327060	14327180	85				-0.079		-0.001		-0.068		0.987342		0.139241
T28C6.7	IV		8836520	8836693	8836562	8836693	8834775	8835332	182				0.141		0.114		0.045		0.191489		0.680851
MXE
geneSymbol	chr	strand	1stExonStart_0base	1stExonEnd	2ndExonStart_0base	2ndExonEnd	upstreamES	upstreamEE	downstreamES	downstreamEE	ID
fbl-1	IV	+	9542034	9542292	9542727	9542868	9541600	9541753	9542967	9543043	105		0.195		0.031		0.095		0.841026		0.512821
F49E2.5	X	+	9554691	9554823	9555798	9556353	9553936	9554158	9556627	9556717	127		-0.159		-0.08		-0.006		0.496855		0.962264
unc-43	IV	-	10327601	10327715	10329096	10329195	10326568	10326644	10337631	10337715	231		-0.43		-0.271		-0.002		0.369767		0.995349
unc-43	IV	-	10327601	10327715	10329096	10329201	10326568	10326644	10337631	10337715	234		-0.426		NA
dnc-1	IV	-	10932236	10932320	10932478	10932553	10931881	10931951	10932594	10932696	308		-0.659		-0.429		-0.056		0.349014		0.915023
unc-62	V	+	4504974	4505120	4505358	4505516	4503962	4504230	4505828	4505905	55		-0.385		-0.164		-0.026		0.574026		0.932468
unc-62	V	+	4504974	4505120	4505358	4505516	4503962	4504230	4509878	4510148	56		-0.39		NA
unc-43	IV	-	10327601	10327715	10336111	10336264	10326568	10326644	10337631	10337715	232		-0.176		-0.085		0.045		0.517045		1.25568
unc-62	V	+	4504974	4505120	4505828	4505905	4503962	4504230	4509878	4510148	57		-0.194		NA
egl-8	V	+	28381	28699	29335	29515	26193	26380	30199	30297	302		0.296		0.099		0.012		0.665541		0.959459
frm-1	I	-	14880014	14880131	14880609	14880846	14878892	14878993	14881051	14881174	113		0.16		0.041		0.004		0.74375		0.975
pat-12	III	-	730308	730437	730591	730684	729985	730144	731905	731926	245		0.178		-0.038		0.013		1.21348		0.926966
Y69H2.3	V	-	18661621	18661711	18662118	18662313	18661087	18661177	18662358	18662550	112		0.237		0.157		0.078		0.337553		0.670886
unc-62	V	+	4505358	4505516	4505828	4505905	4503962	4504230	4509878	4510148	54		0.228		NA		-0.018				1.07895
unc-43	IV	-	10329096	10329195	10336111	10336264	10326568	10326644	10337631	10337715	227		0.175		0.133		0.041		0.24		0.765714
pat-12	III	-	730308	730437	730591	730684	729985	730144	731531	731618	243		0.093		0.004		NA		0.956989
gly-5	III	+	13200770	13200881	13200915	13201020	13197609	13197738	13203865	13203994	107		-0.178		-0.082		-0.026		0.539326		0.853933
unc-53	II	-	11061248	11061461	11061612	11061735	11061064	11061147	11061841	11062176	329		-0.226		-0.031		0.003		0.862832		1.01327
F32A5.2	II	+	7246823	7247246	7247334	7247649	7246468	7246569	7247811	7247936	345		0.362		0.126		-0.046		0.651934		1.12707
akt-1	V	+	10250840	10251032	10251326	10251533	10250478	10250676	10251676	10251805	60		0.266		0.185		0.009		0.304511		0.966165
nid-1	V	+	12913991	12914135	12914440	12914537	12913822	12913946	12914769	12915266	159		-0.07		-0.021		-0.016		0.7		0.771429
unc-43	IV	-	10329096	10329201	10334126	10334169	10326568	10326644	10337631	10337715	230		0.3		NA		NA
unc-43	IV	-	10329096	10329195	10334126	10334169	10326568	10326644	10337631	10337715	228		0.302		0.136		0.035		0.549669		0.884106
nlg-1	X	-	13626915	13627020	13627182	13627325	13625787	13625897	13627815	13628076	321		-0.146		NA		NA
unc-43	IV	-	10329096	10329201	10336111	10336264	10326568	10326644	10337631	10337715	229		0.173		NA		NA
pqn-72	I	-	3274275	3274812	3274929	3275010	3274077	3274163	3276665	3276718	111		0.14		0.085		0.031		0.392857		0.778571
Y43F8B.3	V	+	19504839	19505253	19505894	19506059	19503997	19504104	19506370	19506563	35		-0.419		-0.252		-0.429		0.398568		-0.0238663
pxf-1	IV	-	10165394	10165533	10165964	10166120	10164695	10165009	10166467	10166704	325		0.119		0.023		0.009		0.806723		0.92437
col-99	IV	-	141714	141750	142259	142295	141067	141418	142440	142548	190		-0.347		-0.155		-0.047		0.553314		0.864553
taf-12	III	-	11865624	11865720	11868722	11868855	11864946	11865132	11869178	11869283	307		-0.208		0.025		NA		1.12019
fbn-1	III	+	7637190	7637256	7637355	7637496	7636314	7636473	7637799	7638227	166		0.507		0.131		0.351		0.741617		0.307692
unc-16	III	+	9549646	9549682	9550136	9550235	9549413	9549457	9550720	9550974	119		-0.115		-0.1		-0.022		0.130435		0.808696
unc-43	IV	-	10327601	10327715	10334126	10334169	10326568	10326644	10337631	10337715	233		-0.128		-0.095		0.039		0.257812		1.30469
tom-1	I	+	5552879	5553369	5554740	5554864	5552598	5552741	5555025	5555178	15		0.091		0.043		-0.069		0.527473		1.75824
fbn-1	III	+	7636314	7636473	7637355	7637496	7633653	7633872	7637799	7638227	165		0.356		0.133		0.285		0.626404		0.199438
add-1	X	-	4855151	4855211	4855319	4855421	4854965	4855055	4855715	4855974	279		-0.119		NA		NA
