# Supplementary material for: The Muscleblind-like protein MBL-1 regulates microRNA expression in Caenorhabditis elegans through an evolutionarily conserved autoregulatory mechanism
Source: PLoS Genet. 2023 Dec 22;19(12):e1011109. doi: 10.1371/journal.pgen.1011109 (PMC10773944; doi:10.1371/journal.pgen.1011109)
Supplement: S3 Table — (XLSX) [file pgen.1011109.s017.xlsx]

## Sheet: mbl-1(tm1563)
gene_id	mbl-1(tm1563)_1	mbl-1(tm1563)_2	mbl-1(tm1563)_3	N2_1	N2_2	N2_3	log2FoldChange	pvalue	padj
mec-7	722.959	772.919	648.684	4059.54	4288.34	3549.82	-2.47084	6.57821e-123	9.15161e-119
T25C12.3	24642	24098.8	20769	79336.7	87429.1	77922.3	-1.81561	2.62728e-102	1.82754e-98
F42G10.1	153.05	192.504	139.478	1222.53	1312.08	1458.01	-3.03796	1.14177e-96	5.29475e-93
mec-12	1689.59	1837.98	1553.08	6220.3	6473.85	5378.55	-1.83019	5.80597e-77	2.01932e-73
mec-17	1070.34	1087.31	1001.81	3260.43	3262.21	2908.67	-1.57711	1.03224e-75	2.87211e-72
ben-1	1171.03	1207.26	1205.49	2880.67	3010.3	2797.36	-1.27757	6.1226e-67	1.21682e-63
F15B9.1	531.647	576.545	565.662	3480.77	4131.75	2566.47	-2.60423	7.9165e-64	1.37668e-60
F35E12.5	4455.56	3957.46	2672.23	21853.3	25888.6	20850	-2.62917	1.95667e-63	3.02458e-60
F46E10.8	300.058	289.24	256.817	1117.95	1101.02	868.368	-1.86596	2.44016e-39	1.88598e-36
T10E9.3	2945.2	3102.32	3043.06	5642.54	5661.7	6555.08	-0.974344	1.62737e-32	8.70769e-30
F08G5.6	4833.15	4751.66	3906.5	10203.7	10083.3	9108.67	-1.12329	2.08022e-31	9.33551e-29
R08E5.3	3605.73	3119.73	3269.99	6713.78	5981.7	6097.9	-0.910831	1.35176e-27	4.82197e-25
F57B1.3	19781.7	18660.3	18529.6	30721.7	29831.6	33363.2	-0.721144	5.42064e-27	1.8853e-24
Y47G6A.19	3460.74	3449.6	3733.81	5669.96	5715.2	5873.44	-0.697579	7.46164e-27	2.53186e-24
C05C10.3	3793.02	3478.62	3410.57	7263.11	6789.96	8828.1	-1.09898	1.28638e-25	4.06731e-23
Y47D7A.15	9511.24	9445.28	9954.98	16597.6	14606	16028	-0.708157	2.9833e-24	8.30073e-22
C29E4.5	780.353	904.48	713.996	1705.86	1667.09	1672.34	-1.07145	5.56105e-24	1.5144e-21
F41B5.3	836.739	880.296	715.103	1608.38	1660.29	1740.42	-1.04137	1.37832e-23	3.48641e-21
Y51A2D.4	7464.2	8165.47	7735.51	14019.5	13952.4	12192.1	-0.781455	1.58044e-23	3.92627e-21
C32D5.6	517.55	515.602	460.499	954.47	1017.37	979.674	-0.981665	4.63385e-21	9.34293e-19
T01B10.2	8566.76	9066.08	7879.41	14030.7	14259.8	16329.7	-0.806449	5.27635e-21	1.04864e-18
Y2H9A.3	24386.3	25000.4	26014.9	38952.5	37150.7	42739.5	-0.656424	2.52189e-20	4.61639e-18
F09E10.3	2852.57	2728.92	2702.11	4512.41	4131.75	4625.17	-0.679737	3.07784e-20	5.56089e-18
C50B6.4	32527.1	33266.5	34767.7	51136.2	48451.7	55412.8	-0.624228	2.90806e-19	4.70429e-17
C02E7.7	4169.6	4001.96	4713.48	8104.87	7063.27	8853.86	-0.898887	8.13951e-19	1.25819e-16
T23F4.4	394.707	377.27	360.872	834.653	746.01	975.994	-1.1743	4.59772e-18	6.46096e-16
Y77E11A.15	9205.14	9029.32	8705.21	15656.3	14175.2	18662.6	-0.848091	1.92136e-17	2.50375e-15
ZK524.3	783.373	770.984	727.279	1323.06	1236.22	1283.23	-0.751388	6.2506e-17	7.69542e-15
W03G11.1	14073.5	13605.9	11650.9	24247.6	23418.1	31852.7	-1.01563	6.69068e-17	8.16498e-15
F37A8.4	1516.4	1564.22	1347.18	2677.59	2578.45	2348.46	-0.779513	8.11198e-17	9.72879e-15
W05B2.1	4192.76	4287.33	3696.17	6815.32	6639.2	8117.04	-0.82496	9.95144e-17	1.18329e-14
C09H5.2	471.232	415.964	544.629	1099.67	1132.15	919.882	-1.13931	1.87724e-16	2.17635e-14
Y55B1BL.1	447.067	432.409	431.718	842.776	881.206	761.662	-0.922309	2.28719e-16	2.6297e-14
F52B11.4	31278.5	32594.2	29534	46778.2	44353.1	50934.8	-0.604948	2.63076e-16	2.99993e-14
C27A7.1	702.821	744.866	603.299	1211.36	1326.67	1431.34	-0.951856	4.86167e-16	5.3679e-14
F49E12.10	354.431	350.184	303.31	697.575	690.57	639.318	-1.00664	5.27799e-16	5.64826e-14
T21D11.1	387.659	409.192	392.974	745.299	786.861	701.87	-0.908393	7.66641e-16	8.01918e-14
F32A5.5	603.137	578.48	462.713	1193.09	1045.58	1331.07	-1.11744	1.05981e-15	1.09215e-13
C17C3.12	450.087	375.335	378.584	1126.07	895.796	1638.31	-1.60425	1.10936e-15	1.13481e-13
F37B4.7	9392.42	9139.6	7112.28	15380.2	16231.3	20172.1	-1.01379	1.33094e-15	1.32071e-13
C24H10.1	190.305	205.08	207.003	413.265	500.906	461.781	-1.19229	1.5062e-15	1.46533e-13
Y54F10AL.2	1525.46	1642.57	1489.98	2485.68	2390.73	2311.66	-0.62531	2.76892e-15	2.65663e-13
F22D6.10	12911.6	13497.5	14718.3	20882.6	19478.9	21805.8	-0.596138	3.24581e-15	3.07182e-13
Y11D7A.11	12412.1	13014.8	15226.4	22227	20826	22015.5	-0.678676	3.99581e-15	3.70598e-13
F54F3.1	7233.62	7683.72	5971	11465.8	12097.6	11619	-0.751972	4.65213e-15	4.25792e-13
C10E2.6	5494.69	5808.98	4603.89	8663.34	8627.26	8827.18	-0.715076	5.71734e-15	5.09869e-13
F15H10.2	7835.75	7928.47	7653.59	12042.6	12203.6	15240.6	-0.753806	7.58591e-15	6.55498e-13
F59D8.2	2561.57	2528.67	1249.77	11411	13770.5	18451	-2.78274	9.03996e-15	7.71558e-13
R03D7.6	1986.63	1668.69	1584.07	3349.78	2821.61	3364.93	-0.863824	1.65691e-14	1.39702e-12
F21A3.3	1031.07	988.64	1016.2	1691.65	1578.58	1949.23	-0.782131	3.55645e-14	2.87678e-12
C26C6.3	750.145	852.242	934.283	1457.09	1423.94	1494.81	-0.787384	5.25531e-14	4.20183e-12
Y38A8.1	568.902	586.219	533.559	947.362	918.166	971.395	-0.747763	5.82564e-14	4.6049e-12
F47G4.3	1919.16	1794.45	1719.12	2996.43	2827.45	2627.18	-0.637014	9.93112e-14	7.71853e-12
W05G11.3	17113.4	16486.7	16190.5	27151.6	24628.1	33121.3	-0.769922	1.13886e-13	8.70541e-12
C17C3.1	1123.71	1034.11	1035.02	1651.03	1703.08	1584.96	-0.629148	1.41221e-13	1.07359e-11
ZK270.1	4451.53	4830.99	4043.76	6605.13	6718.95	7269.83	-0.627752	1.58951e-13	1.19531e-11
W05B2.5	16878.8	15201.1	15991.3	27165.8	25059.9	35419.1	-0.866528	2.61117e-13	1.89201e-11
C31H2.4	305.093	275.697	253.496	541.205	527.167	574.926	-0.97717	2.93658e-13	2.10586e-11
F16F9.4	1924.2	2056.6	1644.96	3086.8	3051.15	2962.94	-0.693296	4.09577e-13	2.86334e-11
C04E6.11	696.779	789.364	751.633	1211.36	1159.38	1225.28	-0.684235	6.38389e-13	4.35357e-11
W05B2.6	13339.5	13256.7	13810.6	19855	19340.8	24049.4	-0.646418	8.88855e-13	5.94507e-11
T05A1.2	20865.1	20801.1	19936.5	31876.2	30295.6	40117	-0.731594	1.20563e-12	7.87451e-11
M03F8.4	170.167	165.418	146.12	364.526	337.504	441.543	-1.24672	1.38782e-12	8.94074e-11
C05E4.9	24051	25221.9	23890.6	40729.5	39191.3	32740.4	-0.622759	1.83621e-12	1.16645e-10
F55F8.5	1039.13	1166.63	1137.97	1679.46	1658.34	1689.82	-0.588457	3.17284e-12	1.90261e-10
F59D8.1	5253.03	5802.21	2948.97	17577.5	20457.4	25678.5	-2.18567	3.58121e-12	2.13827e-10
F36A4.6	302.072	394.682	285.598	749.36	691.543	636.558	-1.0785	3.78487e-12	2.25022e-10
Y75B8A.3	423.908	473.038	338.733	785.914	810.204	827.894	-0.97034	3.87409e-12	2.29109e-10
ZC443.1	119.822	140.267	129.515	278.218	302.489	337.597	-1.23716	3.93332e-12	2.30887e-10
C52B9.9	352.417	320.195	299.989	655.944	668.199	554.689	-0.948728	5.63202e-12	3.25115e-10
C45B2.8	104.718	120.92	109.59	289.387	255.803	254.807	-1.25352	8.31775e-12	4.64725e-10
ZK353.6	8290.87	8065.83	6742.55	11623.2	11512.1	13005.3	-0.645672	9.45206e-12	5.21814e-10
C09B8.4	69.4766	57.0741	47.5997	166.524	205.226	287.923	-1.92037	1.20411e-11	6.51815e-10
F48D6.4	905.209	818.385	738.349	1316.97	1552.32	1347.63	-0.775823	1.64872e-11	8.75459e-10
C08F11.8	11532.1	11936.2	9387.1	17854.7	17147.5	16378.5	-0.64496	1.86269e-11	9.77876e-10
K07C6.5	750.145	783.56	624.331	1467.24	1377.25	1146.17	-0.885702	2.06055e-11	1.07365e-09
F56F4.5	920.313	1073.77	840.19	1528.17	1596.09	1569.32	-0.726794	2.10958e-11	1.09509e-09
F08F3.2	1685.56	1701.58	1421.35	2429.84	2523.01	2893.95	-0.70622	3.07785e-11	1.58004e-09
F09G8.6	6887.24	6505.48	5446.29	10782.5	10039.5	14475.3	-0.905797	3.3404e-11	1.68988e-09
F32A6.4	914.271	849.34	816.944	1258.07	1359.74	1441.45	-0.653532	3.53373e-11	1.7812e-09
C15H9.1	377.59	353.086	339.84	599.082	606.923	622.76	-0.772177	3.80452e-11	1.9039e-09
F20D6.5	805.525	849.34	644.256	1286.5	1372.39	1306.23	-0.785114	5.59102e-11	2.71966e-09
T05A12.2	1254.61	1202.43	1208.81	1720.08	1919.01	2127.69	-0.653955	6.45767e-11	3.10862e-09
T24A6.20	569.909	593.958	460.499	950.408	910.385	1021.07	-0.825911	6.82708e-11	3.27512e-09
F55A12.4	1015.97	1010.89	849.046	1700.78	1643.75	1435.02	-0.731855	7.34235e-11	3.49818e-09
T22C8.6	83.5732	79.3233	79.7018	196.986	191.609	233.65	-1.35954	1.03541e-10	4.81762e-09
K12F2.2	2413.55	2583.81	2061.18	3492.95	3735.89	3609.62	-0.618248	1.06294e-10	4.91284e-09
F36A4.8	151.036	123.822	121.767	268.064	315.133	319.199	-1.18585	1.22756e-10	5.58101e-09
T01E8.8	406.79	441.115	461.606	680.313	759.627	792.938	-0.77087	1.43337e-10	6.45342e-09
F46C8.2	1596.95	1766.4	1373.75	2491.78	2641.67	2418.37	-0.672112	1.46088e-10	6.55606e-09
Y69A2AR.5	273.879	247.644	225.822	463.019	447.411	509.614	-0.925378	1.49409e-10	6.65381e-09
C07G3.9	1613.06	1684.17	1299.58	2337.44	2609.58	2616.14	-0.717811	1.49701e-10	6.65381e-09
C35B1.7	194.333	168.32	192.613	376.711	435.74	345.876	-1.06142	1.5305e-10	6.78097e-09
C43H6.3	340.334	315.359	284.491	587.913	599.142	521.573	-0.8604	2.03792e-10	8.88764e-09
C06B3.3	2732.74	2340.04	1747.91	4211.85	4111.32	4105.43	-0.865293	3.35006e-10	1.42092e-08
M02D8.4	3220.09	3413.81	3234.57	5234.35	5540.12	4352.88	-0.616075	3.61585e-10	1.51517e-08
M02D8.5	705.841	688.759	543.522	1082.41	1074.76	1142.49	-0.766546	3.72263e-10	1.55523e-08
F15A2.1	8822.52	8707.19	8685.29	12791.9	12322.3	16433.7	-0.664436	4.69151e-10	1.93101e-08
F14H3.10	185.271	204.113	131.729	460.989	437.685	347.715	-1.25485	7.54899e-10	2.99207e-08
R09B5.9	214.471	221.525	171.58	420.373	411.424	373.472	-0.985598	9.67595e-10	3.77064e-08
C15B12.8	38.2624	20.3145	19.9255	149.263	98.236	117.745	-2.21511	1.03192e-09	3.9989e-08
H32K16.1	992.81	951.88	688.535	1454.04	1647.64	1736.74	-0.876982	1.17454e-09	4.48906e-08
R03A10.5	506.474	562.035	557.913	837.699	829.657	833.413	-0.620808	1.47393e-09	5.54198e-08
M01D7.4	443.039	516.569	462.713	736.16	802.423	757.983	-0.690697	1.71578e-09	6.38233e-08
F14B4.2	2113.5	1938.59	1631.67	2796.39	2934.44	3095.4	-0.634595	2.0472e-09	7.57465e-08
F55D12.2	1065.31	1175.34	1139.07	1598.23	1626.24	1884.84	-0.596522	2.24384e-09	8.21482e-08
Y113G7B.12	1392.55	1382.35	937.604	2122.17	2238.03	2654.78	-0.91753	2.30475e-09	8.41567e-08
ZK337.5	356.445	326	283.384	664.067	585.525	532.612	-0.882146	2.58942e-09	9.23693e-08
Y38C9B.1	67.4627	56.1068	54.2415	175.663	149.786	152.7	-1.42552	3.11874e-09	1.0847e-07
T10G3.3	482.308	427.572	371.942	763.576	708.077	949.318	-0.916995	3.21796e-09	1.11642e-07
D2023.4	1297.9	1201.46	1048.3	1756.63	1757.55	1818.61	-0.587421	3.26902e-09	1.13131e-07
T03D3.1	107.739	119.952	122.874	243.694	242.186	332.997	-1.22544	4.22175e-09	1.45587e-07
Y57G11B.2	398.735	442.083	368.621	644.775	663.336	661.395	-0.702237	5.01047e-09	1.70429e-07
T16A9.3	92.6354	93.8337	84.1297	179.725	227.596	246.528	-1.27267	5.1193e-09	1.73706e-07
F55F8.9	720.945	740.029	648.684	1002.19	1093.24	1107.54	-0.601839	5.20582e-09	1.76213e-07
T02B5.1	100.691	118.985	135.05	257.91	320.969	241.929	-1.21177	5.59903e-09	1.88605e-07
C32C4.2	159.091	169.288	162.725	314.772	337.504	288.843	-0.937683	7.32878e-09	2.43336e-07
B0334.13	230.582	226.362	164.939	403.111	439.63	638.398	-1.25113	7.85884e-09	2.59696e-07
M88.1	4787.84	4796.16	3806.87	6356.36	6643.09	7123.56	-0.587397	8.15947e-09	2.67093e-07
ZK353.2	149.022	148.973	142.799	301.572	284.982	266.766	-0.951929	9.86446e-09	3.17672e-07
B0410.3	463.177	474.005	499.243	797.084	688.625	780.06	-0.657942	1.00085e-08	3.21565e-07
T18H9.1	3634.93	3430.25	2507.29	5303.4	5163.71	7245.91	-0.887715	1.32651e-08	4.18468e-07
F35B12.7	2715.63	2298.44	2741.96	3675.72	3773.82	4626.09	-0.639071	1.39692e-08	4.38689e-07
F10D2.11	411.825	451.756	342.054	643.759	792.696	705.549	-0.827859	1.50272e-08	4.68741e-07
T21E8.1	1578.83	1870.87	1619.5	2299.87	2923.74	2653.86	-0.635834	1.62128e-08	5.04593e-07
T24A11.3	1592.93	1577.76	1229.84	2287.68	2274.99	2962.02	-0.773688	1.70278e-08	5.24094e-07
K05B2.5	6767.42	6623.5	4950.37	9030.91	9667.98	10698.2	-0.680451	1.71234e-08	5.25875e-07
Y44A6D.2	764.242	658.771	633.187	1082.41	1028.07	1029.35	-0.610095	1.7953e-08	5.48655e-07
ZK1053.5	55.3799	72.5518	63.0973	178.709	162.43	144.421	-1.344	2.73951e-08	8.10895e-07
T02C1.1	326.238	320.195	259.031	533.081	493.125	632.879	-0.872732	3.39688e-08	9.91299e-07
T13H5.2	1097.53	1060.22	898.86	1625.64	1518.28	1446.05	-0.585583	3.79556e-08	1.09162e-06
F42G9.9	639.386	643.293	513.634	950.408	959.017	917.122	-0.652612	4.17701e-08	1.19323e-06
F08A8.2	7130.91	6904.03	6170.25	11113.5	11065.7	8511.67	-0.602939	5.93025e-08	1.66734e-06
C17H12.8	10732.6	11262.9	8693.03	15384.2	17887.7	14009.8	-0.623474	8.68457e-08	2.34147e-06
Y95B8A.2	1592.93	1548.74	1312.87	2320.17	2033.78	2746.77	-0.67249	1.11328e-07	2.91127e-06
C33A12.6	586.02	649.097	537.987	939.239	941.509	839.852	-0.616303	1.11184e-07	2.91127e-06
D1025.2	1874.86	1703.52	1387.03	2464.36	2452.01	2652.02	-0.607625	1.17725e-07	3.05002e-06
R04B5.9	7084.59	7273.56	5221.58	9392.39	10290.5	11160	-0.655447	1.26198e-07	3.25124e-06
F22B8.4	368.528	368.563	307.738	634.621	644.856	515.134	-0.778707	1.35259e-07	3.47824e-06
ZC416.6	8579.85	8562.08	6226.71	11786.7	11496.5	14159.7	-0.680028	1.44657e-07	3.69939e-06
M04C9.4	450.087	435.311	404.044	632.59	638.048	691.751	-0.605506	1.55907e-07	3.95078e-06
C43H6.1	1403.63	1427.82	1052.73	2008.45	1937.49	2159.88	-0.651914	1.6749e-07	4.19841e-06
T01C8.3	205.409	222.492	177.115	362.495	334.586	378.991	-0.828972	2.25903e-07	5.50395e-06
K07C6.3	67.4627	66.7477	40.9579	194.956	177.019	127.864	-1.50743	2.55771e-07	6.1562e-06
C28G1.10	485.329	532.047	357.551	783.884	757.682	1023.83	-0.898899	3.73299e-07	8.6845e-06
M03B6.1	356.445	294.077	318.807	621.421	518.414	496.736	-0.755206	3.9155e-07	9.07874e-06
T26H10.1	218.499	209.917	205.896	372.649	430.877	325.638	-0.831272	4.56814e-07	1.04871e-05
C12C8.2	495.398	436.278	401.83	639.698	709.05	737.745	-0.645492	5.64645e-07	1.28157e-05
T03F7.7	1043.16	951.88	738.349	1351.49	1428.8	1676.94	-0.704968	7.88431e-07	1.71653e-05
F42A10.7	1316.03	1140.51	920.999	1984.08	1565.94	2193	-0.765471	7.95131e-07	1.72572e-05
Y71H2AM.14	196.347	216.688	172.687	408.188	372.519	304.481	-0.88724	8.24823e-07	1.78459e-05
F58H1.6	287.975	275.697	316.593	432.558	480.481	485.698	-0.669741	8.3586e-07	1.80567e-05
H23N18.3	46.3177	40.629	44.2788	95.447	149.786	116.825	-1.46531	8.49371e-07	1.82917e-05
K08D8.5	864.933	959.619	675.252	1204.26	1455.06	1393.62	-0.696335	8.83845e-07	1.88013e-05
C15C7.4	18.1243	26.1187	19.9255	68.0313	75.8654	75.4303	-1.77039	1.0062e-06	2.11773e-05
Y18H1A.11	355.438	420.801	303.31	579.79	612.759	582.285	-0.715411	1.1079e-06	2.30389e-05
R05G9.2	264.816	250.546	208.11	411.234	418.232	382.671	-0.742578	1.1229e-06	2.3316e-05
Y42A5A.3	53.366	54.172	44.2788	115.755	114.771	159.14	-1.35884	1.18404e-06	2.44397e-05
Y70C5A.3	147.008	199.276	151.655	287.356	313.188	323.798	-0.890981	1.21943e-06	2.50216e-05
F11D5.7	211.45	188.635	192.613	344.218	310.27	334.837	-0.738966	1.42728e-06	2.89029e-05
H06H21.10	306.1	380.172	304.417	494.497	544.675	567.567	-0.696757	1.47695e-06	2.96927e-05
Y80D3A.9	351.41	319.228	306.631	506.681	482.426	624.6	-0.723746	1.48079e-06	2.97269e-05
F14H12.2	51.3522	63.8456	46.4927	144.186	123.524	121.424	-1.26304	1.77436e-06	3.4915e-05
W01B11.5	576.957	553.329	400.723	843.792	826.739	1318.19	-0.964663	1.9087e-06	3.71903e-05
C39E9.8	849.829	864.818	920.999	1215.43	1193.42	1566.56	-0.593624	2.55923e-06	4.87727e-05
K08F8.7	182.25	191.537	168.259	308.68	294.708	299.881	-0.735322	2.63714e-06	5.012e-05
F10C1.8	432.97	417.899	448.323	582.836	660.418	729.466	-0.60369	2.66936e-06	5.05254e-05
T19H12.1	89.6147	100.605	84.1297	176.678	168.266	217.092	-1.03387	2.7542e-06	5.1849e-05
C05E7.2	1347.24	1216.94	1183.35	1828.72	1768.25	2843.35	-0.781376	3.22089e-06	5.92712e-05
Y57A10A.14	678.655	679.085	494.816	981.885	987.223	923.561	-0.641472	3.70541e-06	6.74733e-05
F35E8.11	111.767	85.1275	78.5949	185.817	184.8	188.576	-1.01987	3.87537e-06	7.0384e-05
C04F6.1	6106.89	5911.52	2806.17	15737.6	16761.4	30872.1	-2.09581	4.4543e-06	7.93447e-05
C03B1.13	694.766	660.705	510.313	929.085	919.139	991.632	-0.604974	5.6688e-06	9.71236e-05
ZK185.5	667.579	643.293	481.532	867.146	930.81	1016.47	-0.650035	6.18617e-06	0.000104826
F28H7.8	609.178	611.37	535.773	816.376	817.012	1046.83	-0.609707	7.19764e-06	0.000120643
K08B4.3	566.888	497.222	401.83	714.837	770.326	826.974	-0.656552	7.27409e-06	0.000121778
F12B6.2	585.013	552.361	383.012	832.622	771.299	972.315	-0.759822	8.60104e-06	0.000141439
C36A4.1	457.136	455.626	457.179	718.898	794.642	587.804	-0.616726	9.42948e-06	0.00015361
K08B5.2	225.547	228.296	162.725	370.619	342.367	344.956	-0.776248	1.14685e-05	0.000183813
F45E6.4	28.1934	20.3145	42.0649	88.3392	113.798	76.3502	-1.6275	1.206e-05	0.000191747
R02E12.6	1127.74	895.773	1166.75	1715	1728.37	1355.91	-0.589422	1.60144e-05	0.000246998
C17G10.7	149.022	152.843	182.65	290.402	265.529	257.567	-0.749028	1.85345e-05	0.000280274
B0213.17	181.243	132.528	154.976	317.818	238.295	292.522	-0.856656	2.0162e-05	0.000301808
F02D8.4	346.376	332.771	339.84	550.343	499.934	1039.47	-1.03679	2.30228e-05	0.000338219
F23F12.13	238.637	204.113	147.227	340.157	336.531	379.911	-0.838802	2.32107e-05	0.000340088
T06F4.2	58.4006	59.0088	88.5576	137.078	150.758	149.941	-1.09266	2.48517e-05	0.000362028
K11C4.14	148.015	201.21	148.334	276.187	352.093	273.205	-0.855595	2.54901e-05	0.000370165
C42D8.2	65677.5	63621.2	37651.4	113213	125775	180333	-1.32864	2.62025e-05	0.000378929
T28F3.4	242.664	210.884	198.148	354.372	314.161	436.944	-0.762386	2.71668e-05	0.000391652
M03E7.2	318.182	334.706	215.859	489.42	497.988	472.819	-0.746896	2.71502e-05	0.000391652
F43C11.3	21.145	10.6409	11.0697	35.5388	52.5222	151.78	-2.485	3.35413e-05	0.00047039
K07H8.6	101208	100510	61902.9	166425	180690	251015	-1.18199	3.37293e-05	0.00047255
R07G3.2	208.43	166.386	143.906	292.433	291.79	558.368	-1.13935	3.39604e-05	0.000474831
D1046.3	362.486	291.175	316.593	477.235	453.247	542.73	-0.603146	4.27912e-05	0.000585936
F41E7.8	239.644	168.32	184.864	346.249	293.735	415.787	-0.833066	4.38271e-05	0.000597767
C10C5.4	1734.9	1689.97	980.775	2122.17	2473.41	3053.09	-0.795514	4.97083e-05	0.000667511
C37C3.13	99.6837	127.691	112.911	166.524	231.487	292.522	-1.02174	5.05809e-05	0.000677268
F53E4.1	784.38	705.204	621.01	1033.67	914.276	1361.42	-0.64884	5.24271e-05	0.000698783
ZK970.7	71.4904	91.899	64.2043	145.201	179.937	137.982	-1.02169	5.39467e-05	0.000716816
Y37A1A.2	84.5801	63.8456	104.055	160.432	152.703	225.371	-1.09708	5.70431e-05	0.000754357
T25B9.7	390.68	355.02	252.389	506.681	589.416	533.531	-0.705703	5.94412e-05	0.000780875
ZK1193.1	5988.07	5498.46	4610.53	10258.5	9392.72	16752	-1.17726	7.15692e-05	0.000916824
ZK1058.3	165.133	180.896	173.794	259.941	272.337	275.965	-0.636845	7.27747e-05	0.000930553
T06A1.1	230.582	206.047	183.757	313.757	340.422	310	-0.634782	8.20221e-05	0.00102801
Y71H2AM.16	627.303	518.504	334.305	785.914	824.793	924.481	-0.775404	9.89956e-05	0.00121022
F49E12.2	21.145	31.9228	11.0697	55.8466	57.3854	155.46	-2.06154	0.000109242	0.0013227
R06A10.4	421.894	406.29	378.584	661.021	489.235	739.585	-0.647032	0.000109421	0.00132371
F47E1.2	100.691	133.495	132.836	216.279	217.87	196.855	-0.781996	0.000110706	0.00133577
T11F9.3	16.1105	17.4124	12.1767	51.7851	35.9874	73.5905	-1.81711	0.000114826	0.00137712
F37H8.3	189.298	169.288	119.553	313.757	232.459	340.356	-0.888997	0.000118502	0.00141511
F35B3.4	1538.55	1501.34	1110.29	1935.34	1812.02	2546.23	-0.600449	0.000128933	0.00152917
F58H1.4	148.015	145.104	157.19	235.571	219.815	267.686	-0.684633	0.000135081	0.00159529
R03H10.1	229.575	242.807	221.394	341.172	317.079	384.511	-0.587694	0.000135633	0.00160045
K09E10.1	354.431	294.077	255.71	491.45	408.506	515.134	-0.645262	0.000141159	0.00165164
C52D10.6	5.03453	5.80415	4.42788	18.2771	31.1243	37.7151	-2.51049	0.000150312	0.00174117
C24F3.6	10440.6	9694.86	9900.74	17194.7	15121.5	26261.7	-0.963667	0.000154227	0.00177323
Y77E11A.14	140.967	152.843	157.19	210.186	248.022	298.042	-0.747336	0.000164898	0.00187577
E04D5.4	141.974	138.332	101.841	192.925	239.268	234.57	-0.801107	0.000168245	0.00190916
ZC239.4	81.5594	84.1601	66.4182	145.201	130.333	151.78	-0.878037	0.000180299	0.00201958
ZK265.7	201.381	195.406	161.618	334.064	324.86	251.128	-0.702315	0.000194147	0.00216251
Y4C6B.2	201.381	168.32	104.055	283.295	250.939	553.769	-1.19869	0.00020509	0.00227166
C26F1.2	92.6354	80.2907	98.5203	141.14	160.485	187.656	-0.852869	0.000207598	0.00229263
W10G11.10	3.02072	1.93472	8.85576	29.4464	30.1516	24.8368	-2.6379	0.000210306	0.00231837
C23H3.7	102.704	123.822	85.2367	166.524	194.527	193.175	-0.827469	0.000211733	0.00233225
F55H12.6	115.794	137.365	146.12	209.171	227.596	211.573	-0.700475	0.00021498	0.00235868
ZC266.1	68.4696	49.3353	36.53	92.4008	123.524	135.223	-1.18392	0.00023089	0.00250914
C16D9.5	14.0967	13.543	30.9952	57.8774	54.4675	68.9911	-1.64015	0.000240682	0.00259162
Y70D2A.1	297.037	271.828	211.431	386.865	370.573	481.098	-0.665602	0.000265617	0.00281437
F09C8.1	340.334	229.264	357.551	726.006	387.108	574.006	-0.864401	0.000329678	0.00339237
C02F12.3	134.925	133.495	160.511	223.387	245.104	210.653	-0.664564	0.000361182	0.00365969
F26A10.1	162.112	152.843	137.264	267.048	215.925	231.81	-0.658776	0.000379332	0.00380206
Y54G2A.15	81.5594	95.7684	101.841	136.063	177.992	179.377	-0.823706	0.000384264	0.00383768
T23C6.4	136.939	145.104	137.264	255.879	214.952	198.694	-0.673673	0.000417742	0.00412172
Y70D2A.2	186.278	176.059	188.185	254.864	265.529	365.193	-0.687351	0.000428663	0.00420561
M18.1	14976.7	13286.7	12529.8	20856.2	20117	31863.8	-0.836348	0.000449044	0.00437096
C24G6.7	389.673	444.017	286.705	532.066	623.458	552.849	-0.606892	0.00046584	0.00451307
F45E1.5	181.243	166.386	109.59	242.679	260.666	274.125	-0.76346	0.000466305	0.00451443
H01G02.1	341.341	323.098	182.65	453.881	434.767	631.959	-0.842841	0.000474967	0.00457917
F41F3.4	11894.6	10638	9831	18302.5	16143.8	28684.7	-0.963977	0.000505537	0.00483702
T23B12.11	296.031	268.925	225.822	358.434	375.437	470.06	-0.605974	0.000539842	0.00508827
Y37B11A.1	232.595	207.982	151.655	294.464	299.571	373.472	-0.706774	0.000545722	0.00512632
Y48E1B.8	23.1589	29.9881	74.167	117.786	105.044	118.665	-1.43091	0.000572321	0.00533298
C27A2.4	134.925	162.516	127.302	213.233	223.706	228.131	-0.645187	0.00058035	0.00539334
C35B8.3	248.706	241.839	232.464	358.434	304.434	452.582	-0.625977	0.000590033	0.00546143
C03G6.14	20.1381	22.2492	14.3906	61.939	57.3854	38.635	-1.46938	0.000674906	0.00611681
C41D7.2	652.475	610.403	457.179	707.729	841.328	1080.86	-0.612256	0.000816895	0.00722023
H37A05.2	26.1796	26.1187	29.8882	57.8774	76.8381	55.1929	-1.20984	0.000855956	0.00752722
T07G12.2	135.932	145.104	169.366	250.802	283.036	195.935	-0.69683	0.000881825	0.00771084
T26G10.5	24.1658	40.629	32.1021	85.293	71.9749	62.552	-1.17899	0.000940877	0.00814022
Y47H9C.10	135.932	123.822	136.157	226.433	236.35	172.018	-0.680752	0.000993082	0.00849678
R13A1.10	7.04835	13.543	11.0697	44.6773	35.0148	27.5965	-1.75767	0.00105646	0.0089455
novel.17	81.5594	69.6498	84.1297	124.893	134.223	137.982	-0.756951	0.00109387	0.009184
F09E5.14	180.236	216.688	162.725	272.125	254.83	417.626	-0.754858	0.00112648	0.00941237
C17E7.13	70.4835	60.9435	54.2415	116.77	111.853	103.947	-0.838662	0.00116723	0.00968919
F13H8.1	122.843	74.4866	94.0924	155.355	171.184	179.377	-0.796931	0.00119965	0.0099224
C07A12.18	69.4766	83.1928	75.274	142.155	114.771	134.303	-0.778452	0.00120824	0.00996977
gene_id	mbl-1(tm1563)_1	mbl-1(tm1563)_2	mbl-1(tm1563)_3	N2_1	N2_2	N2_3	log2FoldChange	pvalue	padj
T26H5.9	1241.52	1184.05	1122.47	283.295	233.432	230.89	2.24838	8.62675e-75	2.00026e-71
Y68A4A.13	599.109	609.435	494.816	78.1853	71.9749	64.3917	2.9919	1.79964e-62	2.50366e-59
Y53H1B.2	3921.9	4156.74	3877.72	1644.94	1508.55	1365.1	1.40441	1.62899e-56	2.06023e-53
F44C4.3	9085.32	7636.32	9195.6	3020.79	2765.2	2339.26	1.6736	2.62108e-51	3.0387e-48
C52E4.1	12245	10707.7	12566.3	4058.53	3222.34	2772.52	1.82109	1.23257e-45	1.31904e-42
Y48B6A.6	1963.47	1850.56	1921.7	895.577	891.905	837.092	1.12815	6.10747e-43	6.06908e-40
C37C3.6	17669.2	18731	20145.7	10074.7	9678.68	9472.94	0.952141	3.00655e-42	2.78848e-39
C18E3.7	1985.62	2144.63	2065.61	942.285	1007.65	926.321	1.10729	2.15476e-40	1.87356e-37
C34G6.6	3334.87	2739.56	4010.55	913.854	902.604	681.632	2.01354	2.16557e-39	1.7722e-36
Y38E10A.15	354.431	408.225	437.253	57.8774	29.179	30.3561	3.35966	2.15035e-38	1.57451e-35
F01G12.5	36758.1	38766.9	39139.1	23378.4	23735.2	22680.6	0.716239	4.75289e-38	3.30611e-35
W06H8.8	2519.28	2367.12	2251.58	1008.29	1140.9	1086.38	1.14145	7.06354e-38	4.67943e-35
W02A2.2	5743.39	5756.75	5731.89	3454.37	3378.93	3556.26	0.729884	1.37048e-35	8.66641e-33
C24G7.2	1711.74	1953.1	1484.45	360.465	472.7	276.884	2.21464	6.85286e-35	4.14509e-32
W01F3.3	5995.12	5275.97	7251.76	1903.86	1867.46	1281.4	1.87437	1.83309e-33	1.06258e-30
Y38E10A.14	1381.48	1548.74	1641.64	579.79	568.991	660.475	1.33655	2.7119e-33	1.50912e-30
W07B8.5	10091.2	7853.01	9636.17	4138.74	3449.93	3595.82	1.30218	2.92896e-32	1.50917e-29
C01F6.3	1440.88	1493.6	1429.1	719.914	722.667	663.235	1.05176	3.65674e-32	1.81688e-29
K09F6.10	986.768	895.773	863.437	363.511	376.409	344.036	1.34167	8.009e-32	3.84211e-29
F56A6.1	3109.33	3288.05	2923.51	1293.61	1408.37	1067.98	1.30644	1.25808e-31	5.83412e-29
ZK105.1	4280.36	4465.32	3857.79	1831.77	1449.22	1887.6	1.28604	3.94717e-30	1.71603e-27
F52E4.6	799.484	652.967	720.637	191.909	206.198	133.383	2.03333	6.26578e-30	2.6415e-27
F22E12.1	4214.91	4184.79	3958.52	2082.57	2040.59	1664.99	1.09475	1.04208e-28	4.26396e-26
C03H5.1	1443.9	1344.63	1213.24	561.512	517.441	607.122	1.24697	2.63559e-28	1.04761e-25
F55G1.11	397.728	326	387.439	96.4624	91.4276	76.3502	2.07363	5.98574e-28	2.31316e-25
R09H10.7	433.977	434.344	401.83	87.3238	119.634	120.505	1.9536	6.34622e-28	2.38618e-25
Y46H3A.3	279.92	202.178	220.287	28.431	25.2885	35.8754	2.96773	1.15999e-27	4.24678e-25
T28A11.2	2105.44	2147.53	2176.3	1240.81	1235.24	1143.41	0.829153	1.54044e-26	5.10253e-24
W04G3.8	1413.7	1061.19	1694.77	419.357	372.519	296.202	1.93854	5.48016e-26	1.77302e-23
T10C6.12	496.405	480.777	466.034	125.909	107.962	65.3116	2.27397	5.29608e-25	1.63731e-22
K04H4.1	21593.1	23228.2	23357.1	14645	15019.4	13975.8	0.64367	9.23057e-25	2.79165e-22
C12C8.1	696.779	566.872	472.676	172.617	139.087	155.46	1.89522	1.6418e-24	4.85974e-22
K09F6.9	984.755	915.121	794.804	342.188	383.218	314.6	1.37449	1.96174e-24	5.68577e-22
W04G3.2	1076.38	808.711	1346.08	300.556	311.243	247.448	1.91086	2.11497e-24	6.00479e-22
C08E3.13	615.22	543.655	504.778	213.233	186.746	183.056	1.51419	5.66048e-24	1.5144e-21
K08C7.3	8082.44	9241.17	9932.84	4431.18	4924.44	4043.8	1.02443	6.29987e-24	1.65366e-21
Y71D11A.1	1300.92	1187.92	1556.4	552.374	528.14	429.585	1.42182	9.4738e-24	2.44073e-21
F11C3.3	79443.9	85955.6	91215.4	52277.5	52194.4	54956.5	0.686679	2.64079e-23	6.44538e-21
C54D1.5	5437.3	5542.96	6091.66	3358.92	3487.86	3136.8	0.773949	2.70906e-23	6.49801e-21
Y38H6C.23	459.149	466.267	399.616	135.047	154.649	114.985	1.71302	3.16556e-23	7.46428e-21
F15G9.4	5870.27	6216.24	6564.33	3462.49	3760.2	3168.99	0.843845	7.06593e-23	1.63835e-20
F07C6.6	544.736	483.679	371.942	113.724	95.3181	60.7122	2.37991	1.51407e-22	3.45307e-20
Y46C8AL.5	1494.25	1442.33	1269.69	719.914	717.804	668.754	0.998525	2.11866e-22	4.754e-20
C31H2.2	1087.46	837.732	1233.16	346.249	363.765	265.846	1.69468	2.60062e-22	5.74283e-20
W03F8.5	7305.11	7527.01	7991.22	4748.99	4939.03	4454.99	0.690414	2.89868e-22	6.301e-20
ZK617.1	6515.69	6633.17	7152.13	3714.31	4001.41	4271.93	0.759717	3.38116e-22	7.23672e-20
T06G6.6	931.389	685.857	885.576	202.063	223.706	112.226	2.21937	4.72679e-22	9.9635e-20
F22F1.1	1755.04	1345.59	1403.64	477.235	450.329	264.006	1.91954	6.32265e-22	1.29354e-19
F32E10.3	1938.3	1617.42	1849.75	678.283	689.597	424.985	1.59285	9.98853e-21	1.95719e-18
T20D4.10	393.7	412.094	443.895	158.401	157.567	160.979	1.38896	1.15668e-20	2.20434e-18
F19H8.4	549.771	444.985	602.192	189.879	178.965	151.78	1.61737	1.15124e-20	2.20434e-18
Y43F4A.1	654.489	592.99	715.103	256.894	277.201	291.602	1.24753	1.77358e-20	3.33433e-18
F57F5.1	49206.5	45064.4	49902.2	28923.5	27830.9	23229.8	0.850035	2.39557e-20	4.44363e-18
W08A12.2	796.463	713.91	648.684	299.541	325.832	315.519	1.1986	3.25627e-20	5.80786e-18
F44G3.2	708.862	720.682	518.062	245.725	207.171	211.573	1.55304	7.76065e-20	1.34958e-17
F09E10.11	449.08	419.833	493.709	151.294	129.36	179.377	1.56466	1.26103e-19	2.15269e-17
C09D1.1	6635.51	7215.52	7458.76	4339.79	4598.61	4647.24	0.649265	1.93387e-19	3.20286e-17
T23G5.1	3497.99	3340.29	3649.68	1736.32	1708.92	1218.84	1.16941	2.2448e-19	3.67408e-17
Y55F3C.3	1131.76	1216.94	1150.14	602.128	657.5	664.155	0.862653	4.14387e-19	6.62638e-17
H03E18.1	3244.25	2581.88	2981.07	1074.29	1030.02	576.766	1.71638	5.51138e-19	8.71299e-17
K12F2.1	11453.6	12514.7	12920.6	8244.99	8138.03	8037.01	0.595088	5.7969e-19	9.0614e-17
F54E2.3	6791.58	6882.75	6700.49	3938.71	4191.08	4619.65	0.676181	9.42099e-19	1.44027e-16
W04G3.3	822.643	650.065	1067.12	265.018	288.872	213.413	1.72677	1.35237e-18	2.04502e-16
F58B3.1	33353.8	32176.3	33193.6	18690.3	18703.7	14041.1	0.940683	1.6032e-18	2.37273e-16
F09F9.2	877.016	754.539	814.73	275.172	256.775	143.502	1.85842	2.14495e-18	3.14111e-16
F46C8.6	690.738	554.296	891.111	221.356	226.624	156.38	1.82192	2.7494e-18	3.96052e-16
ZK666.6	340.334	299.881	338.733	94.4316	68.0844	109.466	1.84599	2.76143e-18	3.96052e-16
K08H10.1	2900.9	2991.07	3274.42	1819.58	1816.88	1965.79	0.709877	4.1116e-18	5.83679e-16
C30G12.4	607.165	491.418	503.671	199.017	190.636	133.383	1.61711	5.09778e-18	7.09203e-16
T14B4.6	587.027	439.18	730.6	170.586	171.184	116.825	1.93825	5.39882e-18	7.43647e-16
T28A11.16	315.162	344.379	307.738	95.447	122.552	111.306	1.55399	7.04821e-18	9.61321e-16
F23H12.5	731.014	563.97	676.359	219.325	248.994	150.861	1.67186	1.35697e-17	1.83284e-15
T20D4.11	653.482	692.628	747.205	332.034	361.82	335.757	1.02315	1.86861e-17	2.47581e-15
T28B4.3	3649.03	3536.66	3548.95	2326.27	2139.79	2430.33	0.638245	2.43882e-17	3.14156e-15
F15B9.7	1140.83	1249.83	1196.63	665.083	718.776	643.917	0.823284	3.29708e-17	4.20817e-15
Y55F3AM.14	1265.68	1078.6	1057.16	351.326	444.494	224.451	1.73813	4.35999e-17	5.5142e-15
C14A4.9	453.108	293.109	421.756	109.662	94.3455	60.7122	2.1438	5.81293e-17	7.22048e-15
T25C12.4	103.711	141.234	131.729	0	0	3.67953	6.61093	7.98536e-17	9.6602e-15
C04E12.2	524.598	459.495	497.029	227.448	233.432	216.172	1.12946	1.69074e-16	1.99335e-14
R07E3.6	893.126	622.978	866.757	278.218	254.83	159.14	1.78462	1.78342e-16	2.08496e-14
F43E2.5	49349.5	47778.8	44920.8	31414.2	32663	28045.4	0.624797	3.29782e-16	3.73003e-14
W04G3.1	444.046	346.314	530.239	139.109	147.84	103.947	1.75671	3.47068e-16	3.86273e-14
C47B2.6	12873.3	12583.4	10851.6	7488.53	7657.54	6606.59	0.739255	4.92201e-16	5.39173e-14
F13G3.1	402.763	318.261	282.277	115.755	99.2086	84.6291	1.74628	4.96994e-16	5.4017e-14
ZK1290.12	1051.21	762.278	922.106	332.034	256.775	158.22	1.87414	5.02993e-16	5.42453e-14
B0281.3	470.225	545.59	462.713	233.54	209.116	209.733	1.18174	5.48935e-16	5.82961e-14
F59D6.3	5674.93	6382.63	5916.75	4063.6	3918.74	3630.77	0.630404	5.57401e-16	5.87467e-14
F53B3.6	479.288	385.976	533.559	193.94	148.813	153.62	1.49497	1.15192e-15	1.16975e-13
F45F2.3	215.478	182.831	199.255	53.8158	35.9874	23.9169	2.39982	1.22982e-15	1.2398e-13
K11D12.7	2176.93	2343.91	2133.13	1469.27	1366.55	1428.58	0.642245	1.32111e-15	1.32071e-13
Y102A11A.5	740.076	640.391	856.795	265.018	278.173	159.14	1.67249	1.33856e-15	1.32071e-13
C15F1.2	302.072	241.839	350.909	95.447	93.3728	92.9081	1.66603	1.44715e-15	1.41779e-13
M163.3	2509.21	2261.68	2178.52	1176.84	964.853	694.511	1.29362	2.29572e-15	2.21792e-13
ZK1290.8	564.875	483.679	816.944	212.217	212.034	187.656	1.60753	3.10205e-15	2.95587e-13
Y46G5A.29	1998.71	1786.71	1943.84	807.238	761.572	427.745	1.52153	3.34934e-15	3.14838e-13
Y38E10A.13	622.268	672.314	898.86	288.372	199.39	280.564	1.51275	3.63799e-15	3.39676e-13
F13G3.2	228.568	202.178	211.431	55.8466	74.8928	51.5134	1.81781	5.0319e-15	4.57541e-13
E04F6.9	2308.84	1998.56	1929.45	1278.38	1203.15	1224.36	0.751308	5.43436e-15	4.89604e-13
C36C5.14	139.96	138.332	189.292	24.3694	23.3432	37.7151	2.44636	5.4549e-15	4.89604e-13
F59C6.18	134.925	131.561	189.292	28.431	32.0969	18.3976	2.53215	6.91435e-15	6.08813e-13
EGAP7.1	462.17	356.955	660.861	138.093	132.278	80.9496	2.07563	6.99643e-15	6.12166e-13
F07A11.2	2248.42	2177.52	2316.89	1473.34	1557.19	1457.09	0.587233	7.18769e-15	6.24969e-13
Y37A1B.7	279.92	207.982	251.282	83.2622	52.5222	53.3531	1.9693	9.0171e-15	7.71558e-13
K07E12.1	1203.25	1459.74	1489.98	702.652	755.736	582.285	1.02544	1.2446e-14	1.05579e-12
C36C5.5	754.173	662.64	834.655	279.233	256.775	375.312	1.30317	1.75142e-14	1.46782e-12
F18C5.5	401.756	323.098	337.626	121.847	88.5097	56.1128	1.99904	1.87093e-14	1.55859e-12
Y54G2A.39	646.434	582.349	584.48	320.864	271.365	311.84	1.00431	2.08334e-14	1.7252e-12
ZK1290.5	986.768	898.675	866.757	526.989	535.921	492.137	0.824291	2.34069e-14	1.92685e-12
K05G3.3	6424.06	6243.33	5456.25	4068.68	3853.57	3686.89	0.642894	3.37157e-14	2.75913e-12
Y54F10AM.6	860.905	641.358	766.023	323.91	325.832	219.852	1.38417	3.55668e-14	2.87678e-12
C30B5.6	758.201	604.599	678.573	264.002	248.022	140.742	1.64653	4.56694e-14	3.67256e-12
C44H4.3	1106.59	758.409	1586.29	350.311	395.862	336.677	1.67177	5.2912e-14	4.20635e-12
T10C6.11	130.898	123.822	95.1994	14.2155	22.3706	8.27894	2.96939	6.86726e-14	5.39758e-12
T26C5.2	567.895	414.029	523.597	176.678	157.567	87.3888	1.83823	1.00005e-13	7.7293e-12
F59B10.1	4710.31	4127.72	4117.93	2245.03	2374.2	1549.08	1.07095	1.12313e-13	8.63261e-12
T14B4.7	432.97	376.302	606.62	158.401	177.992	129.703	1.60267	1.75179e-13	1.31026e-11
C46G7.4	4631.77	4389.87	4554.07	2918.24	2760.33	3260.06	0.602668	1.98989e-13	1.4804e-11
M03B6.3	199.367	158.647	203.682	61.939	44.7411	50.5935	1.83722	2.22043e-13	1.64312e-11
F41E6.6	2570.63	2595.42	2871.48	1701.8	1853.84	1725.7	0.605518	2.35181e-13	1.72202e-11
C29E6.1	169.16	210.884	302.203	47.7235	62.2486	53.3531	2.06048	2.50162e-13	1.82212e-11
Y48G8AR.1	896.147	844.503	863.437	467.081	485.344	361.514	0.987828	2.67287e-13	1.92668e-11
C09F12.1	3011.66	3039.44	2868.16	1897.77	2108.67	1793.77	0.621099	3.12654e-13	2.23058e-11
Y39A1A.19	1336.16	1117.3	1240.91	633.605	594.279	412.107	1.17246	3.22001e-13	2.27395e-11
C08E3.9	185.271	195.406	225.822	59.9082	40.8506	67.1514	1.85079	3.20384e-13	2.27395e-11
T27A10.6	2455.85	2237.5	2375.56	1290.56	1191.48	815.015	1.10082	3.38875e-13	2.38103e-11
F01G10.9	735.042	603.631	761.595	314.772	310.27	203.294	1.34321	5.58746e-13	3.88664e-11
F55G1.10	178.222	171.222	197.041	63.9698	57.3854	55.1929	1.63059	5.84225e-13	4.04365e-11
F58H1.2	485.329	347.281	483.746	136.063	153.676	76.3502	1.84777	6.01191e-13	4.14048e-11
F49E11.10	5510.8	5294.35	5260.32	3558.95	2979.18	2541.63	0.823516	6.3259e-13	4.33527e-11
B0035.8	165.133	119.952	156.083	39.6003	36.9601	29.4362	2.05916	7.92645e-13	5.35305e-11
W02B8.6	358.459	285.371	283.384	91.3854	107.962	52.4333	1.88342	9.69195e-13	6.4514e-11
F42G4.5	719.938	719.714	667.503	291.418	292.763	159.14	1.50492	1.00652e-12	6.66796e-11
W09G12.7	150.029	118.985	133.943	29.4464	19.4527	35.8754	2.24613	1.14626e-12	7.52209e-11
Y75B8A.28	2483.03	2562.53	2322.42	1477.4	1564.97	1183.89	0.802423	1.77514e-12	1.13284e-10
Y46H3A.2	237.63	133.495	120.66	29.4464	7.78107	20.2374	3.10078	2.14871e-12	1.35261e-10
F35A5.1	1230.44	1279.81	1281.87	786.93	832.574	852.73	0.616746	2.25935e-12	1.41586e-10
M02F4.7	2886.8	2951.41	2484.04	1734.29	1828.55	1570.24	0.69766	2.3468e-12	1.46406e-10
F31F7.1	4142.41	4018.4	3993.95	2480.61	2462.71	1788.25	0.852823	2.5836e-12	1.6046e-10
K09F6.12	135.932	155.745	148.334	41.6311	42.7959	45.0742	1.76389	2.62713e-12	1.62438e-10
K08E5.3	10990.4	11098.5	11264.5	7199.14	7632.26	5841.25	0.690201	2.78896e-12	1.71681e-10
K08B12.1	796.463	581.382	728.386	225.417	244.131	101.187	1.88515	3.08632e-12	1.86994e-10
Y43D4A.5	995.831	787.429	947.566	347.264	294.708	139.822	1.80581	3.12763e-12	1.88362e-10
Y73B6BL.9	1898.02	1804.12	1760.08	1094.59	1038.77	773.621	0.910665	3.88656e-12	2.29109e-10
K03H1.10	1036.11	936.402	1009.56	625.482	598.17	636.558	0.68046	6.38831e-12	3.67249e-10
T21D12.2	432.97	340.51	612.154	173.632	151.731	125.104	1.62105	6.64806e-12	3.80608e-10
F55G1.2	278.913	247.644	271.208	96.4624	70.0296	40.4748	1.95069	7.07815e-12	4.03571e-10
K03A1.1	133.919	123.822	128.409	38.5849	18.48	21.1573	2.30925	7.17122e-12	4.07208e-10
F52B11.3	3349.98	2842.1	3788.05	1021.49	959.989	558.368	1.97452	8.22658e-12	4.61485e-10
Y73E7A.8	297.037	215.721	297.775	109.662	74.8928	72.6707	1.65742	8.92299e-12	4.96547e-10
F44E2.4	2852.57	2749.23	3217.96	1787.09	1900.53	1467.21	0.774881	9.17943e-12	5.08782e-10
Y54G2A.37	131.905	94.8011	152.762	21.3233	32.0969	17.4778	2.42047	1.14937e-11	6.29529e-10
Y54G2A.28	199.367	180.896	173.794	60.9236	67.1117	42.3146	1.70463	1.16273e-11	6.31872e-10
F53A9.2	169.16	113.181	105.162	19.2925	32.0969	23.9169	2.36273	1.24679e-11	6.723e-10
ZK337.1	5054.67	5300.15	5563.63	3451.32	3471.33	2670.42	0.730798	1.42404e-11	7.64915e-10
F26B1.3	1917.15	1664.82	2092.17	1100.69	1218.71	1093.74	0.73287	1.46975e-11	7.86431e-10
R08B4.1	1612.06	1311.74	1596.25	767.637	737.256	464.54	1.19912	1.51335e-11	8.06656e-10
T04H1.9	387.659	414.029	373.049	155.355	181.882	206.973	1.10885	1.70316e-11	9.00925e-10
F17C11.3	3925.93	3528.92	3120.55	1968.85	2056.15	1409.26	0.960941	1.83275e-11	9.65805e-10
Y43F8B.24	712.89	737.127	697.391	451.85	426.014	424.985	0.721605	1.90338e-11	9.9548e-10
W10G6.3	6976.86	7026.89	7087.93	4906.38	4729.92	3834.07	0.64706	2.52818e-11	1.30267e-09
T03G6.1	1193.18	979.934	1098.11	652.898	671.117	660.475	0.720773	3.21163e-11	1.64265e-09
Y54G2A.9	1933.26	1958.9	1823.18	1287.52	1257.62	1056.94	0.66671	3.26661e-11	1.65858e-09
C32E12.3	348.39	229.264	316.593	105.601	120.607	91.9882	1.49082	3.26218e-11	1.65858e-09
C36C5.15	71.4904	78.356	97.4134	9.13854	15.5621	13.7982	2.67777	3.60644e-11	1.81129e-09
F45F2.13	179.229	136.397	132.836	38.5849	40.8506	19.3175	2.18819	4.49217e-11	2.23997e-09
F55C10.4	148.015	157.679	138.371	52.8004	46.6864	41.3947	1.6593	4.91005e-11	2.41373e-09
F43D2.6	521.578	435.311	485.96	254.864	227.596	178.457	1.12777	5.16925e-11	2.53221e-09
Y47H9C.5	1027.04	1091.18	1115.83	664.067	671.117	528.932	0.795488	5.45677e-11	2.66367e-09
T07E3.6	570.916	549.459	588.908	330.003	340.422	331.157	0.770677	5.62422e-11	2.72628e-09
C01F1.5	402.763	310.522	422.863	128.955	123.524	55.1929	1.8869	5.94727e-11	2.87286e-09
C44H4.2	394.707	314.391	421.756	164.494	131.306	87.3888	1.56318	7.06118e-11	3.37578e-09
C02F4.4	955.554	715.845	856.795	353.357	371.546	191.335	1.4653	7.41974e-11	3.52298e-09
C30E1.9	3489.94	2710.54	2687.72	1860.2	1718.64	1545.4	0.79487	7.91195e-11	3.74391e-09
C36C5.12	135.932	115.116	166.045	36.5542	39.878	40.4748	1.83228	8.46223e-11	3.97725e-09
ZC123.1	2075.23	1696.75	1906.2	927.054	843.273	459.021	1.3494	8.57988e-11	4.01897e-09
W02D9.1	660.531	604.599	690.749	389.911	386.136	337.597	0.812689	1.07625e-10	4.95788e-09
K10G6.2	192.319	166.386	199.255	71.0775	66.1391	45.9941	1.60909	1.12383e-10	5.14302e-09
Y105E8A.13	212.457	153.81	184.864	53.8158	68.0844	39.5549	1.77295	1.42639e-10	6.44283e-09
F58B3.2	346.376	329.869	369.728	187.848	169.238	151.78	1.04026	1.64078e-10	7.2465e-09
F22F4.1	1038.12	869.655	947.566	477.235	488.262	292.522	1.18343	1.94076e-10	8.49051e-09
F20G2.3	903.195	818.385	902.18	510.743	516.468	380.831	0.898668	2.21835e-10	9.61424e-09
F27C8.4	1031.07	830.96	975.24	581.82	506.742	560.208	0.782849	2.36583e-10	1.01899e-08
W03F9.4	243.671	257.317	224.715	117.786	87.537	85.549	1.32188	2.65633e-10	1.13707e-08
R107.5	1614.07	1376.55	1336.11	874.254	889.96	955.757	0.669638	3.05066e-10	1.30186e-08
R13F6.4	2840.48	2769.55	2353.42	1644.94	1849.95	1597.83	0.645337	3.22853e-10	1.37356e-08
K08E7.5	906.216	789.364	903.287	408.188	362.792	192.255	1.43308	3.42794e-10	1.44953e-08
Y39A3CL.6	535.674	503.993	557.913	306.649	320.969	303.561	0.778255	3.47035e-10	1.46302e-08
F35C5.5	3861.49	3714.65	3210.21	2507.01	2387.82	2150.68	0.614879	3.82731e-10	1.59418e-08
F32H2.5	6631.49	6641.88	7739.93	4340.81	4517.88	3191.07	0.802369	4.03957e-10	1.67257e-08
B0365.9	275.892	196.374	247.961	84.2776	103.099	68.0712	1.49616	4.29377e-10	1.77255e-08
C33B4.2	213.464	131.561	164.939	40.6157	44.7411	15.638	2.34063	5.25518e-10	2.13149e-08
E04F6.8	1336.16	1308.84	1307.33	850.9	698.351	890.445	0.695828	5.60747e-10	2.26776e-08
F28D1.5	403.77	446.919	357.551	223.387	171.184	183.056	1.06665	6.33993e-10	2.54917e-08
F58F9.3	1240.51	1217.9	1089.26	808.253	766.435	721.187	0.62878	6.46723e-10	2.5854e-08
C01F1.3	564.875	478.842	730.6	295.479	258.721	201.454	1.23171	8.10652e-10	3.20392e-08
R07G3.6	431.963	308.587	394.081	140.124	117.689	52.4333	1.87324	8.39886e-10	3.3007e-08
C17G1.6	1484.18	1268.21	1263.05	847.853	872.452	718.428	0.720022	8.55966e-10	3.35442e-08
R05H10.6	199.367	138.332	328.77	63.9698	49.6043	43.2344	2.08766	9.09934e-10	3.5559e-08
F45F2.4	91.6285	113.181	106.269	22.3387	32.0969	16.5579	2.13431	9.94411e-10	3.86432e-08
T26H5.10	84.5801	62.8783	78.5949	15.2309	15.5621	11.0386	2.43685	1.06196e-09	4.10387e-08
C14F11.6	924.34	728.42	896.646	394.988	383.218	199.614	1.38349	1.14442e-09	4.38601e-08
C53D5.5	2517.27	2494.82	2274.82	1612.44	1491.05	1132.37	0.783238	1.24461e-09	4.74385e-08
H06O01.3	786.394	670.379	833.548	434.588	458.11	356.914	0.874165	1.25966e-09	4.78809e-08
T08B1.6	200.374	196.374	249.068	96.4624	89.4823	80.0297	1.27975	2.22529e-09	8.1684e-08
Y47D3A.29	798.477	722.616	1088.15	456.927	456.165	398.309	0.991973	2.33485e-09	8.50324e-08
W06H12.1	462.17	402.421	471.569	247.756	258.721	229.051	0.860994	2.36317e-09	8.56147e-08
F30A10.2	748.132	544.622	658.647	320.864	239.268	147.181	1.46557	2.37545e-09	8.56147e-08
R05A10.7	95.6561	68.6824	108.483	21.3233	17.5074	8.27894	2.54041	2.37348e-09	8.56147e-08
C24B9.9	180.236	216.688	237.999	90.37	65.1665	45.0742	1.66547	2.7069e-09	9.63129e-08
R03H4.6	189.298	148.973	233.571	56.862	71.9749	68.0712	1.53522	2.73687e-09	9.71311e-08
Y75B8A.20	1533.52	1124.07	1482.23	702.652	602.06	337.597	1.33447	2.76941e-09	9.80356e-08
C45G7.5	812.574	801.94	1000.7	503.635	488.262	356.914	0.955592	2.9421e-09	1.03622e-07
H04M03.4	3346.96	3126.5	3638.61	1947.52	1855.79	1100.18	1.04446	2.96273e-09	1.04085e-07
ZC434.3	986.768	757.441	953.101	399.05	377.382	173.858	1.50606	3.01985e-09	1.05558e-07
K06A4.5	444.046	411.127	423.969	243.694	225.651	255.727	0.818526	3.04349e-09	1.06118e-07
B0285.7	598.102	537.851	544.629	352.341	341.394	314.6	0.737734	4.22781e-09	1.45587e-07
C41H7.7	1072.36	1007.02	797.018	548.312	529.113	388.19	0.974024	4.27494e-09	1.46847e-07
T06C12.8	214.471	184.765	189.292	77.1699	85.5918	51.5134	1.46024	4.5481e-09	1.55845e-07
F33H2.5	595.082	623.946	833.548	367.572	368.628	295.282	0.992513	4.68247e-09	1.60055e-07
C34E11.3	759.208	748.735	782.628	509.727	441.576	505.015	0.653141	4.9834e-09	1.69924e-07
T23F4.3	548.764	518.504	582.266	258.925	234.405	117.745	1.43423	6.44513e-09	2.1554e-07
M03A1.7	4673.05	3498.93	4908.3	1662.2	1574.69	907.003	1.65845	7.75363e-09	2.5683e-07
K08F8.2	210.443	160.581	195.934	64.9852	84.6191	74.5104	1.3375	8.61912e-09	2.81477e-07
F58A4.4	246.692	249.578	299.989	113.724	121.579	137.982	1.09049	8.96493e-09	2.92084e-07
Y39A1A.9	544.736	488.516	583.373	228.463	258.721	118.665	1.41715	9.7045e-09	3.14706e-07
Y43F4B.6	867.953	808.711	1057.16	574.713	531.058	496.736	0.770205	9.79987e-09	3.16324e-07
T28D9.7	363.493	327.934	457.179	168.555	206.198	173.858	1.06463	1.02309e-08	3.27954e-07
F32D1.11	228.568	139.3	224.715	59.9082	72.9475	36.7953	1.80581	1.15076e-08	3.65511e-07
F43C11.7	543.73	559.133	518.062	313.757	337.504	251.128	0.846343	1.19775e-08	3.79569e-07
Y37E11AL.3	815.594	794.201	829.12	550.343	502.852	418.546	0.729611	1.22912e-08	3.88625e-07
H42K12.3	4433.41	3396.39	3881.04	1578.94	1398.65	804.896	1.63062	1.66148e-08	5.148e-07
F53B7.5	788.408	811.613	830.227	503.635	521.332	574.006	0.603099	1.69577e-08	5.23093e-07
Y71G12B.1	882.05	864.818	896.646	561.512	497.016	359.674	0.899436	1.78477e-08	5.46909e-07
C50D2.1	1178.08	1069.9	1085.94	665.083	639.02	410.267	0.96042	1.8023e-08	5.48655e-07
F54B11.11	2955.27	3121.66	2494	1785.06	1981.25	1478.25	0.709087	1.94744e-08	5.88973e-07
K01A2.11	410.818	279.566	375.263	173.632	173.129	134.303	1.14791	2.30669e-08	6.94603e-07
Y37H2A.14	471.232	385.976	375.263	221.356	209.116	236.41	0.886066	2.49403e-08	7.49394e-07
C37F5.1	1361.34	1331.08	1155.68	866.13	882.179	747.864	0.625347	2.65961e-08	7.88924e-07
F41A4.1	297.037	257.317	275.636	123.878	106.99	54.273	1.54438	3.24709e-08	9.55043e-07
Y65B4BL.1	2458.87	1809.93	2247.15	694.529	601.088	304.481	2.02612	3.36356e-08	9.87212e-07
F32B4.8	111.767	67.7151	98.5203	28.431	17.5074	13.7982	2.22367	3.3849e-08	9.91299e-07
F42G2.4	340.334	330.836	317.7	177.694	198.417	164.659	0.871647	3.79261e-08	1.09162e-06
F52E10.4	299.051	262.154	246.854	133.017	142.977	104.867	1.08712	3.79776e-08	1.09162e-06
T10H10.2	592.061	563.97	562.341	343.203	361.82	262.166	0.830342	4.06755e-08	1.16436e-06
R07B1.6	122.843	135.43	112.911	44.6773	49.6043	42.3146	1.44387	5.06296e-08	1.44336e-06
C27C7.3	106.732	112.214	107.376	43.6619	28.2064	22.0772	1.80212	5.47568e-08	1.55148e-06
C52B11.3	325.231	377.27	281.17	145.201	181.882	120.505	1.13787	5.55123e-08	1.56969e-06
M03D4.1	488.35	480.777	619.903	305.633	314.161	272.285	0.832281	6.8559e-08	1.90378e-06
C02F5.11	199.367	197.341	166.045	77.1699	93.3728	62.552	1.27395	7.69484e-08	2.1073e-06
ZK1067.6	1006.91	915.121	971.92	687.421	577.744	504.095	0.71071	7.9963e-08	2.18555e-06
F42H11.2	642.406	644.26	602.192	356.403	424.068	413.027	0.662014	8.12122e-08	2.21534e-06
C08G5.7	1030.07	1013.79	913.25	677.267	580.662	466.38	0.779388	8.49699e-08	2.29534e-06
H41C03.1	196.347	153.81	182.65	64.9852	83.6465	77.2701	1.2362	9.26597e-08	2.48378e-06
R09B5.8	349.397	262.154	287.812	126.924	146.868	75.4303	1.36659	9.90598e-08	2.63503e-06
T05C12.10	10856.5	9302.11	10138.7	4130.62	3888.59	1985.1	1.59863	1.00838e-07	2.6721e-06
F41G4.8	110.76	138.332	102.948	44.6773	28.2064	40.4748	1.63681	1.04747e-07	2.75991e-06
K09F6.6	629.317	661.673	576.731	426.465	384.19	376.232	0.655438	1.15962e-07	3.0211e-06
ZC239.22	169.16	177.994	168.259	89.3546	61.2759	61.6321	1.28279	1.16185e-07	3.02125e-06
C50F2.6	3534.24	3355.76	4098	2495.84	2420.89	1761.57	0.718489	1.1773e-07	3.05002e-06
Y38H8A.1	209.437	148.973	228.036	89.3546	74.8928	69.911	1.32445	1.25396e-07	3.23658e-06
Y37D8A.13	423.908	444.985	426.183	287.356	236.35	222.611	0.796714	1.41089e-07	3.61479e-06
Y39G10AR.14	341.341	298.914	474.89	148.247	162.43	195.015	1.1384	1.49935e-07	3.82033e-06
C08E3.1	96.663	83.1928	66.4182	21.3233	26.2611	18.3976	1.90303	1.66189e-07	4.17332e-06
F16F9.2	140.967	94.8011	296.668	37.5696	48.6317	30.3561	2.19052	1.73573e-07	4.34306e-06
C25E10.10	338.321	369.531	342.054	200.032	180.91	218.012	0.809481	1.79235e-07	4.46867e-06
F44E5.4	136.939	88.0296	107.376	39.6003	35.9874	27.5965	1.68991	1.81568e-07	4.51873e-06
Y51H4A.8	408.804	318.261	387.439	195.971	170.211	220.772	0.923785	1.90074e-07	4.72198e-06
K01B6.1	660.531	588.154	624.331	294.464	375.437	188.576	1.12639	2.14422e-07	5.27038e-06
Y34F4.2	1819.48	1695.78	1574.11	1016.41	1113.67	671.514	0.861821	2.21717e-07	5.43052e-06
M79.2	2444.77	2399.05	2169.66	1534.26	1716.7	1227.12	0.647701	2.24684e-07	5.4935e-06
M01E10.2	356.445	362.759	368.621	188.863	203.28	118.665	1.09227	2.30191e-07	5.57912e-06
C26G2.1	351.41	373.4	358.658	221.356	219.815	211.573	0.731589	2.34391e-07	5.67104e-06
C26E6.2	392.694	409.192	363.086	241.664	237.323	206.973	0.765749	2.44866e-07	5.91419e-06
T26H5.4	53.366	47.4005	47.5997	12.1847	5.8358	6.43917	2.60892	2.72509e-07	6.5108e-06
K09E10.2	521.578	483.679	397.402	254.864	292.763	229.051	0.854138	2.91901e-07	6.9181e-06
T25C12.2	48.3315	48.3679	43.1718	7.10775	0	0	4.3394	2.98167e-07	7.0546e-06
K09F5.6	322.21	326	322.128	194.956	197.445	178.457	0.766065	3.55611e-07	8.31472e-06
R57.2	290.996	260.219	293.347	133.017	100.181	46.914	1.59512	3.58193e-07	8.36105e-06
T14F9.4	121.836	105.442	138.371	52.8004	41.8232	43.2344	1.40736	3.66338e-07	8.53684e-06
Y105C5B.15	781.359	675.216	571.196	389.911	286.927	413.027	0.896008	3.92546e-07	9.0867e-06
Y38E10A.28	49.3384	49.3353	84.1297	14.2155	11.6716	8.27894	2.42226	3.94725e-07	9.12196e-06
T13C5.2	105.725	71.5845	79.7018	16.2463	26.2611	6.43917	2.39772	4.06652e-07	9.382e-06
Y39G8B.9	1136.8	1047.65	1006.24	777.791	665.281	572.166	0.663918	4.12146e-07	9.493e-06
C08E3.10	82.5663	98.6705	90.7715	16.2463	33.0695	28.5163	1.80175	4.69869e-07	1.07691e-05
F15E6.3	218.499	163.483	176.008	76.1545	87.537	46.914	1.40813	4.83704e-07	1.10316e-05
T23F6.5	220.513	205.08	240.212	123.878	103.099	79.1098	1.12301	5.50258e-07	1.25289e-05
F19H8.2	322.21	250.546	381.905	161.448	157.567	105.786	1.16866	5.94079e-07	1.33952e-05
ZC155.8	171.174	187.667	158.297	55.8466	90.4549	47.8338	1.41506	5.96948e-07	1.34381e-05
ZK1025.7	916.285	767.115	692.963	508.712	417.26	301.721	0.954128	6.20268e-07	1.39405e-05
Y77E11A.7	689.731	639.424	621.01	430.527	459.083	383.591	0.615967	6.56699e-07	1.46881e-05
K02E10.4	294.017	269.893	303.31	156.371	165.348	108.546	1.01252	6.89824e-07	1.53795e-05
C30F12.1	602.13	605.566	481.532	344.218	361.82	287.923	0.7667	6.93965e-07	1.54471e-05
C54D10.7	176.209	153.81	193.72	64.9852	92.4002	71.7508	1.19108	6.96271e-07	1.54737e-05
F34D10.4	685.703	553.329	681.893	404.127	414.342	403.828	0.651478	7.07992e-07	1.56591e-05
F17A9.3	82.5663	63.8456	102.948	19.2925	24.3158	26.6766	1.82193	7.34598e-07	1.61194e-05
Y22F5A.6	162.112	142.202	142.799	55.8466	76.8381	48.7537	1.30237	7.48747e-07	1.6404e-05
M01G12.12	216.485	232.166	221.394	123.878	108.935	124.184	0.908485	7.87545e-07	1.71653e-05
M88.6	4389.11	4077.41	3884.36	2819.75	2968.48	2014.54	0.662823	7.92779e-07	1.7233e-05
C48E7.1	967.637	834.83	935.39	531.051	587.471	668.754	0.61422	8.5215e-07	1.83232e-05
C09G5.6	6982.9	5481.05	6110.47	2427.81	2280.83	1157.21	1.663	8.68976e-07	1.8586e-05
C26F1.5	569.909	487.548	453.858	294.464	244.131	147.181	1.14185	8.96398e-07	1.90102e-05
C14B9.4	753.166	800.972	1046.09	485.358	555.374	536.291	0.720335	1.092e-06	2.28107e-05
F07C4.7	322.21	245.709	336.519	171.601	157.567	134.303	0.964638	1.09477e-06	2.28343e-05
F14F7.1	513.522	314.391	950.887	198.002	184.8	231.81	1.53197	1.12778e-06	2.33478e-05
R01H10.1	602.13	544.622	604.406	365.542	384.19	410.267	0.593067	1.14096e-06	2.35854e-05
F31D4.5	272.872	305.685	247.961	159.417	154.649	123.264	0.920813	1.21258e-06	2.49548e-05
T05C1.3	128.884	110.279	129.515	51.7851	50.577	28.5163	1.4974	1.22344e-06	2.50671e-05
T19C4.1	171.174	140.267	158.297	71.0775	74.8928	45.9941	1.29334	1.23781e-06	2.53242e-05
B0331.2	81.5594	63.8456	63.0973	22.3387	20.4253	13.7982	1.88704	1.29331e-06	2.6382e-05
F33D4.6	7564.89	5991.81	6418.21	2858.33	2876.08	1432.26	1.4789	1.33972e-06	2.7209e-05
Y51B9A.9	153.05	127.691	158.297	71.0775	63.2212	63.4718	1.15021	1.47405e-06	2.96773e-05
T07H8.5	37.2555	37.727	45.3858	6.09236	4.86317	8.27894	2.63975	1.5704e-06	3.13e-05
C40H1.4	466.198	458.528	531.346	292.433	260.666	159.14	1.0329	1.64032e-06	3.25073e-05
W03D2.4	676.641	636.521	867.864	417.327	393.917	486.617	0.747432	1.66759e-06	3.30006e-05
D1014.5	1392.55	1329.15	1276.34	875.269	905.522	578.606	0.761577	1.74812e-06	3.44963e-05
F52E1.5	157.077	126.724	111.804	52.8004	58.358	53.3531	1.26693	1.77127e-06	3.49036e-05
F09G2.3	161.105	164.451	117.339	49.7543	35.0148	70.8309	1.50782	1.78453e-06	3.50655e-05
F35F10.5	205.409	217.656	286.705	71.0775	106.017	125.104	1.22836	1.81167e-06	3.54985e-05
T05G5.3	508.488	488.516	680.786	300.556	286.927	358.754	0.82455	1.82647e-06	3.57382e-05
ZC373.7	142.981	77.3886	267.887	25.3848	30.1516	52.4333	2.17214	1.90668e-06	3.71903e-05
F26A3.4	1368.39	1019.6	1184.46	826.53	787.833	699.11	0.627071	1.99397e-06	3.86352e-05
B0393.5	1719.8	1614.52	1628.35	1111.86	1093.24	688.072	0.779028	2.03575e-06	3.93899e-05
Y20F4.4	474.253	519.471	448.323	297.51	333.613	279.644	0.664053	2.13147e-06	4.11276e-05
Y39G10AR.12	480.294	466.267	666.396	306.649	299.571	321.039	0.79719	2.532e-06	4.83198e-05
Y54G2A.10	509.495	503.026	398.509	271.11	312.215	252.048	0.757618	2.65104e-06	5.03155e-05
F47F6.1	9265.55	8864.87	8554.66	6271.07	6278.35	4001.49	0.68925	2.65899e-06	5.03977e-05
ZK783.1	546.75	410.16	1261.95	127.94	142.977	160.979	2.36054	2.69186e-06	5.08821e-05
F26F4.6	293.01	308.587	337.626	193.94	173.129	192.255	0.747046	2.70661e-06	5.10914e-05
C45B2.7	4180.68	4027.11	4340.43	2815.69	2913.04	1754.21	0.745995	2.76299e-06	5.19441e-05
C03B1.14	504.46	459.495	457.179	323.91	316.106	292.522	0.608602	2.92922e-06	5.47601e-05
F28F9.1	471.232	476.907	423.969	310.71	289.845	297.122	0.613162	3.0348e-06	5.65954e-05
T09F5.1	522.584	511.732	504.778	316.803	285.954	169.258	0.996975	3.06739e-06	5.6898e-05
T01G5.1	304.086	283.436	338.733	194.956	173.129	177.537	0.762971	3.20278e-06	5.9016e-05
F58B3.3	107.739	119.952	153.869	41.6311	53.4949	19.3175	1.7398	3.51017e-06	6.4415e-05
F41C3.11	497.412	396.617	473.783	293.449	243.158	290.683	0.724825	3.57296e-06	6.5404e-05
F55G1.3	77.5318	76.4213	89.6646	34.5234	20.4253	24.8368	1.61234	4.07131e-06	7.33679e-05
T28A11.19	28.1934	34.8249	29.8882	4.06157	1.94527	4.59941	3.12844	4.15618e-06	7.47038e-05
F53A9.7	1120.69	1018.63	992.952	784.899	648.747	533.531	0.672055	4.31412e-06	7.70926e-05
Y47H10A.5	262.803	247.644	195.934	121.847	118.661	133.383	0.918641	4.3006e-06	7.70926e-05
K02H8.5	25.1727	26.1187	35.423	2.03079	0	0	5.47365	4.31679e-06	7.70926e-05
ZC328.1	977.706	851.275	1001.81	619.39	632.212	413.947	0.765729	4.46066e-06	7.93564e-05
Y75B8A.9	290.996	262.154	268.994	157.386	173.129	127.864	0.844077	4.70264e-06	8.32356e-05
B0432.14	160.098	156.712	228.036	73.1083	96.2907	70.8309	1.17989	4.83775e-06	8.51934e-05
K11D2.2	550.778	425.637	512.527	273.141	185.773	316.439	0.94051	4.99173e-06	8.72425e-05
F10F2.4	184.264	186.7	214.752	70.0621	114.771	89.2285	1.09393	5.07076e-06	8.81806e-05
Y39G10AR.2	307.106	322.13	404.044	212.217	164.375	199.614	0.84163	5.19604e-06	9.01337e-05
T10C6.13	76.5249	66.7477	76.3809	29.4464	10.699	17.4778	1.93466	5.29052e-06	9.15445e-05
F59B10.5	218.499	140.267	176.008	94.4316	71.9749	62.552	1.22566	5.6606e-06	9.71027e-05
T24C2.5	192.319	176.059	157.19	100.524	78.7833	81.8695	1.0111	5.81053e-06	9.91855e-05
C11H1.5	200.374	152.843	188.185	92.4008	89.4823	91.9882	0.982339	6.05455e-06	0.000102721
F35G12.8	734.035	757.441	1019.52	544.251	517.441	522.493	0.663664	6.26392e-06	0.000105904
R05A10.6	69.4766	46.4332	57.5624	12.1847	18.48	14.7181	1.93255	6.52383e-06	0.000110145
Y38E10A.18	619.248	643.293	533.559	354.372	363.765	198.694	0.971631	7.18155e-06	0.000120518
K02E7.1	76.5249	65.7803	54.2415	17.2617	23.3432	9.19882	1.98618	7.32015e-06	0.000122401
Y110A7A.1	332.279	377.27	432.825	233.54	242.186	216.172	0.722839	7.38527e-06	0.000123342
Y53F4B.9	694.766	694.563	730.6	506.681	501.879	391.87	0.598877	7.42261e-06	0.000123811
ZK154.1	1982.6	1889.25	2050.11	1417.49	1295.55	843.532	0.736007	7.43113e-06	0.000123811
T27F6.8	217.492	172.19	192.613	112.709	70.0296	91.9882	1.08463	7.53426e-06	0.000125379
F46B3.5	1327.1	1304	1320.62	813.33	872.452	456.261	0.884074	7.89486e-06	0.000130754
C09F9.2	1273.74	1390.09	1620.6	928.069	1024.18	677.033	0.704598	8.21898e-06	0.000135638
Y75B8A.22	500.433	420.801	622.117	312.741	312.215	293.442	0.747783	9.00389e-06	0.000147367
F55F8.1	176.209	168.32	233.571	77.1699	104.072	48.7537	1.33045	9.02463e-06	0.000147533
R166.1	1208.29	1065.06	1000.7	732.099	710.995	444.303	0.795548	9.82134e-06	0.000159248
ZK131.7	42.2901	34.8249	29.8882	7.10775	3.89053	0	3.30656	1.20746e-05	0.000191759
F09B12.1	4420.32	3700.14	3917.57	1718.05	1681.68	798.457	1.51989	1.33652e-05	0.000210335
W01B6.1	413.839	375.335	346.482	232.525	223.706	136.142	0.940946	1.35054e-05	0.000211824
F32A5.4	4017.56	3747.54	3541.2	2671.5	2822.58	1831.48	0.626389	1.40067e-05	0.000218946
F44E5.5	207.423	151.875	143.906	53.8158	63.2212	93.8279	1.25239	1.4361e-05	0.000223981
K03D10.1	1156.94	1081.51	1015.09	765.607	758.654	516.054	0.6741	1.52385e-05	0.000236078
C45G3.1	481.301	520.439	681.893	345.234	361.82	332.997	0.693915	1.58176e-05	0.000244233
Y119D3B.11	194.333	179.929	261.245	110.678	113.798	103.947	0.950731	1.72115e-05	0.000263998
T23D8.9	223.533	214.753	197.041	128.955	118.661	88.3086	0.922072	1.72681e-05	0.000264575
T20D4.12	54.373	73.5192	99.6273	22.3387	14.5895	28.5163	1.79338	1.7925e-05	0.000273435
T07H3.1	176.209	198.308	174.901	111.693	71.9749	91.0683	1.00161	1.80081e-05	0.000273891
F18F11.4	548.764	484.646	395.188	285.326	237.323	124.184	1.14503	1.80312e-05	0.000273891
Y68A4B.2	537.688	503.993	423.969	295.479	304.434	175.697	0.919832	1.87581e-05	0.000283347
C07E3.9	375.576	331.804	352.016	246.741	216.897	215.252	0.64261	1.99454e-05	0.000299357
ZC449.1	176.209	104.475	125.088	62.9544	54.4675	32.1959	1.44259	2.04264e-05	0.000305234
C05E11.8	219.506	237.97	371.942	125.909	137.141	146.261	1.01656	2.12672e-05	0.000316099
ZC412.3	497.412	476.907	603.299	293.449	359.874	351.395	0.649284	2.21875e-05	0.000328724
ZK669.2	100.691	85.1275	105.162	44.6773	41.8232	37.7151	1.22827	2.24192e-05	0.000331452
C03G6.5	340.334	300.848	344.268	168.555	195.499	227.211	0.73487	2.32234e-05	0.000340088
F07G6.6	43.297	25.1513	38.7439	8.12315	3.89053	6.43917	2.53951	2.34075e-05	0.000342423
C08G9.1	694.766	575.578	760.488	483.327	437.685	426.825	0.590921	2.50306e-05	0.000364253
T24C4.4	290.996	298.914	283.384	156.371	163.402	204.214	0.73562	2.52399e-05	0.000366915
ZC328.2	506.474	532.047	387.439	323.91	284.982	244.689	0.74238	2.61782e-05	0.000378929
F54D10.8	654.489	614.272	590.015	370.619	364.738	170.178	1.03875	2.73525e-05	0.000393515
Y18H1A.13	65.4489	77.3886	84.1297	32.4926	28.2064	22.997	1.44133	2.77671e-05	0.000398654
F49D11.6	469.218	389.845	365.3	252.833	270.392	184.896	0.791483	2.92964e-05	0.000418452
F40A3.2	269.851	277.632	340.947	180.74	175.074	183.976	0.717334	2.94766e-05	0.000420163
Y18H1A.12	43.297	23.2166	60.8833	8.12315	2.9179	9.19882	2.64882	3.057e-05	0.000433969
K03D3.2	27.1865	21.2819	36.53	3.04618	4.86317	3.67953	2.87017	3.06901e-05	0.00043523
F08F1.6	1346.23	1020.56	1248.66	843.792	761.572	486.617	0.789812	3.27112e-05	0.00046014
C24G7.1	43.297	41.5964	27.6742	5.07697	6.80844	10.1187	2.34946	3.31705e-05	0.000466129
T22B3.1	269.851	232.166	260.138	171.601	138.114	116.825	0.839007	3.46832e-05	0.000483801
T23F2.1	3960.16	3912.96	4181.03	2852.24	3006.41	1802.97	0.653988	3.66534e-05	0.000509413
C07A9.8	545.743	601.697	520.276	318.833	416.287	260.327	0.745409	3.6778e-05	0.000510126
Y39A3B.3	42.2901	31.9228	45.3858	8.12315	11.6716	7.35905	2.13858	3.75743e-05	0.000520133
C06E4.8	87.6009	118.985	121.767	40.6157	56.4128	43.2344	1.22631	3.95505e-05	0.000546401
C17H1.7	38.2624	51.27	58.6694	16.2463	8.7537	13.7982	1.93367	4.04105e-05	0.000556625
Y119D3B.8	363.493	335.673	316.593	208.156	241.213	192.255	0.663722	4.20485e-05	0.000577472
C17B7.10	31.2141	42.5637	24.3533	6.09236	6.80844	4.59941	2.49336	4.2188e-05	0.000578817
K06C4.5	61.4213	38.6943	46.4927	10.1539	17.5074	7.35905	2.06823	4.38033e-05	0.000597767
Y39G10AR.13	367.521	384.041	459.393	284.31	247.049	205.134	0.717853	4.50355e-05	0.000613648
Y40B10A.9	507.481	471.103	502.564	332.034	368.628	276.884	0.600056	4.65836e-05	0.000631411
B0554.4	240.651	171.222	128.409	84.2776	77.8107	35.8754	1.45203	4.69138e-05	0.000634887
W03D8.11	50.3453	29.0207	37.637	11.1693	7.78107	4.59941	2.321	4.88781e-05	0.000657633
ZC449.2	58.4006	55.1394	71.953	23.354	19.4527	22.0772	1.51403	5.43494e-05	0.000721477
ZK1025.4	159.091	163.483	116.232	80.2161	70.0296	67.1514	1.01632	5.62887e-05	0.000745799
T08E11.1	37.2555	40.629	36.53	10.1539	8.7537	1.83976	2.47629	5.647e-05	0.000747488
R102.11	148.015	160.581	158.297	94.4316	80.7286	79.1098	0.877986	5.73194e-05	0.000756573
T07H6.1	307.106	303.75	287.812	205.109	197.445	183.976	0.616743	6.05375e-05	0.000792284
Y80D3A.5	1640.25	1663.86	1581.86	1116.93	1133.12	612.641	0.771803	6.2024e-05	0.000809454
W03G1.6	318.182	231.199	327.663	182.771	161.457	166.499	0.779249	6.39099e-05	0.000831726
E02H4.4	87.6009	138.332	128.409	43.6619	63.2212	35.8754	1.31262	6.77614e-05	0.000874486
B0511.1	80.5525	51.27	71.953	25.3848	16.5348	26.6766	1.56894	7.21449e-05	0.000923348
R01H10.4	111.767	87.0622	90.7715	47.7235	42.7959	26.6766	1.30907	7.35477e-05	0.000937851
C01H6.5	169.16	148.973	343.161	66.0006	84.6191	106.706	1.35841	7.34988e-05	0.000937851
F13B9.6	132.912	98.6705	132.836	47.7235	63.2212	59.7923	1.09114	7.51972e-05	0.00095451
F26G1.4	174.195	176.059	209.217	100.524	116.716	99.3472	0.820352	7.63313e-05	0.000966261
F58E6.1	172.181	100.605	125.088	68.0313	52.5222	56.1128	1.17213	7.75922e-05	0.000980439
C11H1.9	909.237	808.711	844.618	640.713	581.635	406.588	0.654556	7.84865e-05	0.000989043
C02F5.1	510.502	553.329	735.028	376.711	415.315	348.635	0.656413	8.14211e-05	0.00102203
C35A11.2	38.2624	31.9228	48.7067	11.1693	8.7537	10.1187	1.98304	8.58869e-05	0.00107162
C26H9A.1	348.39	362.759	407.365	218.31	248.022	266.766	0.607679	8.64695e-05	0.00107792
F37A4.3	234.609	234.101	208.11	134.032	148.813	102.107	0.816222	8.69118e-05	0.00108086
H14E04.1	48.3315	40.629	77.4879	21.3233	12.6442	11.9585	1.85939	0.000100672	0.00122962
R02F2.2	174.195	162.516	205.896	112.709	99.2086	91.0683	0.840525	0.000102157	0.00124559
R11E3.2	100.691	113.181	104.055	55.8466	37.9327	54.273	1.103	0.000108477	0.00131458
B0454.8	799.484	917.055	954.208	601.113	621.513	351.395	0.763436	0.000110199	0.00133096
C25D7.6	275.892	260.219	426.183	139.109	188.691	183.056	0.911206	0.000112842	0.00135567
T07H3.6	189.298	165.418	149.441	97.4778	93.3728	93.8279	0.825747	0.000114118	0.00136981
E04F6.11	284.955	213.786	246.854	148.247	144.922	157.3	0.726202	0.000115157	0.0013799
F31D4.4	161.105	186.7	168.259	102.555	105.044	81.8695	0.83612	0.000118972	0.00141951
F55G1.4	857.884	855.144	1232.06	679.298	661.391	594.244	0.605446	0.000126045	0.00150003
Y47D3B.1	661.538	640.391	667.503	469.112	480.481	318.279	0.636271	0.000127125	0.00151159
T10B10.7	27.1865	21.2819	26.5673	4.06157	4.86317	3.67953	2.57411	0.000138352	0.00162701
F43G6.1	302.072	288.273	335.412	212.217	199.39	143.502	0.738876	0.0001389	0.00163069
R07E3.3	165.133	112.214	118.446	67.016	67.1117	61.6321	1.01652	0.000142186	0.00166226
F53B6.2	191.312	219.59	251.282	133.017	136.169	127.864	0.736997	0.000143198	0.00167269
F22B7.9	203.395	160.581	157.19	99.5085	88.5097	103.027	0.840738	0.000145064	0.00168881
C32D5.12	442.032	414.997	426.183	272.125	265.529	130.623	0.942712	0.000146357	0.00170102
T20D4.15	32.221	50.3026	55.3485	8.12315	17.5074	10.1187	1.9453	0.000149037	0.00172783
Y37D8A.3	1413.7	1234.35	1538.69	1003.21	1023.21	642.077	0.650065	0.000150895	0.00174212
F23B12.8	389.673	439.18	667.503	275.172	256.775	321.959	0.807724	0.000150529	0.00174212
F59E12.4	591.054	1132.78	1216.56	539.174	542.73	560.208	0.840158	0.000150881	0.00174212
C44E12.1	223.533	178.961	171.58	105.601	99.2086	121.424	0.815005	0.000158332	0.0018172
W09G12.10	629.317	563.002	580.052	435.604	401.698	272.285	0.676844	0.000160793	0.00183658
T08A9.12	367.521	298.914	452.751	240.648	237.323	196.855	0.729167	0.000167926	0.00190709
F29D11.1	5082.86	5328.21	5506.07	3696.03	4221.23	2323.62	0.636364	0.000170843	0.00193077
T18D3.6	480.294	402.421	364.193	283.295	287.9	256.647	0.592114	0.00017956	0.00201292
F18C12.1	467.205	487.548	603.299	367.572	364.738	285.163	0.614706	0.000181867	0.00203224
ZK1290.3	19978	19321	20860.8	15516.2	15108.9	9064.51	0.60008	0.000184508	0.00205844
K03A1.6	73.5042	73.5192	99.6273	24.3694	27.2337	44.1543	1.35897	0.000198969	0.0022109
Y38E10A.5	364.5	357.922	379.691	180.74	221.76	280.564	0.6882	0.000207642	0.00229263
F55C5.4	323.217	306.652	404.044	206.125	232.459	229.051	0.629028	0.000219849	0.0024064
R03H10.2	285.961	232.166	240.212	149.263	172.156	103.027	0.838821	0.000237047	0.0025675
R08C7.12	1049.2	1094.08	959.743	744.283	767.408	464.54	0.651792	0.000237343	0.00256758
C02F5.14	1429.81	1156.96	1250.88	837.699	957.072	494.896	0.745542	0.000238579	0.00257895
K04C2.4	163.119	140.267	209.217	90.37	102.127	84.6291	0.885628	0.000239303	0.00258477
C26B9.2	96.663	65.7803	84.1297	32.4926	36.9601	11.9585	1.6028	0.000241445	0.00259783
F22G12.1	35.2417	31.9228	21.0324	9.13854	3.89053	3.67953	2.41253	0.000250622	0.00268618
ZC302.1	243.671	226.362	306.631	149.263	165.348	163.739	0.697037	0.000251957	0.0026984
F09B9.1	129.891	87.0622	95.1994	44.6773	45.7138	55.1929	1.09904	0.000253835	0.00271017
ZC15.7	220.513	180.896	232.464	139.109	127.415	103.027	0.778895	0.000254514	0.00271534
T21H8.2	82.5663	75.4539	38.7439	19.2925	24.3158	22.997	1.56454	0.000256932	0.00273484
R10H1.4	268.844	202.178	265.673	150.278	155.621	94.7478	0.879714	0.000274713	0.00289093
F26A1.8	72.4973	66.7477	48.7067	23.354	28.2064	20.2374	1.39161	0.000280575	0.00294593
Y65B4BM.2	37.2555	22.2492	36.53	4.06157	10.699	4.59941	2.30878	0.000283387	0.00297097
C01B10.6	749.138	581.382	677.466	342.188	308.325	539.971	0.7531	0.000300974	0.00313644
F53F1.6	296.031	302.783	265.673	154.34	193.554	205.134	0.643815	0.000302262	0.00314516
Y22D7AL.11	289.989	280.534	315.486	187.848	188.691	98.4273	0.901011	0.000307641	0.00319634
ZK1055.1	346.376	352.118	618.796	194.956	165.348	298.962	0.996736	0.000325221	0.00335644
C02F5.8	138.953	127.691	91.8785	59.9082	66.1391	38.635	1.12623	0.000327138	0.00337371
R07B1.7	92.6354	87.0622	85.2367	31.4772	50.577	18.3976	1.40189	0.000339872	0.00347413
F15H10.8	395.714	343.412	311.059	230.494	194.527	93.8279	1.01929	0.000349667	0.00356379
R06B9.5	239.644	264.089	249.068	145.201	185.773	148.101	0.652257	0.000352357	0.00358071
T20F5.4	68.4696	59.0088	64.2043	25.3848	29.179	26.6766	1.23776	0.00035218	0.00358071
F35G2.5	151.036	135.43	126.195	74.1237	76.8381	34.9555	1.15376	0.000352755	0.00358214
F21C10.11	467.205	426.605	378.584	266.033	329.723	235.49	0.615287	0.000357037	0.00362033
C09G4.5	270.858	264.089	304.417	193.94	194.527	158.22	0.61882	0.000362337	0.00366873
Y55F3BR.8	206.416	176.059	230.25	139.109	112.826	113.145	0.746778	0.000362901	0.00367176
C17F4.2	127.877	102.54	102.948	55.8466	63.2212	54.273	0.944159	0.000366914	0.00370662
T08G2.2	182.25	155.745	167.152	102.555	107.962	90.1484	0.749232	0.000371883	0.00375173
C24H12.5	194.333	171.222	291.133	120.832	130.333	96.5876	0.916054	0.000377007	0.00378791
F35D2.2	77.5318	88.9969	76.3809	34.5234	36.9601	11.0386	1.56299	0.000382354	0.00382684
ZK1025.9	126.87	109.311	71.953	43.6619	50.577	46.914	1.12815	0.000393153	0.00391521
Y48G1A.6	196.347	184.765	226.929	112.709	142.005	88.3086	0.826077	0.000412293	0.00408534
K04A8.5	89.6147	76.4213	78.5949	24.3694	48.6317	22.997	1.35025	0.000413455	0.00408812
T10C6.14	38.2624	23.2166	38.7439	9.13854	9.72634	2.75965	2.21958	0.000423013	0.00416487
D2063.2	57.3937	47.4005	39.8509	16.2463	20.4253	12.8783	1.54898	0.000427354	0.00419573
T01C3.1	318.182	282.469	389.653	233.54	210.089	190.416	0.642698	0.000434646	0.00424933
ZC250.3	444.046	457.56	488.174	321.88	357.929	243.769	0.590224	0.00043539	0.00425362
F54E4.4	96.663	79.3233	86.3437	42.6465	46.6864	38.635	1.0362	0.00043888	0.0042847
C52D10.3	3489.94	3443.79	3006.53	2601.44	2416.99	1454.33	0.61923	0.000444297	0.0043315
T02D1.4	36.2486	33.8575	32.1021	9.13854	7.78107	11.9585	1.82066	0.00045125	0.004387
ZC239.14	118.815	110.279	84.1297	44.6773	59.3307	50.5935	1.01973	0.000452502	0.0043961
F48A11.1	290.996	299.881	224.715	183.786	177.019	158.22	0.654354	0.000473089	0.00456802
T22H2.2	87.6009	88.9969	79.7018	45.6927	40.8506	40.4748	1.01461	0.000483665	0.00465335
F44F4.6	242.664	241.839	260.138	154.34	145.895	64.3917	1.03215	0.000504879	0.00483405
Y48A6B.11	430.956	383.074	559.02	334.064	277.201	280.564	0.621779	0.000507392	0.00485144
F29C6.1	310.127	227.329	307.738	183.786	172.156	182.137	0.650303	0.000510322	0.00487275
Y64H9A.2	113.78	76.4213	104.055	48.7389	50.577	44.1543	1.03581	0.00051718	0.00491126
ZK1055.4	229.575	182.831	187.078	119.816	129.36	72.6707	0.899468	0.000518242	0.00491587
K06C4.10	66.4558	47.4005	83.0227	33.508	14.5895	20.2374	1.528	0.000537512	0.00507141
F21A3.6	48.3315	60.9435	49.8136	27.4156	13.6169	11.9585	1.59333	0.000537022	0.00507141
Y97E10AR.2	210.443	207.015	201.469	140.124	123.524	137.062	0.627555	0.000547909	0.0051434
ZK377.1	18759.7	17052.6	16012.3	11423.2	10874	6434.57	0.851022	0.000570476	0.00532291
Y67D8C.9	466.198	398.551	421.756	342.188	274.283	232.73	0.600607	0.00057206	0.00533298
F33H12.7	69.4766	42.5637	54.2415	13.2001	13.6169	27.5965	1.60519	0.000574051	0.00534551
K11G9.4	35.2417	31.9228	24.3533	8.12315	9.72634	5.51929	1.97508	0.000587507	0.00544893
ZK909.6	445.053	297.946	352.016	249.787	234.405	157.3	0.772588	0.000591887	0.00547495
K09H9.2	232.595	234.101	213.645	169.571	128.388	132.463	0.662497	0.000607571	0.00560512
F13B9.2	171.174	142.202	169.366	102.555	84.6191	45.0742	1.05826	0.000614507	0.00565411
Y41D4B.17	102.704	124.789	102.948	63.9698	48.6317	61.6321	0.924573	0.000621774	0.00571342
F08F1.4	112.774	146.071	122.874	67.016	60.3033	80.0297	0.879902	0.000622381	0.00571522
ZK829.9	230.582	310.522	283.384	188.863	182.855	154.54	0.648852	0.000632063	0.00578124
F43H9.4	383.631	296.979	401.83	272.125	205.226	217.092	0.640225	0.000633181	0.00578386
Y116F11B.2	47.3246	25.1513	33.2091	11.1693	10.699	4.59941	2.0041	0.000633163	0.00578386
F09G8.5	325.231	382.106	317.7	226.433	260.666	193.175	0.592991	0.000694582	0.00628285
R12B2.4	163.119	167.353	230.25	96.4624	108.935	120.505	0.779779	0.000739257	0.00664805
Y65B4BR.2	157.077	186.7	212.538	125.909	108.935	93.8279	0.759806	0.000742953	0.00667697
F12F6.9	53.366	43.5311	58.6694	12.1847	22.3706	22.0772	1.45223	0.000748191	0.00671971
F44C8.7	48.3315	41.5964	37.637	18.2771	14.5895	11.0386	1.54419	0.000762175	0.0068014
T06E6.5	26.1796	42.5637	30.9952	12.1847	8.7537	5.51929	1.92299	0.000764246	0.0068155
Y57E12B.3	155.064	110.279	158.297	87.3238	76.8381	51.5134	0.975289	0.000770013	0.00686254
C50F7.9	67.4627	64.813	71.953	28.431	37.9327	19.3175	1.25518	0.000775489	0.00690691
C06C3.4	165.133	99.6379	90.7715	52.8004	67.1117	42.3146	1.13397	0.000797709	0.00708667
F35F10.13	57.3937	91.899	77.4879	28.431	32.0969	39.5549	1.1782	0.000858956	0.00754883
T02E9.2	6933.56	5889.27	5891.29	3797.57	3964.45	2064.21	0.929489	0.000868104	0.00760999
R06C7.8	535.674	588.154	915.464	447.788	455.193	378.071	0.670068	0.000874304	0.00765952
C47E12.6	2741.81	2733.75	2685.51	2026.72	2148.55	1136.97	0.619717	0.000889135	0.007765
C26B9.7	29.2003	22.2492	52.0276	9.13854	10.699	6.43917	1.97622	0.000890163	0.0077691
F31C3.11	405.783	675.216	506.992	340.157	339.449	350.475	0.624914	0.000898267	0.00782698
T27F2.4	406.79	370.498	260.138	139.109	142.977	265.846	0.920053	0.000904599	0.00787041
F35B12.5	221.519	227.329	270.101	167.54	150.758	157.3	0.595184	0.000921731	0.00799945
W02B8.2	190.305	161.549	219.18	110.678	126.442	65.3116	0.917862	0.000962252	0.00828394
T10B5.10	749.138	796.136	828.013	625.482	557.319	348.635	0.632822	0.00100483	0.00858148
C08E8.10	197.354	153.81	148.334	98.4931	110.88	86.4689	0.757044	0.00107623	0.00906879
F52D2.12	176.209	165.418	167.152	108.647	112.826	103.947	0.645132	0.00107704	0.0090701
C08E8.4	165.133	141.234	168.259	95.447	108.935	77.2701	0.753282	0.00118876	0.00983817
T10B9.1	108.746	112.214	92.9855	63.9698	55.4401	54.273	0.856612	0.00120724	0.00996739

## Sheet: mbl-1 short(ex7-)
gene_id	mbl-1_short_1	mbl-1_short_2	mbl-1_short_3	N2_1	N2_2	N2_3	log2FoldChange	pvalue	padj
F47G4.3	1327.47	1369.46	1324.51	2934.62	2772.65	2604.32	-1.04703	1.79449e-37	8.84145e-34
F44E7.2	743.34	730.507	830.908	1851.67	1761.64	1697	-1.20505	5.26558e-37	1.94576e-33
B0218.8	923.23	1036.63	1134.49	2827.22	2674.41	2374.53	-1.34815	1.21649e-35	3.59619e-32
F08G5.6	4224.32	4930.44	5385.73	9993.23	9887.86	9029.41	-0.99161	6.16056e-24	1.13824e-20
Y51A2D.4	7956.53	7847.7	7455.69	13730.4	13682	12086	-0.763837	9.08344e-24	1.4918e-20
Y22F5A.5	4892.19	5317.63	5204.7	8413.05	8475.31	7789.26	-0.67882	1.57168e-21	1.93591e-18
F15B9.1	1053.5	1279.82	1279.53	3408.98	4051.67	2544.14	-1.4694	1.809e-21	2.05683e-18
Y54G2A.45	3061.24	3081.29	2985.2	4903.64	4953.95	4524.74	-0.65576	2.23823e-20	1.94608e-17
K10C2.3	22940.2	21901.9	20940.2	33206.7	33973.7	31873.8	-0.590483	7.72042e-20	6.33975e-17
F35E12.5	11733.2	11302.8	13892.7	21402.6	25386.8	20668.6	-0.86933	2.21476e-16	1.48802e-13
R193.2	644.09	576.967	518.334	1047.16	1270.44	1315.84	-1.06247	2.70455e-16	1.73808e-13
C31A11.5	429.049	399.585	447.499	750.81	967.135	848.958	-1.00931	1.26569e-14	6.45107e-12
T19C9.8	212.974	248.906	292.336	583.742	704.845	538.92	-1.27808	1.54181e-14	7.59651e-12
K08D8.4	1194.1	1133.91	1049.04	1732.33	1876.09	1796.4	-0.678079	4.03716e-14	1.70495e-11
C41A3.1	1016.28	941.267	959.086	1642.83	1861.78	1513.72	-0.782866	8.36389e-14	3.34126e-11
C18H9.6	1812.34	1633.63	1576.36	2823.25	2897.59	2463.89	-0.704298	5.45142e-13	1.83131e-10
Y113G7B.12	1429.82	1303.66	1264.91	2078.4	2194.65	2631.68	-0.788294	1.0468e-12	3.43839e-10
F56D6.2	1193.07	1015.65	942.221	1712.44	1779.76	1829.23	-0.755768	1.37018e-12	4.30908e-10
K05B2.4	300.851	261.304	230.496	627.498	527.442	510.651	-1.06978	5.24105e-12	1.48977e-09
C36A4.1	361.848	349.041	304.704	704.071	779.24	582.69	-1.02321	5.54093e-12	1.54529e-09
C17H12.8	9723.38	10245.2	10060.9	15066.9	17541	13887.9	-0.630696	9.15964e-12	2.35543e-09
ZC443.6	558.28	608.438	655.507	1085.94	997.656	970.238	-0.745261	9.49876e-12	2.37968e-09
F59A1.10	2863.77	2827.61	2904.24	4339.78	4738.39	3911.95	-0.595724	1.04345e-11	2.57054e-09
K11D12.4	3865.57	3939.59	3152.73	7003.92	6617.34	5421.11	-0.796923	1.68903e-11	3.9628e-09
T07C5.1	2878.25	2803.77	2574.8	4436.24	4690.7	3821.68	-0.648853	1.83702e-11	4.24265e-09
F37B4.7	9861.92	9937.18	11034.6	15062.9	15916.7	19996.6	-0.725409	3.35441e-11	7.18573e-09
ZK455.7	1013.18	914.564	868.013	1428.03	1404.92	1445.33	-0.613465	8.47996e-11	1.71702e-08
C32D5.6	640.989	621.789	562.184	934.784	997.656	971.15	-0.669234	8.93792e-11	1.78529e-08
K02E7.6	144.739	114.44	148.417	308.28	483.568	315.51	-1.44388	1.01749e-10	2.00526e-08
M02D8.4	3112.93	3329.24	3278.66	5126.39	5432.74	4315	-0.613532	2.83671e-10	4.81947e-08
Y57A10A.14	634.785	605.577	532.951	961.634	968.089	915.525	-0.680996	3.63865e-10	6.11169e-08
F47G4.7	22181.3	21097	18886	33176.9	32901.7	27617.1	-0.591845	4.87539e-10	7.91903e-08
F58B4.5	752.645	807.754	733.088	1382.29	1379.17	1089.69	-0.746921	6.64005e-10	1.04411e-07
M02D8.5	758.848	643.723	658.88	1060.08	1053.93	1132.55	-0.655532	7.87534e-10	1.21256e-07
K08E7.9	1003.87	1029	878.132	1985.92	1816	1400.64	-0.836927	9.27465e-10	1.38473e-07
R02E12.6	838.454	981.321	988.32	1679.63	1694.87	1344.11	-0.748563	9.74446e-10	1.43247e-07
F39E9.2	465.234	505.442	443.001	757.771	886.064	716.736	-0.738617	6.47621e-09	7.4785e-07
Y46C8AL.5	392.864	418.659	476.732	705.065	703.891	662.935	-0.68655	1.4963e-08	1.56856e-06
M01G12.9	599.634	519.747	521.707	811.472	829.791	870.843	-0.614438	2.88719e-08	2.77114e-06
Y75B8A.3	562.416	428.195	443.001	769.705	794.501	820.69	-0.73455	3.03776e-08	2.87828e-06
K03H1.5	1684.15	1598.34	1400.96	2391.65	2577.12	2114.64	-0.596349	3.13835e-08	2.95464e-06
C35A11.4	540.705	536.913	548.692	885.061	935.661	742.268	-0.655993	7.08534e-08	5.81825e-06
R03H10.7	83.7421	93.4591	104.566	183.973	200.294	238.912	-1.14749	7.25656e-08	5.89336e-06
F49E12.10	431.116	458.713	389.032	683.188	677.185	633.755	-0.639204	8.24855e-08	6.55494e-06
C56E10.1	345.307	301.358	330.564	516.12	551.286	500.621	-0.682956	9.81839e-08	7.6786e-06
C05D10.3	443.523	523.562	447.499	799.538	778.286	661.111	-0.660936	4.14141e-07	2.54001e-05
F10D2.10	646.158	603.67	554.314	957.656	958.551	813.395	-0.596466	4.88863e-07	2.85608e-05
Y71H2AM.14	212.974	190.733	156.287	399.769	365.299	301.831	-0.927665	4.97101e-07	2.89278e-05
Y7A9C.1	200.567	181.196	203.511	302.313	356.715	348.337	-0.785123	6.57445e-07	3.66706e-05
T09E11.11	188.161	171.66	141.67	327.174	371.975	270.828	-0.949676	7.15853e-07	3.94814e-05
F28B4.3	2102.86	1749.02	1474.05	2518.94	2732.59	3025.61	-0.635901	1.09263e-06	5.45613e-05
F13B12.3	523.129	451.083	420.514	678.215	694.354	767.801	-0.617671	1.28558e-06	6.1225e-05
F59D8.1	15407.5	11123.5	11448.3	17214.9	20060.9	25455.1	-0.723986	1.38524e-06	6.50009e-05
F09E5.14	149.909	153.54	141.67	266.513	249.891	413.992	-1.06397	2.10266e-06	9.30523e-05
E03H4.4	69.2681	95.3664	56.2184	279.441	271.828	119.456	-1.59844	2.22153e-06	9.77275e-05
K09D9.2	568.619	869.742	783.685	1830.78	1336.25	1047.75	-0.923097	3.87358e-06	0.000148715
C52E2.4	298.783	306.126	251.859	474.353	495.013	410.345	-0.685344	4.10277e-06	0.000156297
ZK265.1	171.62	200.27	154.038	337.119	301.395	281.77	-0.804035	4.28493e-06	0.000161983
Y68A4A.13	28.9479	23.8416	16.8655	76.5727	70.5799	63.8314	-1.59333	1.20653e-05	0.000353114
Y71G12B.18	410.439	465.388	356.425	1024.28	1074.91	485.119	-1.06754	1.33603e-05	0.000377589
Y39B6A.21	328.765	300.404	282.217	472.364	480.706	418.552	-0.588761	1.99144e-05	0.000518231
Y102A11A.2	403.202	361.439	318.196	489.27	575.131	565.364	-0.589268	3.24609e-05	0.000742732
F08G2.5	93.0467	104.903	67.4621	161.101	186.941	170.521	-0.961833	3.85336e-05	0.000850097
F09C8.1	326.697	284.192	156.287	711.032	379.605	569.012	-1.11154	4.02002e-05	0.000878993
C27A12.4	113.724	106.81	139.422	192.923	217.462	212.467	-0.794527	5.73795e-05	0.00114149
H37A05.2	19.6432	12.3976	26.9848	56.6837	75.3488	54.7127	-1.6724	5.96219e-05	0.00117654
F59B2.13	173.687	192.64	215.879	309.274	326.194	282.682	-0.658158	6.33922e-05	0.00121504
W02D7.2	180.924	181.196	142.795	271.485	268.967	270.828	-0.681666	7.33339e-05	0.00134152
Y75B8A.21	93.0467	97.2738	79.8302	150.162	164.051	171.433	-0.844199	7.90267e-05	0.00142277
F44F1.4	36.1848	22.8879	31.4823	97.4562	86.7942	58.3602	-1.42392	8.5669e-05	0.001513
F19C7.4	175.755	171.66	170.904	261.541	275.643	259.885	-0.620773	9.07726e-05	0.00156701
C54D10.14	13.4401	10.4903	16.8655	69.6115	53.4118	30.092	-1.91301	0.000111377	0.00183331
Y20C6A.1	216.075	183.104	175.402	354.024	374.836	250.766	-0.768682	0.00011159	0.00183472
B0507.8	5.16926	7.62932	6.74621	31.8224	32.4286	27.3563	-2.22541	0.000113236	0.00185765
T09F5.11	136.469	137.328	128.178	195.907	224.139	235.264	-0.704985	0.000121814	0.00196565
B0507.10	28.9479	50.5442	42.726	95.4673	91.5631	92.0996	-1.18897	0.000122966	0.00197776
VB0395L.1	29.9817	35.2856	29.2336	67.6226	72.4875	81.1571	-1.22525	0.000151727	0.00230728
C35E7.4	187.127	147.818	130.427	255.574	252.752	252.59	-0.708144	0.000175583	0.0025696
Y47H9C.10	98.216	131.606	123.681	221.762	231.769	170.521	-0.818637	0.000178627	0.00259971
Y71H2AM.16	675.106	491.137	392.405	769.705	808.807	916.437	-0.678221	0.000179716	0.00261197
F47C10.2	170.586	139.235	140.546	217.785	251.799	254.414	-0.685465	0.000186322	0.00268679
F54F3.3	277.072	241.277	115.81	566.837	340.5	413.992	-1.05684	0.000215252	0.00301007
C06A1.4	347.374	227.926	291.211	424.63	460.677	454.115	-0.629831	0.000229423	0.00315315
ZK896.3	138.536	161.169	95.5713	251.596	259.429	200.613	-0.843934	0.000255546	0.0034214
T21B4.17	196.432	194.548	200.138	261.541	329.055	302.743	-0.596551	0.000268024	0.0035372
F37H8.3	163.349	204.084	131.551	307.285	227.954	337.395	-0.803725	0.000309861	0.00393138
W06D12.3	878.775	888.815	645.388	1567.25	1354.37	927.38	-0.672742	0.000315286	0.00398994
F25C8.1	40.3202	37.1929	32.6067	82.5394	107.777	63.8314	-1.20426	0.000321668	0.00403957
C50H2.13	160.247	185.965	172.028	313.252	301.395	220.674	-0.687135	0.000387831	0.00462301
Y69A2AR.12	18.6093	16.2123	23.6117	46.7392	58.1807	50.1533	-1.4144	0.000411464	0.0048154
F21G4.3	78.5728	90.5981	104.566	207.84	189.803	123.103	-0.927949	0.000413244	0.00482477
E02C12.8	202.635	202.177	149.541	296.346	317.61	258.973	-0.652227	0.000446413	0.00512066
T23H4.1	105.453	112.532	96.6957	174.029	171.681	161.402	-0.686185	0.000613276	0.00648414
F59F3.4	182.992	174.521	143.919	231.707	252.752	295.448	-0.636298	0.000641502	0.00669308
R02D5.1	197.466	195.501	170.904	244.635	282.32	335.571	-0.613	0.000767173	0.00765154
F45E6.4	53.7603	40.0539	22.4874	86.5172	111.593	75.6858	-1.23022	0.000780029	0.00774829
T19H12.1	111.656	119.208	112.437	173.034	165.004	215.203	-0.688662	0.000844175	0.00817677
C16C4.4	86.8436	93.4591	84.3276	135.245	162.143	140.429	-0.725208	0.000947379	0.00882926
Y6G8.2	250.192	279.424	194.516	392.808	406.311	310.95	-0.613498	0.000957787	0.00889262
H20E11.2	50.6588	62.9418	41.6016	112.373	84.8866	105.778	-0.960243	0.000981886	0.00905947
W06D12.1	46.5234	51.4979	30.358	93.4784	99.1934	74.774	-1.05224	0.000995831	0.00917667
gene_id	mbl-1_short_1	mbl-1_short_2	mbl-1_short_3	N2_1	N2_2	N2_3	log2FoldChange	pvalue	padj
F56A4.3	2454.37	2914.4	2578.18	7.9556	11.4454	17.3257	7.74323	2.36027e-202	3.48871e-198
C12C8.1	795.033	679.963	676.87	169.057	136.391	154.107	2.228	2.31522e-51	1.71106e-47
Y46H3A.3	230.549	225.065	204.635	27.8446	24.7983	35.5632	2.90159	1.52188e-30	3.74915e-27
Y45G12C.16	145.773	185.011	239.491	2.98335	10.4916	3.64751	5.05554	4.38928e-29	9.26828e-26
Y43F8B.2	3626.75	3615.34	3465.3	2197.74	2108.81	1895.79	0.788107	1.2784e-21	1.71783e-18
MTCE.11	26900.8	29762.9	32210.9	16376.6	18051.3	16871.6	0.792798	3.11053e-21	3.28405e-18
MTCE.23	116119	132890	141131	70372.3	78191.1	70230.1	0.834419	4.62731e-21	4.55976e-18
F26H11.2	6472.95	6257.95	6090.7	4250.28	4049.76	3994.94	0.614474	1.58158e-20	1.46109e-17
F22B7.9	417.676	306.126	291.211	97.4562	86.7942	102.13	1.82543	1.40562e-18	1.0935e-15
F56A4.9	218.143	364.3	270.973	0	1.90756	0	8.80859	5.59249e-17	3.93631e-14
Y38E10A.13	573.788	720.97	762.322	282.424	195.525	278.123	1.44385	3.88939e-16	2.29956e-13
C34G6.6	1540.44	1833.9	2186.9	895.006	885.11	675.701	1.17932	4.61311e-15	2.52542e-12
Y46H3A.2	184.026	136.374	131.551	28.8391	7.63026	20.0613	3.00284	8.79744e-15	4.64411e-12
F11C7.5	6812.05	5890.78	5954.66	3797.81	3678.74	4176.4	0.678967	1.70461e-14	8.12771e-12
R107.5	1628.32	1418.1	1463.93	856.222	872.711	947.441	0.752536	2.32555e-14	1.07419e-11
K10H10.2	393.898	577.921	559.936	197.896	137.345	198.789	1.52022	1.18763e-13	4.61957e-11
T05G5.3	649.259	594.133	753.327	294.357	281.366	355.632	1.09851	2.07026e-13	7.65014e-11
F18E3.13	1519.76	1697.52	1828.22	1065.06	957.598	950.176	0.763187	2.24683e-13	8.10009e-11
T27D12.1	1235.45	832.549	872.51	330.158	255.614	446.82	1.50915	4.44455e-13	1.56416e-10
C17G1.6	1283.01	1335.13	1335.75	830.366	855.543	712.176	0.721855	2.48973e-12	7.36013e-10
F26A3.4	1394.67	1260.74	1172.72	809.483	772.564	693.027	0.751448	1.10336e-11	2.63045e-09
C44H4.3	665.801	727.646	1037.79	343.085	388.189	333.747	1.18995	1.10316e-11	2.63045e-09
K03H1.4	1166.19	1014.7	1165.97	524.075	491.198	694.851	0.967693	2.36746e-11	5.33756e-09
Y17G7B.5	483.843	386.234	501.468	153.145	133.53	226.146	1.41708	2.38332e-11	5.33756e-09
F18E3.12	766.085	794.402	845.525	496.231	495.013	500.621	0.689041	4.9162e-11	1.02347e-08
Y69H2.14	909.79	578.874	1115.37	272.479	257.521	390.284	1.49918	7.33345e-11	1.5055e-08
F36A2.3	1328.5	1507.74	1721.41	938.761	885.11	925.556	0.728753	1.316e-10	2.49382e-08
C03C10.4	413.541	405.307	440.752	206.846	201.248	246.207	0.943408	2.39671e-10	4.21736e-08
Y54E10A.17	1361.58	1432.4	1625.84	736.888	680.047	968.414	0.889029	3.8929e-10	6.46527e-08
F14F7.1	522.096	400.539	878.132	193.918	181.219	229.793	1.57216	4.84286e-10	7.91903e-08
K11G12.1	567.585	630.372	825.287	327.174	297.58	363.839	1.03195	5.42969e-10	8.72351e-08
Y48E1B.12	319.46	294.682	398.026	167.068	145.929	157.755	1.10299	9.12937e-10	1.37695e-07
C06B3.6	1133.1	959.386	846.65	583.742	532.211	577.219	0.796125	1.09368e-09	1.56948e-07
F14H3.6	137.502	77.2468	166.407	15.9112	14.3067	34.6513	2.54729	1.71737e-09	2.41756e-07
K06A4.5	560.348	435.825	416.016	238.668	221.278	253.502	0.985034	1.78992e-09	2.49593e-07
T27F6.8	218.143	223.157	233.869	110.384	68.6723	91.1878	1.3219	2.05559e-09	2.8133e-07
F07G6.10	124.062	143.05	143.919	31.8224	31.4748	55.6245	1.78505	2.82064e-09	3.59413e-07
F46C5.10	455.929	479.693	416.016	232.701	257.521	268.092	0.834064	3.11456e-09	3.8686e-07
T28B8.1	1005.94	896.445	851.147	568.826	534.118	612.782	0.682448	3.36953e-09	4.15042e-07
F18E3.11	1180.66	1347.53	1501.03	905.944	775.425	780.567	0.710691	4.07086e-09	4.97284e-07
T09D3.8	110.622	144.003	185.521	48.7281	46.7353	44.682	1.65001	5.76387e-09	6.87063e-07
F45E1.4	699.918	761.978	770.192	454.464	445.416	323.717	0.868167	5.97199e-09	7.02038e-07
F44E5.4	132.333	130.652	89.9495	38.7836	35.2899	27.3563	1.8035	5.98449e-09	7.02038e-07
F56B3.1	914.959	618.928	1121	315.241	315.702	470.529	1.2678	8.04059e-09	9.00363e-07
F16B4.4	1865.07	1601.2	1832.72	919.867	971.904	1259.3	0.749146	1.19672e-08	1.27648e-06
W01F3.3	2685.95	2857.18	3681.18	1864.59	1831.26	1270.25	0.89336	1.54016e-08	1.60317e-06
F52E10.4	373.221	244.138	272.097	130.273	140.206	103.954	1.24879	1.70587e-08	1.75101e-06
F46C8.6	347.374	454.898	561.06	216.79	222.231	155.019	1.19872	1.87828e-08	1.91468e-06
Y38E10A.15	105.453	145.911	179.899	56.6837	28.6135	30.092	1.90489	3.15916e-08	2.95541e-06
W04G3.2	460.064	540.728	739.835	294.357	305.21	245.295	1.04228	4.04706e-08	3.7155e-06
F53B3.6	293.614	312.802	345.181	189.94	145.929	152.284	0.963553	4.33673e-08	3.90861e-06
F09A5.9	225.38	244.138	346.306	83.5338	62.9496	131.31	1.55137	4.99339e-08	4.39329e-06
W04G3.8	590.33	723.831	1086.14	410.708	365.299	293.625	1.1659	5.13064e-08	4.46094e-06
F31C3.9	381664	256397	269326	198029	157304	178858	0.764366	5.52547e-08	4.72092e-06
C14A4.9	181.958	261.304	246.237	107.401	92.5169	60.1839	1.40911	5.60443e-08	4.76087e-06
Y49E10.19	477.64	337.597	541.946	163.09	124.945	240.736	1.35789	5.78329e-08	4.88473e-06
F35G2.4	2158.68	2238.25	2046.35	1526.48	1519.38	1194.56	0.60415	6.10038e-08	5.12328e-06
C43F9.6	127.164	116.347	191.143	29.8335	26.7059	58.3602	1.91384	8.0723e-08	6.44955e-06
C30B5.1	251.226	125.884	238.366	39.778	52.458	82.9809	1.80833	9.81183e-08	7.6786e-06
ZK792.2	192.297	195.501	288.963	39.778	36.2437	100.307	1.93606	1.01226e-07	7.87485e-06
W03D2.4	767.119	620.836	806.172	408.719	386.282	482.383	0.779002	1.02715e-07	7.90747e-06
C48E7.1	1049.36	873.557	914.112	520.098	576.085	662.935	0.688728	1.11355e-07	8.39766e-06
B0365.1	614.108	527.376	667.875	351.041	371.021	380.253	0.713368	1.1121e-07	8.39766e-06
ZK1055.1	538.637	396.724	625.149	190.935	162.143	296.36	1.26281	1.11117e-07	8.39766e-06
C34G6.2	1754.45	1301.75	1596.6	823.405	776.379	1083.31	0.79352	1.68954e-07	1.2302e-05
K08E3.10	480.741	605.577	770.192	209.829	226.046	366.575	1.20852	1.81093e-07	1.30225e-05
F58A4.4	248.125	224.111	242.864	111.378	119.223	136.782	0.958982	1.83414e-07	1.30968e-05
Y40B10A.1	2452.3	2751.32	3666.57	1516.54	1361.05	1997.01	0.863272	1.85649e-07	1.31927e-05
F31C3.10	17824.7	11584.2	12964	9286.18	7547.28	8556.15	0.738897	2.3115e-07	1.60405e-05
F32B6.6	840.522	903.12	1125.49	343.085	306.164	616.429	1.17963	2.57939e-07	1.72516e-05
F46F2.3	308.088	267.98	412.643	130.273	116.361	183.287	1.19873	2.68658e-07	1.77279e-05
Y71D11A.1	701.986	873.557	926.48	540.981	517.904	425.847	0.75325	2.80981e-07	1.83769e-05
C39H7.1	502.452	471.11	628.522	180.99	156.42	324.628	1.27314	2.85336e-07	1.85796e-05
ZK354.5	573.788	679.963	853.396	240.657	196.479	424.023	1.28964	2.89026e-07	1.87372e-05
Y59E9AL.3	202.635	194.548	217.003	52.7059	59.1345	110.337	1.46321	2.92099e-07	1.87867e-05
F35C11.5	245.023	175.474	264.227	63.6448	71.5337	118.544	1.42839	3.05728e-07	1.93947e-05
T12F5.3	422.846	325.2	592.542	116.351	112.546	238	1.51926	3.18323e-07	2.01074e-05
T27C10.7	148.875	175.474	209.133	69.6115	50.5505	87.5403	1.35858	3.60964e-07	2.24177e-05
ZK1290.12	470.403	625.604	558.811	325.185	251.799	156.843	1.17479	4.18948e-07	2.54233e-05
F57C9.5	223.312	147.818	184.396	59.667	59.1345	93.9234	1.38167	4.19255e-07	2.54233e-05
R10E4.4	381.492	294.682	487.976	146.184	147.836	219.763	1.1774	4.21699e-07	2.54413e-05
T06G6.6	367.018	445.361	384.534	197.896	219.37	111.249	1.18108	4.39929e-07	2.62201e-05
CC8.2	896.35	893.584	863.515	640.426	605.652	506.092	0.59964	4.61198e-07	2.7277e-05
ZK354.11	712.324	783.912	1056.91	297.341	247.03	529.801	1.24788	4.8351e-07	2.83601e-05
ZK783.1	302.919	268.933	702.73	125.301	140.206	159.579	1.5823	5.29781e-07	3.07086e-05
F29C6.1	280.174	309.941	330.564	179.996	168.819	180.552	0.797858	5.82849e-07	3.3135e-05
F58G11.3	222.278	148.772	222.625	50.717	63.9034	100.307	1.46164	6.8808e-07	3.80918e-05
R10D12.1	94.0806	97.2738	95.5713	32.8169	27.6597	41.0345	1.49721	7.20365e-07	3.95826e-05
W09C3.6	587.228	590.318	793.804	223.751	223.185	421.287	1.18143	7.35956e-07	4.02884e-05
R09E10.6	1321.26	1549.7	1882.19	633.465	610.421	1096.08	1.02173	7.89226e-07	4.2575e-05
ZK354.1	364.95	348.088	486.852	106.406	113.5	235.264	1.39591	8.61818e-07	4.61541e-05
F52B11.3	1407.07	1626.95	1669.69	1000.42	941.383	553.51	0.915057	8.68505e-07	4.62894e-05
T10E9.4	789.863	551.218	856.769	252.59	212.693	454.115	1.25594	9.06858e-07	4.78165e-05
T13F2.11	446.624	570.291	668.999	168.062	182.172	347.425	1.27131	9.21693e-07	4.83104e-05
F19H8.4	258.463	373.836	363.171	185.962	175.496	150.46	0.960402	9.85614e-07	5.07023e-05
R07E3.6	382.525	517.84	513.836	272.479	249.891	157.755	1.0574	9.87907e-07	5.07023e-05
W04G3.3	388.729	475.879	656.631	259.552	283.273	211.556	1.01136	1.00846e-06	5.15781e-05
K07F5.9	398.033	401.493	477.857	134.251	117.315	263.533	1.30827	1.02134e-06	5.20565e-05
F53B6.4	553.111	565.523	778.063	186.957	164.051	388.46	1.35735	1.03717e-06	5.25012e-05
F41H10.10	242.955	244.138	419.389	67.6226	75.3488	155.931	1.59733	1.15072e-06	5.70202e-05
C01F1.3	382.525	476.832	529.578	289.385	253.706	199.701	0.903627	1.18661e-06	5.78852e-05
F07C4.7	233.651	324.246	351.927	168.062	154.513	133.134	0.997938	1.26104e-06	6.07149e-05
F47G6.4	694.749	555.033	692.611	360.986	353.853	451.379	0.734475	1.29e-06	6.1225e-05
ZK381.1	341.171	307.08	572.304	87.5117	119.223	214.291	1.53288	1.29235e-06	6.1225e-05
EEED8.3	72.3697	80.1078	105.691	14.9168	21.937	33.7395	1.86358	1.30184e-06	6.14778e-05
Y38E10A.26	39.2864	54.3589	69.7109	14.9168	5.72269	2.73563	2.81732	1.37658e-06	6.48002e-05
B0238.9	161.281	95.3664	196.765	33.8113	25.7521	64.7433	1.86199	1.49371e-06	6.98687e-05
Y38C1AA.7	1216.84	1289.35	1721.41	589.709	589.438	987.563	0.963496	1.55288e-06	7.23241e-05
C28D4.3	504.52	289.914	507.09	109.39	112.546	242.559	1.4842	1.55599e-06	7.23241e-05
T21G5.4	381.492	420.566	466.613	157.123	188.849	279.035	1.01936	1.60592e-06	7.44108e-05
C50E10.1	330.833	430.103	553.189	181.984	147.836	258.973	1.15666	1.6172e-06	7.46993e-05
T25G3.2	333.934	109.671	202.386	26.8502	37.1975	83.8927	2.12279	1.63664e-06	7.5362e-05
K09H11.3	253.294	161.169	282.217	67.6226	61.9959	121.28	1.46982	1.64914e-06	7.57017e-05
K05F1.2	453.861	605.577	753.327	224.746	219.37	378.429	1.1386	1.66801e-06	7.58613e-05
Y51H7C.13	2077.01	3359.76	4382.79	1048.15	821.207	1270.25	1.64498	1.66313e-06	7.58613e-05
Y71F9B.7	358.747	238.416	400.275	107.401	80.1177	184.199	1.42153	1.78767e-06	8.08062e-05
F26A3.3	307.054	190.733	314.823	86.5172	64.8572	144.989	1.45241	1.8747e-06	8.42249e-05
C36E6.8	101.318	149.725	183.272	40.7725	58.1807	60.1839	1.44545	2.0763e-06	9.2439e-05
T14B4.7	243.989	316.617	454.245	155.134	174.542	128.575	1.14632	2.09654e-06	9.30523e-05
T19H5.4	1106.22	1030.91	916.36	742.855	588.484	476.912	0.756904	2.21218e-06	9.76065e-05
Y54G2A.11	1965.35	1339.9	1357.11	744.843	748.719	1081.49	0.856084	2.27974e-06	9.96949e-05
C14B1.9	295.682	226.972	348.554	54.6948	41.0126	149.548	1.82562	2.30007e-06	0.000100287
Y14H12B.2	194.364	149.725	199.013	55.6892	51.5042	100.307	1.38423	2.32105e-06	0.000100904
T27E7.1	424.913	394.817	527.329	147.179	117.315	279.946	1.30503	2.36757e-06	0.000102625
ZC404.8	534.502	269.887	512.712	143.201	103.962	235.264	1.44719	2.39009e-06	0.000102997
Y45F10A.2	391.83	209.806	381.161	62.6504	85.8404	170.521	1.62034	2.38354e-06	0.000102997
Y23H5A.3	439.387	362.392	519.458	218.779	182.172	281.77	0.950537	2.41842e-06	0.000103717
Y71F9AL.4	131.299	128.745	145.044	42.7614	22.8908	64.7433	1.63235	2.43236e-06	0.00010391
Y102A11A.5	374.255	546.45	516.085	259.552	272.782	157.755	1.05915	2.44413e-06	0.000104112
ZK520.5	388.729	368.114	588.045	150.162	130.668	269.004	1.28827	2.4663e-06	0.000104754
F58A3.5	487.978	452.037	500.344	229.718	248.937	341.954	0.809896	2.61106e-06	0.000110173
Y55F3BR.6	717.494	697.129	773.566	440.542	440.647	549.862	0.611396	2.67774e-06	0.000112442
T19H12.2	698.884	584.596	783.685	288.391	283.273	479.648	0.973921	2.78495e-06	0.000116099
M03B6.3	106.487	121.115	158.536	60.6615	43.874	50.1533	1.31914	2.78838e-06	0.000116099
C31H1.8	193.33	107.764	136.049	45.7447	43.874	68.3908	1.46519	2.91712e-06	0.000120441
B0414.3	766.085	769.607	1031.05	377.891	394.866	600.927	0.900536	2.93483e-06	0.000120835
F28F8.2	635.819	392.91	528.453	301.319	247.983	293.625	0.884741	2.95943e-06	0.000121509
C54E4.5	348.408	390.049	391.28	233.696	251.799	205.172	0.710506	3.03434e-06	0.00012424
T07F8.3	357.713	192.64	362.047	72.5949	68.6723	161.402	1.58901	3.22711e-06	0.000131044
D1086.17	199.534	191.687	257.48	51.7114	52.458	121.28	1.52092	3.31536e-06	0.000133527
F18A1.7	303.953	194.548	372.166	62.6504	72.4875	155.019	1.58194	3.34882e-06	0.000133781
F55G1.6	140.604	143.05	194.516	57.6781	62.9496	84.8046	1.21484	3.55595e-06	0.00014151
F13A7.1	268.802	336.644	434.006	114.362	92.5169	205.172	1.33276	3.65123e-06	0.000143153
F43H9.4	343.239	400.539	456.494	266.513	201.248	215.203	0.813619	3.81225e-06	0.000147361
T13F2.10	374.255	428.195	520.583	161.101	116.361	276.299	1.25488	3.81837e-06	0.000147361
F07A5.2	615.142	670.426	901.744	270.491	237.492	486.943	1.13518	3.85382e-06	0.000148342
B0261.6	287.411	249.86	348.554	99.4451	99.1934	183.287	1.21075	3.92175e-06	0.000150174
T01B11.3	134.401	98.2274	131.551	32.8169	38.1513	61.0958	1.45835	4.21084e-06	0.000159591
Y57A10A.26	390.796	321.385	373.29	227.729	219.37	223.41	0.694083	4.32338e-06	0.000162628
C33F10.1	884.978	1042.36	1425.7	532.031	444.463	754.123	0.953329	4.35799e-06	0.000163491
EGAP7.1	207.804	246.045	372.166	135.245	129.714	80.2452	1.25883	4.51377e-06	0.000168056
C35B1.4	131.299	115.393	169.78	37.7891	24.7983	68.3908	1.66441	4.61102e-06	0.000170816
F59A6.5	173.687	94.4128	133.8	46.7392	46.7353	59.272	1.39296	4.80866e-06	0.000177249
F26D2.2	211.94	164.03	297.958	50.717	62.9496	119.456	1.52739	4.93973e-06	0.000180282
W05B10.1	456.963	435.825	651.009	182.979	156.42	330.1	1.20348	4.96421e-06	0.000180651
T21E3.1	136.469	100.135	155.163	28.8391	26.7059	64.7433	1.69795	5.30746e-06	0.000190412
Y54G11A.3	268.802	212.667	345.181	82.5394	85.8404	162.314	1.31846	5.3343e-06	0.000190911
T27F6.4	141.638	114.44	168.655	38.7836	58.1807	70.2146	1.34028	5.49278e-06	0.000195869
ZK1127.7	62.0311	49.5905	77.5814	10.939	18.1219	20.9732	1.91146	5.60488e-06	0.000198671
M117.4	76.5051	64.8492	101.193	13.9223	19.0756	33.7395	1.85368	5.96573e-06	0.000208956
F20A1.9	329.799	313.756	356.425	150.162	141.16	228.881	0.94068	6.19192e-06	0.000216366
ZK418.8	155.078	138.281	210.257	51.7114	52.458	92.0996	1.35501	6.22101e-06	0.00021687
H03E18.1	1492.88	1836.76	1503.28	1052.13	1010.06	571.747	0.876324	6.2473e-06	0.000217274
K08E3.3	203.669	164.984	213.63	68.6171	61.9959	115.808	1.23712	6.33529e-06	0.000219302
ZK938.1	463.166	426.288	636.393	192.923	170.727	333.747	1.12766	6.36328e-06	0.000219756
T26A5.3	700.952	563.616	790.431	362.974	382.467	479.648	0.744526	6.42698e-06	0.000220659
T06E4.1	499.351	416.751	622.9	159.112	208.878	333.747	1.13089	6.4342e-06	0.000220659
T07G12.6	143.705	116.347	163.033	24.8613	29.5673	72.0383	1.73661	6.48522e-06	0.000221894
C18G1.4	296.716	194.548	347.43	79.556	70.5799	158.667	1.43836	6.50198e-06	0.000221953
Y25C1A.1	217.109	190.733	344.057	54.6948	62.9496	135.87	1.56475	6.55996e-06	0.000223416
C14C10.1	341.171	353.809	447.499	166.073	154.513	256.238	0.983781	6.83886e-06	0.000231918
K07E3.9	102.351	175.474	245.112	59.667	57.2269	72.9502	1.4596	6.90784e-06	0.000233116
T21B10.4	302.919	193.594	310.326	65.6337	77.2564	155.019	1.43412	7.00814e-06	0.000235962
F52E4.6	297.75	317.57	337.311	187.951	202.202	132.222	0.867822	7.15368e-06	0.00023977
F40A3.2	293.614	275.609	292.336	177.012	171.681	182.376	0.697365	7.19415e-06	0.000240398
Y59E9AL.6	371.153	367.161	489.1	108.395	104.916	258.973	1.37569	7.20496e-06	0.000240398
Y39G10AR.14	349.442	254.628	308.077	145.19	159.282	193.318	0.871634	7.30937e-06	0.000242786
T13F3.6	877.741	522.608	658.88	217.785	229.862	450.468	1.19592	7.35092e-06	0.000243381
C01G8.6	290.513	289.914	380.037	130.273	91.5631	199.701	1.18596	7.55859e-06	0.000247724
ZK632.1	510.723	427.242	521.707	288.391	242.261	341.042	0.742294	7.72194e-06	0.00025196
K05F1.3	302.919	344.273	504.842	121.323	93.4707	230.705	1.36856	8.09158e-06	0.00026171
F25E5.8	979.058	836.364	695.984	556.892	560.824	493.326	0.641384	8.12141e-06	0.000262102
F08F3.4	1127.93	1259.79	1615.72	717.993	800.223	962.031	0.689854	8.34623e-06	0.000268186
C56A3.8	149.909	146.864	155.163	48.7281	46.7353	88.4521	1.29356	8.37563e-06	0.000268547
E02H4.4	133.367	114.44	104.566	42.7614	61.9959	35.5632	1.32991	8.43597e-06	0.000269896
T01G5.1	258.463	332.829	323.818	190.935	169.773	175.992	0.770379	8.63652e-06	0.00027453
K07F5.5	473.504	541.681	747.705	216.79	198.387	390.284	1.12849	8.72891e-06	0.000276278
Y19D10A.9	1577.66	1474.37	2381.41	156.129	558.916	321.893	2.38935	8.76541e-06	0.000276841
W09D6.4	157.146	168.799	190.018	79.556	62.9496	101.218	1.07979	9.16154e-06	0.000287509
C10G11.8	850.861	814.429	1049.04	385.847	288.042	641.05	1.04464	9.25958e-06	0.000289414
K10B2.5	412.507	225.065	372.166	75.5782	77.2564	193.318	1.54192	9.28519e-06	0.000289545
F38B2.6	197.466	326.153	436.255	84.5283	111.593	171.433	1.38261	9.49437e-06	0.000294824
F56D1.7	498.317	346.18	437.379	120.329	114.454	275.387	1.32729	9.63469e-06	0.000298554
Y37A1B.7	134.401	136.374	147.292	81.5449	51.5042	52.8889	1.1711	1.00028e-05	0.000308023
C15C6.2	791.931	891.676	1109.75	423.636	353.853	670.23	0.947262	1.0159e-05	0.00031089
F32G8.5	268.802	386.234	562.184	184.968	135.437	217.939	1.17567	1.01573e-05	0.00031089
F54F12.1	83.7421	73.4322	122.556	23.8668	20.0294	41.9464	1.69808	1.0522e-05	0.000320108
C42D4.13	169.552	203.131	243.988	122.317	90.6093	92.0996	1.01584	1.06135e-05	0.000320613
F46F5.6	133.367	144.003	209.133	71.6004	59.1345	82.9809	1.18379	1.06371e-05	0.000320613
K07A1.1	211.94	197.409	290.087	71.6004	69.6261	140.429	1.30875	1.06353e-05	0.000320613
C30G12.7	245.023	223.157	290.087	60.6615	84.8866	154.107	1.33603	1.06936e-05	0.000320613
Y43C5A.1	418.71	484.462	689.238	197.896	195.525	348.337	1.10042	1.07892e-05	0.000322823
F55H12.2	252.26	230.787	251.859	160.107	129.714	136.782	0.784946	1.11114e-05	0.000330563
Y43F8A.2	266.734	194.548	342.932	61.6559	50.5505	150.46	1.61113	1.11149e-05	0.000330563
F37A4.4	137.502	95.3664	173.153	15.9112	25.7521	62.9196	1.95055	1.13583e-05	0.000337124
F08H9.2	373.221	306.126	422.763	164.084	131.622	244.383	1.02686	1.20516e-05	0.000353114
R06B10.1	77.5389	86.7835	140.546	19.889	17.1681	45.5939	1.87659	1.20882e-05	0.000353114
Y54E10A.12	116.825	109.671	156.287	35.8002	35.2899	68.3908	1.45131	1.21334e-05	0.000353734
T16A9.5	360.815	342.366	512.712	165.079	172.635	266.268	1.00701	1.22554e-05	0.000356588
W01B6.5	48.5911	39.1002	74.2083	5.9667	10.4916	17.3257	2.24961	1.23318e-05	0.000357405
T03F1.5	431.116	395.771	610.532	172.04	123.038	305.479	1.25735	1.24197e-05	0.000359249
Y65B4BL.2	422.846	306.126	416.016	117.345	90.6093	242.559	1.34365	1.25369e-05	0.000361225
T01C3.3	266.734	217.435	330.564	48.7281	54.3656	155.931	1.64991	1.25687e-05	0.000361435
Y46G5A.10	518.994	473.971	504.842	176.018	212.693	357.456	1.00365	1.27518e-05	0.000365094
F49C5.11	185.06	359.531	402.524	141.212	135.437	146.812	1.16078	1.30063e-05	0.000369705
C06A5.6	154.044	128.745	187.77	56.6837	65.811	87.5403	1.15938	1.34154e-05	0.000378422
C31H2.2	446.624	559.801	742.083	339.108	356.715	263.533	0.865675	1.36134e-05	0.00038175
Y65B4BL.1	923.23	1181.59	1058.03	680.204	589.438	301.831	1.00992	1.36112e-05	0.00038175
F55C10.4	97.1821	110.625	105.691	51.7114	45.7816	41.0345	1.18035	1.37002e-05	0.000382802
Y59E9AR.1	58.9296	167.845	94.447	23.8668	22.8908	40.1226	1.88588	1.37439e-05	0.0003833
K09E4.1	163.349	166.891	206.884	60.6615	41.9664	103.954	1.37537	1.39455e-05	0.000386732
C14B1.7	145.773	110.625	202.386	33.8113	40.0589	79.3334	1.5771	1.38952e-05	0.000386732
F54E12.2	727.832	478.74	672.372	359.991	296.626	414.904	0.809118	1.43086e-05	0.00039606
F13G11.3	172.653	148.772	175.402	31.8224	44.8278	93.9234	1.53791	1.44684e-05	0.000398988
VF13D12L.1	1516.66	2079.94	2497.22	1248.04	1141.68	1376.94	0.693736	1.48178e-05	0.000406349
T16H12.6	272.937	271.794	421.638	149.168	127.807	196.966	1.02541	1.56028e-05	0.000426294
C55B7.1	319.46	221.25	416.016	76.5727	57.2269	182.376	1.59468	1.62367e-05	0.000441166
F52H3.6	281.208	247.953	366.544	125.301	101.101	190.582	1.10042	1.63292e-05	0.000442865
W02B12.12	334.968	382.419	550.941	157.123	144.975	274.475	1.1353	1.69308e-05	0.00045834
F47B8.11	616.176	729.553	964.708	300.324	261.336	538.008	1.06993	1.70626e-05	0.000461064
F31C3.11	563.45	555.986	436.255	333.141	332.87	347.425	0.619414	1.72093e-05	0.000463336
F55C5.1	231.583	285.146	338.435	108.395	91.5631	183.287	1.15567	1.73546e-05	0.000466397
F23B12.8	418.71	417.705	531.826	269.496	251.799	319.157	0.701223	1.82798e-05	0.000488595
ZK858.3	203.669	115.393	234.993	31.8224	24.7983	92.0996	1.89304	1.83578e-05	0.000489794
F23H12.5	326.697	411.983	369.917	214.801	244.168	149.548	0.86683	1.87223e-05	0.000496829
T22C1.8	131.299	108.718	234.993	54.6948	34.3362	72.0383	1.55673	1.8946e-05	0.000500074
C18G1.5	613.075	519.747	734.213	219.774	213.647	441.349	1.09219	1.90804e-05	0.000501829
F48E8.7	231.583	148.772	238.366	70.606	73.4412	121.28	1.21788	1.94301e-05	0.000510117
F44D12.3	142.672	144.957	179.899	42.7614	51.5042	92.0996	1.32253	1.95326e-05	0.000511899
C25D7.6	402.169	231.74	373.29	136.24	185.034	181.464	1.00039	1.97733e-05	0.000516376
W06B4.1	211.94	117.301	215.879	25.8557	24.7983	91.1878	1.9377	1.98191e-05	0.000516659
W06H3.1	489.012	381.466	557.687	133.256	121.13	316.422	1.32119	2.02747e-05	0.000524835
F32D1.6	95.1144	70.5712	82.0789	13.9223	11.4454	38.2989	1.95344	2.04739e-05	0.000529065
R10F2.6	119.927	91.5518	147.292	33.8113	32.4286	62.9196	1.46849	2.05712e-05	0.000530214
T07G12.10	95.1144	74.3858	100.069	16.9057	24.7983	43.7701	1.65026	2.05901e-05	0.000530214
F26B1.8	657.53	661.843	906.241	298.335	281.366	537.096	0.993493	2.0865e-05	0.000535719
F26F2.10	29.9817	71.5248	96.6957	15.9112	11.4454	17.3257	2.14695	2.1135e-05	0.000540479
F25D7.4	294.648	183.104	286.714	100.44	71.5337	151.372	1.2389	2.15703e-05	0.000550658
Y47G6A.15	1489.78	2708.41	3512.53	821.416	775.425	1006.71	1.56628	2.16973e-05	0.000551993
R01H2.3	259.497	103.949	185.521	19.889	22.8908	84.8046	2.10084	2.16629e-05	0.000551993
ZC155.4	312.223	250.814	329.44	136.24	130.668	202.437	0.924545	2.1943e-05	0.000557284
ZK945.7	263.632	246.045	403.648	99.4451	74.395	185.111	1.34473	2.21277e-05	0.000559092
C50F2.5	99.2498	135.42	209.133	45.7447	40.0589	72.9502	1.47929	2.20816e-05	0.000559092
T12B5.14	78.5728	76.2932	125.929	18.8946	16.2143	43.7701	1.82495	2.29837e-05	0.000578743
F09E10.11	363.916	324.246	212.506	148.173	126.853	177.816	0.992715	2.33019e-05	0.000584762
Y51H4A.8	421.812	283.238	327.191	191.929	166.912	218.851	0.836399	2.42883e-05	0.000605405
T04G9.7	166.45	123.023	125.929	32.8169	40.0589	78.4215	1.45318	2.46157e-05	0.000610477
F44E2.2	1018.34	729.553	1031.05	479.325	511.227	680.261	0.732741	2.50049e-05	0.00061909
T05G5.7	436.286	338.551	507.09	215.796	217.462	289.977	0.823465	2.53366e-05	0.000624167
C27D8.2	187.127	206.945	294.585	98.4506	67.7185	134.958	1.19092	2.5412e-05	0.000624982
ZC168.6	241.921	282.285	411.519	130.273	120.177	194.23	1.07087	2.5901e-05	0.000633846
T13F2.6	313.257	160.216	341.808	58.6726	57.2269	151.372	1.60587	2.60677e-05	0.000636872
C41G7.3	175.755	94.4128	169.78	30.828	27.6597	75.6858	1.70842	2.6233e-05	0.000639852
W03C9.7	234.685	102.042	233.869	31.8224	39.1051	94.8353	1.77912	2.66551e-05	0.000649076
Y39A1A.11	107.521	112.532	168.655	43.7558	40.0589	69.3027	1.33949	2.67409e-05	0.000649533
Y62E10A.15	101.318	81.0615	125.929	21.8779	14.3067	50.1533	1.83032	2.70777e-05	0.000655049
C55C3.6	36.1848	26.7026	42.726	5.9667	4.76891	9.11878	2.40335	2.70458e-05	0.000655049
ZK354.8	104.419	91.5518	151.79	30.828	32.4286	60.1839	1.48852	2.75126e-05	0.000664482
F32A11.3	497.283	485.415	816.292	214.801	196.479	400.314	1.14671	2.78363e-05	0.000671205
C05D2.5	273.971	171.66	229.371	59.667	33.3824	125.839	1.62204	2.79331e-05	0.000671801
C32F10.5	520.028	300.404	525.08	116.351	132.576	286.33	1.32778	2.82406e-05	0.000675444
Y73E7A.8	144.739	183.104	192.267	107.401	73.4412	72.0383	1.04209	2.84115e-05	0.000677339
R10E9.2	509.689	622.743	839.903	281.43	235.584	455.027	1.01955	2.87894e-05	0.000681949
Y41C4A.19	295.682	178.335	166.407	50.717	57.2269	122.192	1.47413	2.91202e-05	0.000686484
Y46C8AL.1	231.583	216.482	332.813	74.5838	67.7185	162.314	1.35496	2.97526e-05	0.000698053
F55A11.8	79.6066	80.1078	114.686	31.8224	29.5673	43.7701	1.379	2.983e-05	0.000698759
ZK858.2	226.414	263.211	338.435	82.5394	118.269	174.169	1.14003	3.0049e-05	0.000701665
Y18D10A.11	347.374	172.613	269.848	70.606	81.0715	154.107	1.36631	3.09489e-05	0.00071814
C26H9A.1	401.135	370.022	349.679	213.807	243.215	264.445	0.634965	3.14005e-05	0.000725204
T27A3.5	131.299	146.864	230.496	36.7947	41.0126	93.9234	1.56203	3.15407e-05	0.000727306
Y111B2A.3	211.94	157.355	236.117	79.556	69.6261	124.927	1.13972	3.25149e-05	0.000742818
Y105C5B.5	135.435	82.0151	106.815	30.828	20.9832	54.7127	1.60188	3.31451e-05	0.000756045
H17B01.2	56.8619	87.7371	118.059	26.8502	24.7983	36.4751	1.57179	3.41164e-05	0.000774615
K08B12.1	375.288	432.964	398.026	220.768	239.399	100.307	1.10732	3.45771e-05	0.00078267
T14B4.6	221.244	298.497	491.349	167.068	167.866	115.808	1.16501	3.6546e-05	0.000820952
T23B7.1	219.177	245.092	291.211	95.4673	78.2102	166.874	1.14702	3.68678e-05	0.000825672
C23G10.6	126.13	136.374	200.138	52.7059	74.395	79.3334	1.16027	3.6985e-05	0.000827043
C27A2.3	465.234	426.288	559.936	312.257	317.61	324.628	0.602964	3.77405e-05	0.000840044
M7.2	374.255	267.98	457.618	128.284	125.899	241.648	1.14688	3.76861e-05	0.000840044
T08B6.4	361.848	258.443	444.126	72.5949	91.5631	222.498	1.45831	3.77937e-05	0.000840044
ZK1290.8	284.309	338.551	519.458	207.84	207.925	186.023	0.92343	3.78918e-05	0.000840959
F32H2.7	272.937	258.443	374.415	103.423	94.4245	200.613	1.18203	3.81206e-05	0.000843504
T06E6.2	720.595	463.481	665.626	351.041	278.504	418.552	0.818375	3.84283e-05	0.00084904
T26C5.2	237.786	293.729	332.813	173.034	154.513	86.6284	1.06271	3.87207e-05	0.000852952
ZK1127.11	102.351	92.5054	142.795	25.8557	31.4748	60.1839	1.51665	3.88189e-05	0.000853842
C35E7.10	145.773	161.169	278.843	59.667	44.8278	107.602	1.46214	3.89326e-05	0.00085507
F32B4.2	131.299	138.281	224.874	51.7114	41.0126	92.0996	1.41568	4.06169e-05	0.000883214
Y45F10C.3	298.783	175.474	306.953	59.667	52.458	155.019	1.54502	4.05622e-05	0.000883214
W04G3.1	210.906	217.435	318.196	136.24	144.975	103.042	0.957326	4.0978e-05	0.000884854
F56F11.4	156.112	98.2274	148.417	62.6504	37.1975	65.6552	1.28104	4.07854e-05	0.000884854
Y54G9A.5	79.6066	58.1735	66.3377	21.8779	14.3067	30.092	1.61943	4.08492e-05	0.000884854
Y45G5AM.2	149.909	87.7371	154.038	20.8835	23.8446	67.4789	1.79781	4.10071e-05	0.000884854
F32E10.3	856.03	989.904	1061.4	664.293	676.232	421.287	0.723105	4.14389e-05	0.000892003
C43E11.5	123.028	169.752	218.128	53.7003	64.8572	96.659	1.24376	4.16882e-05	0.000895629
Y73F8A.11	252.26	326.153	445.25	179.001	132.576	204.261	0.987273	4.26851e-05	0.000914174
Y43F4A.1	372.187	412.937	534.075	251.596	271.828	289.065	0.697473	4.3275e-05	0.000924346
C29E6.1	94.0806	116.347	186.645	46.7392	61.0421	52.8889	1.30229	4.37149e-05	0.000932394
W09C3.7	242.955	244.138	297.958	87.5117	89.6555	178.728	1.1385	4.45316e-05	0.00094767
Y76A2A.1	245.023	288.96	327.191	181.984	146.882	179.64	0.759249	4.4939e-05	0.000952112
T21G5.1	70.302	72.4785	111.312	21.8779	12.3992	39.2107	1.78411	4.50323e-05	0.000952249
F26E4.5	45.4895	42.9149	64.089	15.9112	12.3992	16.4138	1.76628	4.51433e-05	0.000953233
H32C10.1	81.6743	80.1078	116.934	22.8724	31.4748	46.5058	1.46032	4.55597e-05	0.000957456
C52E4.7	77.5389	99.1811	112.437	21.8779	25.7521	51.0651	1.54537	4.56024e-05	0.000957456
F28H1.4	410.439	306.126	404.773	205.851	223.185	254.414	0.712175	4.91161e-05	0.00101821
F11E6.7	181.958	142.096	166.407	65.6337	78.2102	101.218	0.997816	4.92126e-05	0.00101878
K07F5.2	182.992	174.521	246.237	58.6726	58.1807	127.663	1.3003	5.03645e-05	0.00103827
C06A1.3	157.146	155.447	217.003	45.7447	55.3194	108.513	1.33317	5.04716e-05	0.00103903
ZK550.5	185.06	135.42	220.376	52.7059	39.1051	106.69	1.4423	5.22898e-05	0.00107198
C01B4.7	33.0833	13.3513	34.8554	1.9889	2.86135	4.55939	3.0975	5.33786e-05	0.00108676
C30G12.6	193.33	149.725	203.511	49.7225	53.4118	114.897	1.32193	5.34729e-05	0.00108718
C37C3.9	238.82	179.289	242.864	102.428	87.748	144.077	0.980825	5.35868e-05	0.001088
Y79H2A.2	188.161	132.559	217.003	34.8058	46.7353	104.866	1.52395	5.38129e-05	0.00108995
K08F4.8	297.75	319.478	447.499	118.34	97.2858	238.912	1.22581	5.43576e-05	0.00109912
D1086.7	168.518	84.8761	122.556	26.8502	25.7521	65.6552	1.66399	5.46767e-05	0.00110407
C34G6.5	163.349	119.208	179.899	51.7114	48.6429	93.0115	1.25371	5.58239e-05	0.00111807
R06C7.8	611.007	556.94	781.436	438.553	446.37	374.782	0.629061	5.80333e-05	0.0011514
ZC168.4	1131.03	1005.16	1483.04	637.443	577.038	922.82	0.758928	5.85819e-05	0.00116072
Y11D7A.12	133.367	65.8028	139.422	30.828	44.8278	47.4176	1.45545	5.96323e-05	0.00117654
C39D10.8	206.77	167.845	191.143	77.5671	74.395	125.839	1.02327	6.09449e-05	0.00119315
C08C3.4	299.817	275.609	385.658	170.051	148.79	219.763	0.832998	6.13633e-05	0.00119766
C36H8.1	273.971	319.478	457.618	168.062	123.038	225.234	1.02363	6.14972e-05	0.00119766
F26D10.10	258.463	115.393	175.402	36.7947	37.1975	100.307	1.65241	6.23335e-05	0.00120912
C27B7.5	246.057	228.879	274.346	137.234	110.639	171.433	0.835425	6.2928e-05	0.00121131
C42C1.9	117.859	123.976	172.028	61.6559	72.4875	67.4789	1.03466	6.27082e-05	0.00121131
ZK512.8	148.875	170.706	261.978	50.717	59.1345	115.808	1.36186	6.29379e-05	0.00121131
Y54G2A.37	49.6249	82.0151	79.8302	20.8835	31.4748	17.3257	1.60274	6.26675e-05	0.00121131
F56C9.6	398.033	270.841	376.663	106.406	93.4707	237.088	1.25646	6.31709e-05	0.00121421
T23B3.5	356.679	317.57	500.344	146.184	139.252	270.828	1.07599	6.34605e-05	0.00121504
C08F8.6	133.367	118.254	217.003	57.6781	35.2899	82.9809	1.40971	6.39997e-05	0.00122378
C25G4.6	435.252	491.137	686.989	181.984	163.097	380.253	1.15177	6.42787e-05	0.00122752
B0280.17	315.325	349.995	444.126	177.012	144.021	260.797	0.929284	6.50496e-05	0.00123745
C18E3.6	350.476	252.721	381.161	185.962	189.803	203.349	0.763084	6.54503e-05	0.00124037
C07H6.7	88.9113	103.949	125.929	37.7891	31.4748	59.272	1.30645	6.54547e-05	0.00124037
C14A6.13	71.3358	103.949	127.054	39.778	23.8446	47.4176	1.4428	6.5449e-05	0.00124037
R07E5.6	148.875	127.791	170.904	49.7225	35.2899	90.2759	1.34862	6.5824e-05	0.00124259
K09C6.7	151.976	106.81	181.023	37.7891	30.521	83.8927	1.52625	6.6114e-05	0.00124647
C35D10.13	182.992	161.169	267.6	76.5727	90.6093	122.192	1.07613	6.63398e-05	0.00124754
T21D12.2	214.007	269.887	432.882	170.051	148.79	124.015	1.04902	6.68512e-05	0.00125556
B0365.9	139.57	160.216	242.864	82.5394	101.101	67.4789	1.11039	6.69714e-05	0.00125622
F09D12.1	93.0467	58.1735	67.4621	17.9001	19.0756	34.6513	1.60513	6.75194e-05	0.0012633
ZK856.12	238.82	164.984	218.128	93.4784	102.055	131.31	0.925266	6.79961e-05	0.0012674
C25A8.5	107.521	129.698	137.173	33.8113	28.6135	73.8621	1.45387	6.79581e-05	0.0012674
F58A6.9	463.166	557.894	719.596	280.435	251.799	420.376	0.868268	6.84183e-05	0.00127367
Y70G10A.3	252.26	142.096	145.044	68.6171	53.4118	101.218	1.27119	6.94436e-05	0.00128627
F55A12.10	71.3358	51.4979	105.691	21.8779	17.1681	32.8276	1.66262	6.93654e-05	0.00128627
Y110A7A.18	687.512	502.581	576.801	201.873	206.017	439.525	1.05877	7.20411e-05	0.00132278
Y47G6A.11	479.708	337.597	450.872	236.679	236.538	296.36	0.71877	7.3009e-05	0.00133723
C01F1.5	178.856	276.563	246.237	126.295	121.13	54.7127	1.21786	7.53294e-05	0.00137632
F36A2.10	333.934	303.265	444.126	123.312	115.408	252.59	1.13574	7.57309e-05	0.00138114
R09E10.13	60.9973	41.9612	49.4722	18.8946	16.2143	9.11878	1.78956	7.5978e-05	0.00138304
C09D4.3	146.807	170.706	278.843	50.717	33.3824	113.073	1.59331	7.62499e-05	0.00138629
C29E6.5	388.729	343.319	309.201	239.663	227	184.199	0.679559	7.68097e-05	0.00139304
H27M09.3	247.091	143.05	290.087	72.5949	75.3488	134.958	1.26224	7.76645e-05	0.00140681
Y49E10.4	164.383	141.142	265.351	58.6726	42.9202	110.337	1.42588	7.82135e-05	0.00141329
H05L14.2	154.044	99.1811	141.67	35.8002	50.5505	74.774	1.28865	7.83486e-05	0.00141401
C33H5.4	118.893	93.4591	138.297	44.7503	38.1513	66.5671	1.22573	7.93382e-05	0.00142566
F33E11.2	90.979	80.1078	111.312	22.8724	18.1219	51.0651	1.61118	7.96706e-05	0.00142741
Y47G6A.1	79.6066	58.1735	115.81	12.9279	23.8446	38.2989	1.7484	8.08763e-05	0.00144376
C17G10.3	80.6405	83.9225	138.297	28.8391	29.5673	51.977	1.45041	8.1954e-05	0.00145947
C25F6.7	214.007	379.558	429.509	179.996	178.357	168.697	0.956581	8.34406e-05	0.00148237
F20C5.3	219.177	154.494	230.496	79.556	75.3488	130.398	1.079	8.38451e-05	0.00148777
R12B2.4	246.057	147.818	236.117	94.4728	106.824	119.456	0.971015	8.56762e-05	0.001513
D2005.7	115.791	84.8761	168.655	28.8391	39.1051	64.7433	1.47105	8.61002e-05	0.00151867
F20H11.5	286.377	179.289	286.714	85.5228	75.3488	163.226	1.21212	8.64206e-05	0.00152251
Y38H8A.4	78.5728	101.088	133.8	33.8113	38.1513	54.7127	1.30268	8.71004e-05	0.00153083
ZK354.2	231.583	247.953	393.529	85.5228	76.3026	188.759	1.31359	8.7251e-05	0.00153143
Y37H2A.5	125.096	105.857	182.148	27.8446	43.874	76.5977	1.47239	8.73413e-05	0.00153143
F02A9.6	361.848	204.084	274.346	96.4617	81.0715	182.376	1.22108	8.96362e-05	0.00155506
W03D8.5	46.5234	43.8686	66.3377	6.96115	13.353	20.9732	1.91478	9.04208e-05	0.00156683
K11C4.1	155.078	164.03	222.625	72.5949	64.8572	115.808	1.09349	9.06507e-05	0.00156701
F38B7.5	129.232	80.1078	134.924	21.8779	32.4286	62.0077	1.55957	9.10322e-05	0.00156824
C38D4.4	255.362	180.243	304.704	82.5394	83.9328	161.402	1.17167	9.15111e-05	0.00157465
H02I12.5	135.435	50.5442	128.178	15.9112	30.521	43.7701	1.79451	9.65031e-05	0.00164409
F09F9.2	367.018	429.149	419.389	269.496	251.799	142.253	0.874794	9.85436e-05	0.00167608
F46C5.1	33.0833	34.3319	17.9899	5.9667	2.86135	5.47127	2.58286	9.87123e-05	0.00167608
T19E10.1	355.645	261.304	395.778	171.046	173.588	231.617	0.810878	0.000101137	0.00170652
F01G10.5	58.9296	70.5712	146.168	23.8668	24.7983	38.2989	1.6589	0.000101101	0.00170652
C06G3.2	395.966	307.08	409.27	256.568	234.63	196.054	0.694272	0.000101399	0.00170673
C38D4.1	88.9113	75.3395	138.297	23.8668	26.7059	52.8889	1.54163	0.000101906	0.00171167
C02B10.6	29.9817	108.718	42.726	4.97225	11.4454	18.2376	2.38479	0.000102625	0.00172081
B0491.3	259.497	308.987	386.783	114.362	90.6093	220.674	1.16414	0.000104439	0.0017443
B0454.5	160.247	113.486	132.675	52.7059	53.4118	82.9809	1.10059	0.000105141	0.00175207
Y39C12A.8	55.828	59.1272	78.7058	20.8835	9.53782	28.2682	1.71827	0.000105689	0.00175923
T07C4.5	2821.38	2161.96	2637.77	892.022	846.959	1537.43	1.21769	0.000106847	0.0017725
C24D10.2	126.13	167.845	187.77	56.6837	55.3194	102.13	1.16662	0.000109882	0.00181269
B0205.10	257.429	296.59	411.519	141.212	103.008	217.027	1.06376	0.000112264	0.00184375
F26A3.5	142.672	113.486	205.759	35.8002	46.7353	90.2759	1.41347	0.000113658	0.0018625
Y110A2AR.1	161.281	141.142	196.765	62.6504	42.9202	104.866	1.24283	0.00011422	0.00186964
Y39A1A.12	248.125	144.957	232.744	75.5782	67.7185	132.222	1.18046	0.000118016	0.00192114
D2030.6	816.743	733.368	1058.03	499.214	484.521	665.671	0.659711	0.000119055	0.00193341
Y47D3A.13	156.112	168.799	233.869	57.6781	73.4412	119.456	1.15315	0.000119162	0.00193341
K04C1.5	38.2525	11.444	38.2285	0.994451	5.72269	3.64751	3.07357	0.000120341	0.00194613
T28A8.5	87.8775	79.1541	109.064	32.8169	26.7059	51.0651	1.31514	0.000122269	0.00197084
T05F1.2	356.679	187.872	384.534	71.6004	77.2564	196.054	1.42689	0.000124063	0.00199106
ZK265.3	287.411	267.026	355.3	111.378	99.1934	217.939	1.08364	0.000124741	0.00199761
C15F1.2	139.57	164.03	211.381	93.4784	91.5631	92.0996	0.892128	0.000125107	0.00200131
C30G7.3	203.669	226.972	305.828	118.34	99.1934	164.138	0.945737	0.000126226	0.0020147
K07A1.5	145.773	136.374	165.282	50.717	38.1513	95.7472	1.27358	0.000126354	0.0020147
F55G1.11	146.807	163.077	152.914	94.4728	89.6555	75.6858	0.834807	0.00012668	0.00201556
Y32F6A.5	706.121	612.253	725.218	345.074	336.685	549.862	0.729247	0.000126906	0.00201699
T22D1.5	307.054	201.223	374.415	87.5117	57.2269	186.935	1.40966	0.0001272	0.00201731
Y55F3BL.2	325.664	311.848	292.336	207.84	160.235	217.939	0.666217	0.000128602	0.00203638
C35E7.8	76.5051	60.0809	115.81	23.8668	26.7059	40.1226	1.47016	0.000128793	0.00203638
R90.2	36.1848	25.7489	33.7311	0.994451	5.72269	9.11878	2.57932	0.000128815	0.00203638
C44E4.3	489.012	361.439	456.494	206.846	224.139	328.276	0.781629	0.000132838	0.00209103
Y59E9AL.2	119.927	90.5981	112.437	16.9057	34.3362	59.272	1.54154	0.000135742	0.0021322
Y106G6D.3	248.125	194.548	313.699	89.5006	92.5169	171.433	1.09432	0.000137234	0.00214459
R144.10	105.453	124.93	178.775	50.717	51.5042	79.3334	1.16816	0.000139643	0.00217499
Y106G6H.13	240.888	296.59	408.146	143.201	124.945	213.379	0.971473	0.000140911	0.00218582
H04M03.1	150.942	154.494	273.222	58.6726	46.7353	116.72	1.37769	0.000141513	0.00219256
Y45G5AM.8	108.555	60.0809	101.193	25.8557	24.7983	46.5058	1.46816	0.000142566	0.00220426
F57B10.4	214.007	129.698	256.356	51.7114	56.2732	123.103	1.37278	0.000142962	0.00220791
C16A11.6	84.7759	79.1541	98.9444	16.9057	14.3067	48.3295	1.7182	0.000144004	0.00221722
F11A5.9	139.57	75.3395	95.5713	23.8668	25.7521	56.5364	1.54361	0.000145012	0.0022304
B0261.7	386.661	406.261	566.682	164.084	193.618	333.747	0.973467	0.000146756	0.00224915
Y47G6A.26	112.69	162.123	194.516	76.5727	63.9034	87.5403	1.03965	0.000147114	0.00225102
C48B4.10	169.552	147.818	265.351	43.7558	46.7353	120.368	1.46249	0.000147341	0.00225217
F40H6.1	103.385	114.44	174.277	51.7114	36.2437	73.8621	1.27315	0.000149399	0.00227891
EEED8.1	327.731	226.972	387.907	132.262	134.483	214.291	0.967736	0.000150256	0.00228962
K05F1.9	188.161	189.779	281.092	65.6337	58.1807	145.9	1.28562	0.00015282	0.00231675
C41G7.6	235.718	181.196	299.082	79.556	60.0883	157.755	1.26454	0.000154631	0.00234139
T05F1.5	117.859	99.1811	152.914	35.8002	35.2899	74.774	1.33756	0.000154762	0.00234139
M70.3	214.007	141.142	249.61	36.7947	31.4748	122.192	1.66313	0.000156233	0.00235882
ZK792.3	93.0467	82.9688	124.805	23.8668	18.1219	56.5364	1.60456	0.000158033	0.00237386
C46A5.5	81.6743	80.1078	105.691	24.8613	24.7983	51.0651	1.4032	0.00015871	0.00238068
W03F11.4	256.395	179.289	329.44	48.7281	61.9959	163.226	1.47849	0.00015897	0.00238068
Y37E11B.10	350.476	283.238	448.623	140.218	93.4707	249.854	1.16043	0.000159986	0.00239105
T23G11.1	418.71	577.921	671.248	217.785	208.878	415.816	0.984016	0.000161242	0.00240497
T25B9.6	84.7759	85.8298	142.795	34.8058	26.7059	56.5364	1.40364	0.000162005	0.00241391
F02E11.1	64.0989	56.2662	96.6957	20.8835	21.937	34.6513	1.47977	0.000162971	0.00242586
C02F5.5	226.414	246.045	348.554	83.5338	117.315	185.111	1.08598	0.000163507	0.00243139
R155.2	100.284	83.9225	166.407	23.8668	30.521	63.8314	1.56237	0.000165088	0.00245243
B0218.7	147.841	186.918	240.615	46.7392	48.6429	124.015	1.38745	0.000165591	0.00245743
C01G8.1	185.06	89.6445	197.889	28.8391	41.9664	87.5403	1.57286	0.000166177	0.00246119
T01H3.4	148.875	60.0809	170.904	14.9168	19.0756	62.0077	1.97851	0.000166972	0.00247049
ZC513.12	203.669	308.987	443.001	129.279	113.5	199.701	1.10894	0.00016758	0.00247699
C27C7.3	70.302	70.5712	100.069	42.7614	27.6597	21.8851	1.38613	0.000169542	0.002501
B0511.11	164.383	167.845	160.785	61.6559	84.8866	109.425	0.943195	0.000172825	0.00254181
T24C4.1	567.585	380.512	637.517	186.957	177.404	388.46	1.07295	0.000173019	0.00254214
C14B1.2	182.992	179.289	237.242	84.5283	97.2858	135.87	0.912688	0.00017379	0.00255094
Y47D3A.22	225.38	213.621	265.351	148.173	120.177	155.931	0.729495	0.000174401	0.00255736
C01G12.3	78.5728	72.4785	113.561	28.8391	28.6135	47.4176	1.32954	0.000177451	0.00258924
Y110A7A.15	197.466	132.559	252.983	64.6393	51.5042	121.28	1.29243	0.000177821	0.00259208
Y54F10BM.3	98.216	77.2468	214.754	13.9223	26.7059	62.0077	1.92077	0.00018046	0.00261764
Y73B6BL.2	174.721	114.44	234.993	43.7558	36.2437	104.866	1.49938	0.000181104	0.00262183
M162.5	43.4218	47.6832	76.4571	17.9001	15.2605	21.8851	1.60103	0.00018578	0.00268165
K03H1.1	391.83	508.303	637.517	249.607	206.971	375.694	0.884265	0.000186499	0.00268679
Y37H2A.12	53.7603	55.3125	106.815	10.939	14.3067	33.7395	1.86333	0.000188236	0.00270653
M176.9	75.4712	72.4785	101.193	22.8724	22.8908	46.5058	1.4269	0.000189332	0.00271964
F14D2.4	50.6588	51.4979	66.3377	14.9168	6.67648	25.5326	1.83236	0.000192154	0.002755
K08E7.3	149.909	79.1541	130.427	23.8668	27.6597	68.3908	1.57869	0.000192908	0.00276296
F38H4.4	79.6066	87.7371	122.556	20.8835	28.6135	54.7127	1.46993	0.000194083	0.00277174
F59E11.5	387.695	254.628	314.823	96.4617	114.454	228.881	1.11971	0.000195922	0.00279259
C05C10.5	109.588	74.3858	132.675	23.8668	35.2899	58.3602	1.42388	0.000198443	0.00282309
Y38H8A.3	241.921	288.007	463.24	160.107	108.731	207.908	1.05698	0.000199923	0.00284141
C28C12.2	231.583	164.984	255.232	64.6393	57.2269	146.812	1.27526	0.000200534	0.00284735
K01C8.5	109.588	70.5712	116.934	39.778	28.6135	52.8889	1.28843	0.000203586	0.00288514
Y66D12A.19	156.112	79.1541	169.78	36.7947	42.9202	74.774	1.38577	0.000207974	0.00293294
C16C8.16	126.13	108.718	142.795	42.7614	43.874	81.1571	1.16579	0.000210605	0.00295346
Y43E12A.3	43.4218	36.2392	71.9596	10.939	14.3067	19.1494	1.76388	0.000213487	0.00298821
T08B6.9	143.705	98.2274	133.8	28.8391	24.7983	76.5977	1.52389	0.000216585	0.00302298
Y71H2B.1	37.2187	63.8955	76.4571	11.9334	14.3067	26.4445	1.7466	0.000218097	0.00304122
Y49F6B.8	97.1821	97.2738	102.318	36.7947	20.0294	57.4483	1.37396	0.000223691	0.00309942
M02D8.2	42.388	62.9418	58.4672	24.8613	15.2605	16.4138	1.53848	0.000223885	0.00309942
F37E3.3	109.588	98.2274	138.297	28.8391	17.1681	67.4789	1.60401	0.000224003	0.00309942
T23F6.3	135.435	212.667	266.475	99.4451	79.1639	119.456	1.04226	0.000224702	0.00310114
K10D3.3	89.9452	71.5248	89.9495	17.9001	29.5673	46.5058	1.41366	0.000226777	0.00312686
Y47G6A.25	71.3358	59.1272	82.0789	18.8946	23.8446	37.387	1.4009	0.000227167	0.00312932
C09B9.2	146.807	154.494	225.998	57.6781	46.7353	114.897	1.26202	0.000228756	0.00314826
F13D12.5	164.383	130.652	184.396	47.7336	35.2899	103.954	1.35469	0.000229538	0.00315315
C05C10.7	74.4374	57.2199	95.5713	19.889	20.9832	40.1226	1.48131	0.000233658	0.0032038
R119.7	231.583	132.559	218.128	63.6448	54.3656	125.839	1.25239	0.000235312	0.00321752
D1081.12	72.3697	104.903	119.183	27.8446	36.2437	55.6245	1.3039	0.000235673	0.00321949
T28A8.3	109.588	93.4591	155.163	21.8779	36.2437	69.3027	1.48536	0.000237025	0.00323496
C38C3.3	172.653	217.435	264.227	82.5394	87.748	151.372	1.02159	0.000237314	0.00323593
F09C12.8	177.823	220.296	323.818	122.317	71.5337	144.077	1.0934	0.000242289	0.00328557
H02I12.8	172.653	116.347	192.267	29.8335	35.2899	100.307	1.53612	0.000242912	0.00328799
T04D3.1	27.914	6.67565	21.363	0	0	1.82376	4.88903	0.000244889	0.00330566
F32B6.4	169.552	207.899	315.948	107.401	69.6261	142.253	1.11663	0.000246104	0.00331904
D2005.4	188.161	114.44	230.496	45.7447	58.1807	109.425	1.3169	0.000247342	0.00332966
R05H10.6	79.6066	111.579	193.391	62.6504	48.6429	42.8582	1.31803	0.00025187	0.00338444
F52F12.4	243.989	164.984	283.341	88.5061	95.3782	155.019	1.02713	0.000253199	0.00339921
R13.3	58.9296	37.1929	71.9596	12.9279	10.4916	25.5326	1.77168	0.000257424	0.00344031
F32D1.10	474.538	342.366	427.26	254.579	219.37	306.391	0.671561	0.000259414	0.00346064
F19H8.2	214.007	226.972	318.196	158.118	154.513	104.866	0.862452	0.000260988	0.00347851
K06A5.2	532.434	560.755	796.053	265.518	221.278	486.031	0.956204	0.000261758	0.00348562
C30B5.3	97.1821	142.096	190.018	32.8169	31.4748	86.6284	1.50401	0.000262329	0.00349009
F35G12.11	129.232	131.606	159.66	75.5782	51.5042	86.6284	0.974371	0.000263182	0.00349678
F40F9.3	121.995	123.976	163.033	48.7281	60.0883	87.5403	1.05426	0.000263376	0.00349678
ZC434.8	1305.76	1228.32	1655.07	475.347	433.017	860.812	1.2432	0.000263779	0.00349678
K02E11.1	138.536	121.115	220.376	73.5893	51.5042	92.0996	1.14076	0.000264432	0.00349917
F58H1.2	193.33	268.933	241.739	133.256	150.698	75.6858	0.970926	0.000269776	0.00355715
F57B10.12	229.515	96.3201	173.153	36.7947	44.8278	97.5709	1.47377	0.000273232	0.0035931
F32A11.7	36.1848	52.4515	32.6067	13.9223	12.3992	9.11878	1.78127	0.000274403	0.00360209
C41A3.2	214.007	223.157	214.754	143.201	131.622	144.989	0.635205	0.000277543	0.00363362
F44B9.8	416.643	351.902	494.722	260.546	234.63	310.038	0.647641	0.000280203	0.00366109
C15H7.3	119.927	115.393	188.894	62.6504	49.5967	83.8927	1.10908	0.000280226	0.00366109
AH10.1	199.534	175.474	290.087	81.5449	62.9496	149.548	1.17438	0.000280631	0.00366109
F16F9.2	67.2004	78.2005	194.516	36.7947	47.6891	30.092	1.56653	0.000283439	0.0036912
F07H5.10	132.333	144.957	227.122	78.5616	82.0253	95.7472	0.973239	0.000284071	0.00369618
T26A5.1	68.2343	64.8492	111.312	13.9223	16.2143	43.7701	1.71787	0.000284455	0.00369791
F33H1.2	210.906	172.613	245.112	107.401	81.0715	143.165	0.919858	0.000285411	0.00370383
B0379.7	235.718	190.733	299.082	51.7114	80.1177	164.138	1.2903	0.000288057	0.00372183
F13D12.9	346.341	413.89	563.309	233.696	193.618	319.157	0.824622	0.000289858	0.00374084
Y53C10A.9	54.7942	41.9612	111.312	6.96115	13.353	30.092	2.03597	0.000294346	0.00377668
Y39G10AR.2	349.442	239.37	364.295	207.84	161.189	197.877	0.748012	0.000295187	0.00378418
Y46G5A.29	1001.8	1313.2	984.947	790.588	746.812	424.023	0.751442	0.000296133	0.00379302
R13H9.2	1574.56	1770	2542.2	626.504	640.942	1143.49	1.28761	0.000297011	0.00379768
T28A8.6	92.0129	87.7371	150.665	45.7447	32.4286	60.1839	1.2517	0.00029748	0.00380039
Y32F6A.1	82.7082	57.2199	98.9444	18.8946	19.0756	43.7701	1.54016	0.000300712	0.00382845
F53B6.7	72.3697	92.5054	116.934	22.8724	19.0756	54.7127	1.53836	0.000302159	0.00384356
Y34D9A.4	242.955	189.779	288.963	137.234	83.9328	154.107	0.941519	0.000306862	0.00390002
T28A8.4	137.502	109.671	163.033	61.6559	51.5042	86.6284	1.03397	0.000311621	0.00395032
F52B5.5	168.518	172.613	259.729	63.6448	58.1807	136.782	1.21279	0.000315842	0.00399355
C24D10.8	276.039	373.836	483.479	97.4562	117.315	272.651	1.21536	0.000316337	0.00399639
ZK177.6	475.572	306.126	417.141	219.774	211.74	289.065	0.732681	0.000319098	0.00402112
K07A1.13	63.065	101.088	164.158	24.8613	39.1051	52.8889	1.48558	0.000319111	0.00402112
T13A10.11	211.94	226.018	311.45	100.44	75.3488	176.904	1.08479	0.000320919	0.00403505
F58D2.2	180.924	143.05	220.376	49.7225	41.9664	122.192	1.34401	0.000326378	0.0040883
ZK1127.1	89.9452	48.6369	107.939	11.9334	20.9832	41.0345	1.72947	0.000327095	0.00409381
W01F3.2	207.804	152.586	210.257	74.5838	101.101	126.751	0.912431	0.000331599	0.00413966
F40G12.10	90.979	135.42	206.884	46.7392	46.7353	82.9809	1.29223	0.000336138	0.00418573
T28H11.7	214.007	254.628	369.917	141.212	101.101	186.023	0.967109	0.000337822	0.00419256
C33F10.11	320.494	408.168	503.717	167.068	192.664	309.127	0.879822	0.000347413	0.00428641
F52C6.2	64.0989	75.3395	109.064	21.8779	20.9832	46.5058	1.46937	0.000348798	0.00429274
Y106G6A.4	230.549	217.435	295.709	82.5394	70.5799	180.552	1.15351	0.000354559	0.00435639
F44F4.4	374.255	226.972	294.585	108.395	102.055	217.027	1.06526	0.000355692	0.00436667
Y47D3A.10	84.7759	86.7835	128.178	42.7614	35.2899	56.5364	1.15093	0.000356059	0.00436756
C33B4.2	69.2681	110.625	91.0739	39.778	43.874	15.5019	1.4547	0.000357997	0.00438043
C17H12.5	147.841	169.752	222.625	91.4895	78.2102	118.544	0.903464	0.000358339	0.00438099
D2030.7	193.33	172.613	202.386	58.6726	59.1345	136.782	1.15534	0.000359809	0.00439532
F54C1.9	73.4035	128.745	205.759	49.7225	32.4286	68.3908	1.43524	0.000363431	0.0044359
F58A4.3	251.226	277.516	359.798	193.918	157.374	196.054	0.697448	0.000365507	0.00444103
C03D6.5	165.416	121.115	209.133	19.889	45.7816	98.4828	1.58986	0.000365571	0.00444103
F57H12.6	215.041	383.373	464.364	156.129	222.231	172.345	0.947732	0.000367497	0.00444894
T05C12.3	99.2498	108.718	155.163	51.7114	36.2437	72.9502	1.17064	0.000367202	0.00444894
C11E4.1	1575.59	1141.54	1342.5	727.938	694.354	1138.94	0.663895	0.000368358	0.00445557
R06C7.9	140.604	122.069	191.143	33.8113	51.5042	97.5709	1.30646	0.000375026	0.00452511
T25B9.1	349.442	274.655	273.222	154.14	172.635	222.498	0.706782	0.000377617	0.00454731
Y54E2A.8	97.1821	81.0615	95.5713	38.7836	34.3362	54.7127	1.09545	0.000378291	0.00454731
C50C3.1	97.1821	64.8492	134.924	36.7947	39.1051	49.2414	1.24157	0.000378404	0.00454731
Y71F9B.13	203.669	156.401	185.521	90.495	75.3488	127.663	0.891979	0.000381854	0.00458132
D2062.6	133.367	161.169	270.973	81.5449	61.0421	113.073	1.14238	0.000385005	0.00460417
ZK858.8	69.2681	84.8761	139.422	35.8002	35.2899	50.1533	1.2712	0.000384239	0.00460417
Y38C1AB.4	18.6093	116.347	156.287	28.8391	21.937	15.5019	2.13679	0.000384966	0.00460417
T21B6.3	180.924	122.069	166.407	72.5949	59.1345	103.042	0.996542	0.000385873	0.00460709
T01C8.2	261.565	207.899	229.371	138.229	121.13	166.874	0.711813	0.000387525	0.00462301
B0252.5	174.721	187.872	293.46	82.5394	61.0421	147.724	1.16833	0.000389335	0.00463111
F21H7.2	134.401	121.115	179.899	38.7836	33.3824	95.7472	1.37032	0.000389451	0.00463111
F54D10.5	87.8775	86.7835	103.442	45.7447	36.2437	52.8889	1.04148	0.000391091	0.00463941
C10A4.9	36.1848	50.5442	66.3377	15.9112	12.3992	21.8851	1.60391	0.000391645	0.00464227
C01B4.9	50.6588	6.67565	14.6168	0	0	3.64751	4.26727	0.000392308	0.00464423
F18A11.1	118.893	41.9612	88.8251	19.889	14.3067	40.1226	1.74312	0.000400589	0.00472177
F36A4.4	109.588	106.81	152.914	59.667	36.2437	72.9502	1.12604	0.000401667	0.00473014
C09H5.7	39.2864	42.9149	58.4672	19.889	7.63026	15.5019	1.70927	0.000401939	0.00473014
ZK616.5	136.469	74.3858	137.173	45.7447	33.3824	65.6552	1.26135	0.000403197	0.00474118
F54C8.1	116.825	143.05	199.013	64.6393	55.3194	97.5709	1.07352	0.000406245	0.00476943
F54D1.1	80.6405	82.9688	118.059	30.828	27.6597	56.5364	1.28676	0.000406853	0.00477277
C49F5.7	351.51	211.713	150.665	64.6393	57.2269	153.195	1.37453	0.000409324	0.00479416
DY3.4	80.6405	83.9225	129.302	28.8391	29.5673	58.3602	1.32585	0.000411906	0.00481676
Y50E8A.4	316.359	188.826	225.998	131.267	114.454	159.579	0.849944	0.000412266	0.00481715
Y17G9B.3	104.419	70.5712	133.8	20.8835	31.4748	59.272	1.46159	0.000414744	0.00483846
B0414.5	301.885	216.482	404.773	74.5838	103.962	215.203	1.22648	0.000415419	0.00484251
T22B3.3	137.502	145.911	230.496	56.6837	61.9959	113.073	1.14488	0.000418577	0.00487548
ZK1127.2	134.401	114.44	165.282	54.6948	53.4118	92.0996	1.04422	0.000426015	0.0049349
T07C4.3	475.572	329.014	403.648	136.24	99.1934	304.567	1.16033	0.000427097	0.00493969
K01H12.4	159.213	146.864	227.122	36.7947	45.7816	119.456	1.39603	0.000427934	0.0049455
C48B4.11	129.232	89.6445	158.536	32.8169	32.4286	79.3334	1.37915	0.000429412	0.00495483
F25H5.8	196.432	135.42	182.148	39.778	47.6891	117.632	1.32167	0.000444362	0.00510675
R07G3.6	199.534	241.277	204.635	137.234	115.408	51.977	1.08608	0.000446555	0.00512066
F53G12.8	67.2004	65.8028	107.939	20.8835	14.3067	44.682	1.58668	0.000449151	0.00513845
C50F4.2	53.7603	83.9225	157.412	26.8502	32.4286	44.682	1.50042	0.000452339	0.00516295
F44E5.5	153.01	146.864	114.686	52.7059	61.9959	93.0115	0.99554	0.000452755	0.00516371
ZC477.7	246.057	275.609	383.41	132.262	113.5	222.498	0.94839	0.000463966	0.00527935
F18C5.5	155.078	212.667	163.033	119.334	86.7942	55.6245	1.02358	0.000463846	0.00527935
C06A5.8	64.0989	38.1466	53.9697	10.939	7.63026	25.5326	1.81705	0.000465425	0.00529188
F19B6.4	82.7082	66.7565	121.432	30.828	30.521	50.1533	1.27481	0.000467006	0.00530578
C06A5.9	124.062	79.1541	136.049	36.7947	20.0294	66.5671	1.45495	0.000468532	0.00531903
Y47G6A.14	124.062	82.0151	130.427	48.7281	49.5967	64.7433	1.04094	0.000470546	0.0053337
T01B11.5	170.586	147.818	112.437	37.7891	71.5337	86.6284	1.13483	0.000470398	0.0053337
F45F2.11	164.383	129.698	192.267	43.7558	33.3824	109.425	1.3785	0.00047333	0.00536115
F55H12.5	128.198	145.911	193.391	52.7059	47.6891	106.69	1.17099	0.000473699	0.00536122
C23G10.1	59.9634	71.5248	100.069	17.9001	20.9832	43.7701	1.47966	0.000474131	0.005362
Y97E10AR.4	140.604	123.023	206.884	44.7503	52.458	103.954	1.22133	0.000474544	0.00536256
Y51H7C.1	540.705	933.637	1357.11	326.18	267.059	439.525	1.45471	0.000476215	0.00537323
Y39E4B.5	107.521	59.1272	88.8251	22.8724	25.7521	48.3295	1.39233	0.000477499	0.00537541
C53B7.2	113.724	115.393	167.531	32.8169	30.521	86.6284	1.39855	0.00048246	0.00541846
F28C6.2	82.7082	44.8222	70.8352	16.9057	16.2143	34.6513	1.54306	0.000482789	0.00541846
C01F6.2	82.7082	102.042	149.541	26.8502	41.0126	65.6552	1.31883	0.00048368	0.00542434
F58E6.1	136.469	94.4128	107.939	66.6282	51.5042	55.6245	0.963765	0.000486466	0.00544068
F11G11.8	324.63	400.539	577.925	168.062	155.467	325.54	1.00371	0.000486865	0.00544068
F36H12.7	1300.59	1385.67	1951.9	594.681	445.416	910.966	1.24902	0.000487977	0.00544772
T01B11.4	307.054	432.01	657.756	231.707	176.45	312.774	0.952857	0.000490785	0.00547081
F47D12.7	157.146	173.567	251.859	63.6448	49.5967	134.046	1.23302	0.000491296	0.00547238
T02E1.3	298.783	167.845	227.122	116.351	111.593	150.46	0.872594	0.000493675	0.0054906
F26F4.2	163.349	185.011	219.252	66.6282	90.6093	134.046	0.959204	0.000496389	0.00551664
Y66C5A.1	79.6066	107.764	119.183	54.6948	36.2437	54.7127	1.07281	0.000499216	0.00554388
C27D6.3	196.432	228.879	319.321	84.5283	90.6093	179.64	1.06672	0.000500689	0.0055519
C50C3.2	64.0989	55.3125	131.551	30.828	19.0756	37.387	1.51891	0.000500684	0.0055519
F32B5.1	216.075	202.177	322.694	121.323	76.3026	166.874	1.02111	0.000502208	0.0055604
C10F3.1	185.06	106.81	175.402	41.7669	56.2732	101.218	1.22543	0.000506573	0.00560034
E03H12.5	378.39	342.366	586.92	150.162	149.744	329.188	1.05363	0.000511287	0.0056356
C15H11.5	184.026	173.567	214.754	119.334	91.5631	128.575	0.751717	0.000516485	0.00568018
T08B2.12	102.351	94.4128	160.785	44.7503	48.6429	71.1265	1.11488	0.000519607	0.00570602
C24D10.7	70.302	82.9688	74.2083	25.8557	21.937	45.5939	1.2813	0.000521955	0.00572669
F36A2.14	119.927	138.281	218.128	56.6837	49.5967	103.042	1.18241	0.000526744	0.00575873
T15B12.2	57.8957	66.7565	100.069	19.889	19.0756	41.9464	1.4673	0.000535316	0.0058438
C17E4.3	157.146	80.1078	142.795	21.8779	24.7983	77.5096	1.60869	0.000552433	0.0060129
Y43F11A.5	73.4035	56.2662	93.3226	18.8946	22.8908	41.9464	1.40608	0.00055304	0.00601508
T21C9.13	114.758	78.2005	113.561	30.828	26.7059	64.7433	1.3208	0.000555538	0.00603149
F53G12.5	685.444	430.103	513.836	244.635	294.719	416.728	0.767889	0.000556846	0.00603427
ZK637.12	50.6588	69.6175	132.675	23.8668	28.6135	38.2989	1.47313	0.000559184	0.00605073
Y39E4B.2	253.294	149.725	301.331	53.7003	61.9959	160.49	1.34738	0.000561311	0.0060693
Y53F4B.19	94.0806	63.8955	93.3226	25.8557	25.7521	50.1533	1.29859	0.000561808	0.00607024
F08G5.1	135.435	83.9225	160.785	53.7003	37.1975	74.774	1.19429	0.000565425	0.00610039
F23F12.12	194.364	234.601	248.485	158.118	124.945	142.253	0.671649	0.00056643	0.00610536
B0523.3	198.5	163.077	302.455	81.5449	74.395	152.284	1.10387	0.000567588	0.00611036
F10G8.1	51.6926	72.4785	109.064	23.8668	20.0294	41.0345	1.45213	0.00057374	0.00617208
R08C7.5	72.3697	70.5712	97.8201	25.8557	31.4748	46.5058	1.20756	0.000576474	0.00619378
F07A5.1	193.33	114.44	203.511	49.7225	37.1975	113.073	1.35053	0.000577013	0.00619378
Y53C10A.1	99.2498	58.1735	98.9444	26.8502	22.8908	49.2414	1.36746	0.000576656	0.00619378
C18E3.8	66.1666	50.5442	73.084	12.9279	19.0756	34.6513	1.50201	0.000578815	0.00620861
W05E7.1	194.364	130.652	161.909	48.7281	54.3656	113.985	1.162	0.000580006	0.00621687
F11F1.1	109.588	81.0615	87.7008	44.7503	43.874	51.0651	0.99327	0.000582723	0.006228
C28A5.6	201.601	160.216	255.232	62.6504	68.6723	147.724	1.14128	0.000585983	0.00625373
C34F11.4	775.389	963.201	1179.46	349.052	238.446	558.069	1.3486	0.000589634	0.00628361
T23D8.7	164.383	77.2468	148.417	36.7947	32.4286	79.3334	1.38832	0.000593119	0.00631165
F59A6.4	97.1821	111.579	175.402	54.6948	20.9832	69.3027	1.4034	0.000594118	0.00631774
T12B5.15	81.6743	88.6908	86.5764	16.9057	14.3067	52.8889	1.60591	0.000605911	0.00642927
F52E1.10	173.687	142.096	265.351	56.6837	39.1051	129.487	1.36376	0.000611095	0.00646901
F23F1.6	107.521	48.6369	59.5915	10.939	23.8446	33.7395	1.64945	0.000615927	0.00650752
F31F6.6	195.398	106.81	133.8	59.667	44.8278	92.0996	1.14673	0.000621449	0.00654915
T03F6.6	160.247	191.687	221.501	75.5782	67.7185	140.429	1.01233	0.000624376	0.00657129
F42G4.2	113.724	120.162	158.536	55.6892	31.4748	83.8927	1.1949	0.00062463	0.00657129
Y71G12B.27	98.216	105.857	139.422	30.828	49.5967	72.0383	1.1669	0.00062711	0.00658596
F56A4.2	1468.07	1476.27	1688.8	997.434	633.311	455.027	1.15163	0.000629996	0.00660424
T27A3.4	849.827	1040.45	1381.85	582.748	494.059	882.698	0.738957	0.000632776	0.00662868
K09F6.3	181.958	112.532	252.983	47.7336	52.458	118.544	1.31954	0.000634603	0.00663626
F08A8.7	153.01	138.281	231.62	57.6781	72.4875	117.632	1.07319	0.000651333	0.00677506
C27H6.3	232.617	222.204	411.519	149.168	121.13	186.935	0.919539	0.000655707	0.00681097
F48F5.2	67.2004	66.7565	100.069	20.8835	14.3067	45.5939	1.52845	0.00066188	0.00686513
B0001.2	398.033	280.377	500.344	170.051	189.803	289.977	0.856727	0.000664756	0.00688078
Y39B6A.30	116.825	84.8761	155.163	12.9279	19.0756	71.1265	1.78512	0.000666684	0.00689591
F47C12.4	154.044	131.606	246.237	48.7281	38.1513	118.544	1.36871	0.000669975	0.00692027
C16A11.4	373.221	351.902	437.379	217.785	204.109	312.774	0.660042	0.000680842	0.00701291
Y111B2A.1	43.4218	66.7565	60.7159	18.8946	25.7521	23.7088	1.32119	0.000684429	0.00704004
C36B1.10	249.158	341.412	472.235	177.012	153.559	249.854	0.870926	0.000688431	0.00706645
B0379.2	105.453	124.93	159.66	42.7614	39.1051	88.4521	1.19132	0.000688375	0.00706645
Y57G11C.6	64.0989	77.2468	115.81	25.8557	20.0294	50.1533	1.41553	0.000698057	0.00714542
T24C4.5	132.333	86.7835	132.675	36.7947	48.6429	74.774	1.12983	0.000700493	0.00716539
R05F9.8	1156.88	1300.8	1593.23	450.486	387.236	846.222	1.26608	0.000702935	0.00718043
T27C10.3	82.7082	65.8028	118.059	20.8835	26.7059	52.8889	1.40094	0.000704905	0.00718957
C40H1.1	78.5728	57.2199	148.417	21.8779	22.8908	51.0651	1.56191	0.000705289	0.00718957
F58A4.2	179.89	167.845	227.122	69.6115	71.5337	142.253	1.01689	0.000707568	0.00720783
F08F8.4	214.007	163.077	206.884	90.495	86.7942	144.077	0.858693	0.000711348	0.00723235
C54D10.10	216.075	148.772	163.033	48.7281	66.7648	124.927	1.13162	0.000711015	0.00723235
K03H1.6	77.5389	94.4128	142.795	51.7114	33.3824	55.6245	1.15861	0.000712656	0.00723473
T08G11.2	75.4712	78.2005	118.059	41.7669	26.7059	50.1533	1.19215	0.000714255	0.00724599
T04B2.2	70.302	82.0151	114.686	35.8002	25.7521	51.977	1.22958	0.00071743	0.00727321
K07A1.2	303.953	212.667	261.978	128.284	135.437	194.23	0.763387	0.0007193	0.00728717
C29A12.1	132.333	96.3201	212.506	30.828	36.2437	93.0115	1.45762	0.000721323	0.00730266
B0304.2	69.2681	67.7102	127.054	34.8058	18.1219	45.5939	1.41798	0.00072723	0.00734736
T09F3.3	628.582	520.701	760.073	415.68	306.164	489.678	0.655019	0.000731704	0.00737743
F52E1.1	518.994	228.879	416.016	64.6393	74.395	175.081	1.88849	0.000732212	0.00737753
H32C10.3	21.7109	34.3319	52.8453	3.9778	10.4916	11.8544	2.0391	0.000740688	0.00743757
T01C3.5	55.828	60.0809	74.2083	30.828	18.1219	30.092	1.26471	0.000742042	0.00744611
K01H12.2	400.101	508.303	820.789	281.43	212.693	414.904	0.92643	0.000745463	0.00747537
Y48G1C.5	55.828	49.5905	82.0789	12.9279	11.4454	34.6513	1.65943	0.000749644	0.00751219
Y47G6A.3	50.6588	61.0345	96.6957	20.8835	21.937	36.4751	1.38782	0.000754718	0.00755792
Y69A2AR.30	242.955	193.594	281.092	117.345	128.761	175.081	0.765549	0.000761554	0.00761637
W02F12.3	185.06	67.7102	141.67	18.8946	19.0756	76.5977	1.77897	0.00076333	0.00762865
M28.9	224.346	143.05	250.734	45.7447	59.1345	144.989	1.30321	0.000771575	0.00769025
F18A1.8	113.724	96.3201	154.038	43.7558	36.2437	80.2452	1.17931	0.000774215	0.00770099
R06C7.1	1392.6	993.718	1651.7	464.408	440.647	815.219	1.23063	0.000773809	0.00770099
T05A7.6	238.82	175.474	282.217	73.5893	59.1345	170.521	1.19673	0.000785428	0.0077811
F55G1.5	94.0806	88.6908	137.173	44.7503	28.6135	65.6552	1.19846	0.000785337	0.0077811
H41C03.1	120.961	128.745	136.049	63.6448	82.0253	76.5977	0.793804	0.00078758	0.00779198
T23G11.2	222.278	169.752	269.848	87.5117	103.962	159.579	0.911334	0.000797033	0.0078697
F57B1.2	251.226	122.069	218.128	53.7003	44.8278	134.046	1.34339	0.000804835	0.00792556
C01H6.5	148.875	125.884	233.869	64.6393	82.9791	105.778	1.00098	0.000806097	0.00793148
C25D7.1	105.453	130.652	177.65	51.7114	60.0883	90.2759	1.02989	0.000807508	0.00793148
Y18H1A.13	55.828	52.4515	96.6957	31.8224	27.6597	22.7969	1.31492	0.000806801	0.00793148
Y57A10A.3	29.9817	33.3783	46.0991	3.9778	10.4916	14.59	1.90296	0.000807583	0.00793148
H20J04.1	29.9817	35.2856	65.2134	3.9778	7.63026	19.1494	2.07289	0.000815556	0.00799916
ZK507.1	35.151	49.5905	65.2134	17.9001	13.353	21.8851	1.49297	0.000820966	0.00803622
F36H12.5	77.5389	56.2662	95.5713	18.8946	17.1681	45.5939	1.48326	0.000827388	0.00806705
novel.34	143.705	205.038	259.729	92.4839	76.3026	139.517	0.978471	0.00082926	0.00807463
F10F2.6	23.7786	28.6099	70.8352	6.96115	5.72269	15.5019	2.11815	0.000832723	0.00808705
F30F8.2	260.531	244.138	340.684	157.123	182.172	198.789	0.648897	0.000851337	0.00822458
C17H12.12	179.89	135.42	210.257	50.717	44.8278	125.839	1.24364	0.000852225	0.00822779
T05F1.8	97.1821	102.042	157.412	46.7392	38.1513	76.5977	1.13863	0.000864567	0.00832417
Y105C5B.18	57.8957	74.3858	120.307	23.8668	28.6135	46.5058	1.3457	0.000865024	0.00832417
C34F11.5	194.364	167.845	272.097	72.5949	58.1807	154.107	1.15162	0.000875967	0.00841405
K08C9.2	263.632	238.416	414.892	91.4895	82.9791	228.881	1.18228	0.000877211	0.00841405
F36D3.5	60.9973	55.3125	107.939	17.9001	18.1219	41.9464	1.5169	0.000876644	0.00841405
F17E9.5	1136.2	1200.66	1733.78	467.392	429.202	848.046	1.22197	0.000883906	0.00844539
W01C9.4	74.4374	73.4322	139.422	18.8946	20.0294	57.4483	1.56946	0.000884498	0.00844558
W05F2.6	176.789	172.613	229.371	83.5338	58.1807	141.341	1.02913	0.000886534	0.00845005
F58A6.8	739.205	803.939	1051.28	276.457	237.492	534.36	1.30685	0.000886681	0.00845005
C06A8.6	212.974	237.462	376.663	103.423	102.055	202.437	1.01708	0.000889412	0.00847062
F58E6.5	219.177	290.868	471.11	109.39	116.361	234.353	1.09024	0.000898384	0.00853407
Y66D12A.5	92.0129	67.7102	103.442	18.8946	27.6597	54.7127	1.3714	0.000905116	0.00859249
K01A2.11	219.177	269.887	240.615	170.051	169.773	133.134	0.627448	0.000906668	0.00859619
Y39B6A.42	126.13	107.764	173.153	63.6448	41.0126	87.5403	1.0791	0.000909012	0.00860223
C04G2.10	52.7265	77.2468	88.8251	24.8613	18.1219	41.9464	1.36112	0.000909051	0.00860223
C29H12.5	83.7421	49.5905	67.4621	17.9001	19.0756	38.2989	1.40961	0.000909646	0.00860235
ZK354.6	85.8098	76.2932	119.183	32.8169	26.7059	59.272	1.23825	0.000915527	0.00864138
F57C2.3	52.7265	63.8955	83.2033	20.8835	28.6135	34.6513	1.24259	0.000919167	0.00865685
F27C1.3	51.6926	56.2662	71.9596	14.9168	12.3992	34.6513	1.53096	0.000925143	0.00869329
C10H11.10	192.297	87.7371	176.526	28.8391	40.0589	97.5709	1.45131	0.000931155	0.00873312
T02E1.7	79.6066	67.7102	125.929	21.8779	23.8446	55.6245	1.42442	0.000934949	0.00875759
F46A8.6	17.5755	20.027	24.7361	5.9667	1.90756	3.64751	2.44037	0.000934362	0.00875759
K04C2.8	46.5234	59.1272	67.4621	19.889	11.4454	31.0038	1.46933	0.000939294	0.00878715
Y37H2A.4	29.9817	31.4709	53.9697	6.96115	9.53782	16.4138	1.80033	0.000938876	0.00878715
ZC328.4	136.469	141.142	200.138	85.5228	98.2396	91.1878	0.794325	0.000942064	0.00879931
F21A3.5	113.724	118.254	129.302	46.7392	35.2899	84.8046	1.11141	0.000942379	0.00879931
T11F9.6	45.4895	41.0076	48.3479	7.9556	10.4916	23.7088	1.66888	0.000945596	0.00882377
F15D3.4	55.828	51.4979	76.4571	17.9001	24.7983	31.9157	1.29401	0.000949534	0.00884377
F08B4.2	470.403	484.462	571.179	222.757	218.416	432.23	0.8036	0.000953217	0.0088669
Y69E1A.2	757.814	662.797	1008.56	240.657	207.925	483.295	1.38168	0.000955032	0.00887819
F36H12.3	96.1483	66.7565	159.66	27.8446	21.937	63.8314	1.49989	0.000958444	0.00889314
C17C3.15	47.5572	37.1929	47.2235	9.94451	7.63026	22.7969	1.70099	0.000965736	0.00895517
C55B7.11	111.656	70.5712	142.795	25.8557	33.3824	67.4789	1.3531	0.00097078	0.0089963
F26G1.8	82.7082	141.142	157.412	67.6226	37.1975	69.3027	1.12995	0.000973734	0.00901237
R10H10.2	128.198	105.857	169.78	44.7503	62.9496	88.4521	1.03693	0.000976862	0.00903313
C35E7.9	123.028	93.4591	208.008	16.9057	32.4286	86.6284	1.6375	0.000980724	0.00905439
F57F4.1	98.216	119.208	132.675	32.8169	25.7521	80.2452	1.33063	0.000987605	0.00910655
ZK892.5	89.9452	85.8298	124.805	26.8502	26.7059	66.5671	1.31772	0.00100589	0.00924493
C42C1.8	219.177	112.532	181.023	54.6948	34.3362	114.897	1.32718	0.00100561	0.00924493
W01B6.6	50.6588	49.5905	74.2083	21.8779	17.1681	30.092	1.33005	0.00100483	0.00924493
M03A1.7	2148.35	2963.04	3040.29	1627.92	1544.17	899.111	1.00175	0.0010134	0.00929197
C50B6.2	1110.36	567.43	927.604	228.724	211.74	460.498	1.53151	0.001014	0.00929197
D1081.9	39.2864	37.1929	59.5915	6.96115	10.4916	22.7969	1.74716	0.00103669	0.00945886
C34B2.2	144.739	134.467	179.899	85.5228	82.9791	102.13	0.759292	0.00103999	0.00948279
F15E6.3	132.333	144.957	115.81	74.5838	85.8404	46.5058	0.92897	0.00106821	0.00965701
T27A3.3	204.703	293.729	474.484	154.14	119.223	215.203	0.991947	0.0010679	0.00965701
Y1A5A.1	160.247	244.138	383.41	112.373	81.0715	173.257	1.10115	0.00107078	0.00967014
ZK1225.6	93.0467	99.1811	121.432	33.8113	34.3362	72.0383	1.15719	0.0010726	0.00967305
C30G12.4	252.26	299.451	255.232	194.912	186.941	132.222	0.652809	0.00107707	0.00969572
T22F3.11	18.6093	14.305	15.7412	3.9778	0	0	3.64949	0.00107708	0.00969572
W02D7.4	62.0311	52.4515	70.8352	22.8724	25.7521	32.8276	1.18104	0.00107818	0.00969967
F15B9.3	192.297	194.548	192.267	137.234	119.223	124.927	0.60328	0.00108445	0.00974423
T05E11.4	105.453	93.4591	150.665	12.9279	27.6597	72.9502	1.6169	0.00108702	0.0097614
K03E6.1	51.6926	47.6832	56.2184	18.8946	24.7983	21.8851	1.24407	0.00109077	0.00978914
F54D5.9	141.638	98.2274	187.77	43.7558	45.7816	96.659	1.19488	0.00110651	0.00988834
C54G4.2	51.6926	51.4979	97.8201	12.9279	14.3067	37.387	1.62917	0.0011078	0.00989385
C03C11.1	98.216	92.5054	161.909	45.7447	28.6135	73.8621	1.24622	0.00111218	0.00991887
Y39G8C.2	55.828	63.8955	74.2083	30.828	14.3067	32.8276	1.31318	0.00111261	0.00991887
H05L14.1	144.739	116.347	208.008	38.7836	40.0589	109.425	1.31277	0.00111963	0.00995994

## Sheet: mbl-1 long(ex7+)
gene_id	mbl-1_long_1	mbl-1_long_2	mbl-1_long_3	N2_1	N2_2	N2_3	log2FoldChange	pvalue	padj
F26C11.1	426.21	397.34	461.731	1196.68	1367.37	1187.32	-1.54512	9.28192e-39	1.05827e-35
Y51A2D.4	6676.29	6435.87	6823.13	14061.7	14010.6	12208.5	-1.01471	1.91859e-30	8.50682e-28
R02E12.6	515.254	586.205	594.806	1720.16	1735.58	1357.73	-1.50453	7.42577e-30	3.11922e-27
K02E7.6	45.0222	58.8269	61.4969	315.719	495.182	318.707	-2.7727	3.53068e-29	1.40892e-26
mec-12	2908.43	2878.39	2853.05	6239.01	6500.84	5385.78	-1.06886	2.01826e-28	7.15899e-26
F15B9.1	1129.56	935.038	940.599	3491.24	4148.98	2569.92	-1.76431	6.09243e-26	1.76813e-23
mec-7	1949.96	1828.79	1959.83	4071.75	4306.22	3554.6	-1.05598	2.2422e-25	6.17069e-23
C10E2.6	3577.77	3657.59	4581.01	8689.4	8663.23	8839.06	-1.14831	4.31291e-25	1.16682e-22
F15G9.4	1475.73	1409.78	1724.94	3472.91	3775.88	3173.25	-1.17653	9.62406e-25	2.47773e-22
C07G3.9	1222.6	1340.63	1337.81	2344.47	2620.46	2619.66	-0.959424	1.46184e-23	3.53544e-21
R144.7	6221.07	6218.11	7069.11	11766.1	12503.6	11622.7	-0.879575	1.45739e-23	3.53544e-21
T25B6.2	8019.96	8263.63	9232.59	14985.4	15293	15684.8	-0.84908	1.58983e-23	3.7876e-21
F10D2.11	248.122	229.115	294.378	645.696	796.002	706.498	-1.47707	5.36696e-23	1.24156e-20
R193.2	379.187	512.929	469.796	1072.43	1300.95	1329.17	-1.44342	1.01721e-22	2.28685e-20
K07H8.10	10098	11665.3	12076.6	20894.5	20619.9	21147.1	-0.888869	2.38166e-22	5.20768e-20
H06I04.3	2424.2	2778.28	2693.76	4638.01	4702.76	4750.21	-0.835621	4.02014e-22	8.55592e-20
F44E7.2	657.324	337.481	444.592	1896.35	1803.95	1714.2	-1.91098	6.603e-22	1.35124e-19
F22E5.1	1406.69	1366.44	1396.28	2471.77	2729.85	2417.02	-0.86961	9.80686e-22	1.98148e-19
D1044.1	253.125	241.5	306.476	665.046	634.848	728.605	-1.34041	4.15475e-21	8.08757e-19
K08D8.4	994.491	989.737	852.891	1774.14	1921.15	1814.6	-0.957669	1.95637e-20	3.71757e-18
Y39D8C.1	3251.6	3298.43	3359.14	5293.89	5925.57	6085.83	-0.804479	2.78384e-20	5.22773e-18
C13B4.1	678.335	682.186	933.542	1756.82	1945.57	2106.6	-1.34046	5.05583e-20	9.17058e-18
ZK546.14	1675.83	1760.68	1626.14	2798.69	3200.61	3139.17	-0.85224	1.22565e-19	2.17376e-17
Y119D3B.21	7673.79	8262.6	8054.07	13225.6	12527	12501.4	-0.673142	1.65335e-19	2.90008e-17
C53D5.6	5876.9	6320.28	7356.44	11997.3	12526	12110	-0.905722	4.38073e-19	7.36055e-17
C09H5.2	395.195	242.532	390.152	1102.98	1136.87	921.119	-1.62008	3.13482e-18	5.05434e-16
F28F5.6	393.194	467.519	440.559	843.275	885.857	876.905	-1.00232	5.59834e-18	8.59237e-16
F22F7.1	6562.24	6211.91	7211.26	10909.6	11139.1	11631.9	-0.752978	6.26122e-18	9.51824e-16
W06H8.8	479.236	511.897	585.732	1011.32	1145.66	1087.84	-1.04122	6.71466e-18	1.01113e-15
C16A3.3	1860.92	2008.37	2281.43	3655.21	3798.35	3701.06	-0.858828	1.07244e-17	1.59985e-15
F14B4.2	978.483	1260.13	1487.01	2804.8	2946.67	3099.57	-1.24846	1.1174e-17	1.63632e-15
K02D7.4	7633.77	7867.32	8530.92	13726.6	14351.5	12612	-0.759691	1.36146e-17	1.97561e-15
F37B4.7	7130.52	6234.62	8715.42	15426.4	16299	20199.2	-1.23365	1.47937e-17	2.10837e-15
C18A3.3	1396.69	1512.99	1644.28	2669.35	2591.16	2674.93	-0.801221	2.40665e-17	3.34043e-15
C34F11.3	10234	11704.5	14068.7	23399.9	24097.9	24737.6	-1.00443	4.53182e-17	6.07873e-15
F59A1.10	2485.23	2121.9	2382.25	4444.51	4852.19	3951.6	-0.922435	7.08771e-17	9.19788e-15
C42D4.2	932.46	1001.09	1258.17	2250.77	2600.92	2166.47	-1.13671	7.4869e-17	9.63757e-15
F39E9.22	251.124	222.923	211.71	490.892	511.785	495.562	-1.12733	1.11994e-16	1.38577e-14
T05E12.6	24127.9	24574.2	27438.7	40261.3	43990.1	40824.9	-0.716067	1.43838e-16	1.75263e-14
F46G10.6	2042.01	1690.5	1641.26	3800.85	3631.33	3188.91	-0.982748	1.62787e-16	1.95369e-14
K04C2.2	1342.66	1510.92	1617.06	2558.34	2647.8	2654.66	-0.814288	2.09525e-16	2.47736e-14
R09B5.6	602.297	625.423	756.109	1261.86	1522.66	1368.78	-1.06603	2.25504e-16	2.64669e-14
Y41C4A.11	416.205	392.179	528.268	930.861	981.573	1023.36	-1.13512	2.40739e-16	2.80488e-14
F47G4.3	1337.66	787.455	1114	3005.44	2839.24	2630.72	-1.38745	2.64973e-16	3.04281e-14
K09H9.6	1845.91	1923.74	2104	3170.43	3249.45	3221.15	-0.714949	3.08117e-16	3.48806e-14
C44F1.1	686.339	706.955	830.712	1416.66	1636.93	1387.21	-0.997574	3.668e-16	4.03784e-14
F54F11.2	16720.2	17932.9	21776.9	34578.3	38081.1	34556.7	-0.925984	3.84314e-16	4.20165e-14
F55G11.2	1057.52	816.352	1047.46	1858.67	2058.86	1932.51	-1.00165	6.67816e-16	7.01295e-14
T01C3.7	10423.1	12194.7	12692.5	21485.2	19341.4	21283.4	-0.81474	8.13481e-16	8.43168e-14
Y76A2B.3	5666.8	6058.14	6667.87	9802.56	10496.5	10062.3	-0.723106	9.98639e-16	1.0153e-13
F55F10.1	1589.78	1937.16	2190.7	3728.54	4054.24	3712.11	-1.00753	1.0668e-15	1.07774e-13
F35E12.7	1804.89	1779.26	1982.01	3149.04	3352	2942.05	-0.76246	1.20276e-15	1.17782e-13
F31D5.5	773.382	871.051	1062.59	1776.17	1899.66	1853.29	-1.0304	1.4676e-15	1.4284e-13
F58G1.4	21536.6	21184.9	23901.1	33888.8	34328.7	34896.6	-0.630158	2.72888e-15	2.63991e-13
C05D12.3	2801.38	3475.95	4259.41	7283.94	8158.29	7631.47	-1.13084	3.04972e-15	2.93251e-13
Y48G8AL.13	2883.42	3131.24	3210.94	4820.31	4735.97	4784.29	-0.63641	3.19572e-15	3.05449e-13
F36H1.2	2515.24	2645.15	3082.91	4703.19	4965.49	4674.68	-0.799077	3.9183e-15	3.72286e-13
F53F4.11	2644.3	3009.46	3060.73	4648.2	4694.95	4829.43	-0.70169	5.67346e-15	5.2651e-13
T06A1.5	2876.42	3441.89	3624.28	5800.06	6084.77	5716.46	-0.824013	7.6827e-15	7.04777e-13
F10G7.1	2730.35	3169.43	3222.03	4986.32	5112.97	4976.81	-0.724913	7.89397e-15	7.20021e-13
T23F6.4	1136.56	1129.06	1129.12	1810.8	1862.55	1731.7	-0.670876	8.52753e-15	7.73388e-13
K11H3.1	7032.47	7571.12	7768.77	12767.3	12786.8	11132.6	-0.713505	9.0727e-15	8.18184e-13
ZK617.1	1606.79	1951.61	2288.49	3725.48	4018.1	4277.68	-1.03993	9.4319e-15	8.45798e-13
ben-1	1801.89	1543.95	1805.59	2889.34	3022.85	2801.12	-0.758098	1.51995e-14	1.34041e-12
C17H12.4	993.49	1010.38	1079.72	1631.55	1801.02	1680.12	-0.729505	1.63659e-14	1.4275e-12
C07E3.2	1540.76	1469.64	1551.54	2341.41	2432.93	2304.64	-0.633799	1.96163e-14	1.67441e-12
K03A1.5	4104.02	3948.63	4938.9	7781.96	7659.2	7304.47	-0.807967	1.99578e-14	1.6945e-12
F09F7.3	5914.92	6049.88	7064.07	10256.8	10848.1	10376.4	-0.7263	2.45506e-14	2.03045e-12
H32K16.1	520.257	633.679	842.809	1458.42	1654.51	1739.07	-1.28107	3.10807e-14	2.48055e-12
F12B6.2	289.143	337.481	434.511	835.127	774.515	973.623	-1.28385	3.46329e-14	2.7503e-12
C15C8.3	4821.38	5220.11	5560.93	9215.93	9533.47	7974.13	-0.776296	3.8541e-14	3.00093e-12
T07E3.4	869.429	750.301	914.388	1464.53	1580.28	1474.71	-0.834505	4.24115e-14	3.2704e-12
Y61A9LA.10	1122.55	1236.4	1239.01	1940.14	2119.42	1899.35	-0.727885	6.82982e-14	5.1182e-12
C08F11.8	11002.4	8535.06	9892.93	17908.4	17219	16400.5	-0.808009	7.66028e-14	5.68713e-12
C53A3.2	1733.86	1805.06	2478.02	3969.91	4517.19	4065.82	-1.06091	1.04992e-13	7.61762e-12
F46E10.8	529.261	519.122	447.616	1121.31	1105.61	869.536	-1.04913	1.20954e-13	8.61904e-12
M04C3.1	4741.34	5140.64	5684.93	8056.94	8822.44	8619.83	-0.712001	1.20879e-13	8.61904e-12
F22E10.5	2174.07	1953.67	2105.01	3135.8	3200.61	3211.94	-0.615337	1.65157e-13	1.14619e-11
E01G4.3	1503.74	1450.03	1604.97	2864.89	2807.01	2337.8	-0.812868	1.67283e-13	1.15592e-11
F13H10.8	2378.17	2604.9	2555.65	3773.35	4001.5	3748.03	-0.612143	2.06151e-13	1.40025e-11
Y23H5B.5	1173.58	1382.95	1396.28	2239.57	2154.58	2232.79	-0.745562	2.18253e-13	1.46994e-11
R09B5.9	151.075	148.615	203.645	421.637	413.14	373.974	-1.26332	2.48688e-13	1.63357e-11
F23B12.7	1954.96	2180.72	2280.42	3465.78	3685.05	3322.48	-0.706933	2.52316e-13	1.64387e-11
W09D6.6	2336.15	2241.61	2361.08	3395.5	3679.19	3413.67	-0.595985	3.52791e-13	2.27067e-11
B0218.2	1752.86	2236.45	2220.94	3472.91	3956.57	4000.42	-0.880231	4.14288e-13	2.64515e-11
Y57G11C.15	44240.8	47267.9	52016.3	72131.6	73666.8	75603.6	-0.625369	4.75228e-13	3.02214e-11
F55A12.8	1220.6	1412.88	1464.83	2256.88	2264.94	2243.85	-0.72327	5.17176e-13	3.26291e-11
T14G8.3	5231.58	4836.19	5251.43	7793.16	8345.81	7396.59	-0.619442	5.47444e-13	3.42678e-11
W09B6.1	6627.27	7369.87	9991.73	15180	17330.4	19041.4	-1.10367	6.1259e-13	3.80473e-11
Y71H10B.1	8118	9462.87	10392	16115.9	15853.6	15258.3	-0.75561	6.51787e-13	4.01692e-11
F14B4.3	1111.55	1301.42	1367.04	2136.7	2168.25	2089.1	-0.758384	6.70531e-13	4.10078e-11
F54E2.3	1654.82	1918.58	2510.28	3950.56	4208.55	4625.86	-1.07149	7.62763e-13	4.62936e-11
H06H21.8	2480.22	3130.21	3276.47	5079	5726.33	5330.52	-0.860572	9.82998e-13	5.85531e-11
Y46E12BL.2	1293.64	1338.57	1421.48	2332.25	2289.36	2019.09	-0.711883	9.83099e-13	5.85531e-11
K10B3.6	473.233	526.346	584.724	926.787	967.899	938.62	-0.838724	1.03417e-12	6.11385e-11
T05A12.2	965.476	994.897	1179.53	1725.25	1927.01	2130.55	-0.88126	1.39187e-12	8.13809e-11
F46G10.5	2353.16	2658.56	3208.93	4742.91	5200.87	5079.05	-0.869865	1.46187e-12	8.51617e-11
K11H12.4	232.115	246.66	235.906	529.593	578.2	949.674	-1.52623	1.53909e-12	8.90107e-11
C44B7.11	2076.02	2191.04	2383.26	3360.88	3609.84	3405.38	-0.641783	1.63603e-12	9.42754e-11
F37C12.7	5028.48	4082.79	4678.8	7170.89	7566.41	7701.48	-0.702345	2.13164e-12	1.19807e-10
Y48B6A.1	2084.03	2188.98	2360.07	3285.51	3398.88	3365.77	-0.599506	2.9774e-12	1.65593e-10
Y45G12C.1	281.139	272.461	343.778	561.165	612.384	712.025	-1.07163	3.40967e-12	1.87673e-10
W01B11.3	6575.24	7198.55	7716.34	10760.9	10853.9	10958.6	-0.600037	3.94884e-12	2.15861e-10
Y94H6A.5	998.493	1078.49	1116.02	1638.68	1718	1639.59	-0.645984	4.34563e-12	2.35935e-10
C56G2.1	4155.05	4418.21	4937.9	7346.06	7652.36	6726.93	-0.685188	5.59295e-12	2.98578e-10
mec-17	1847.91	1962.96	2117.1	3270.24	3275.82	2912.58	-0.673973	5.66677e-12	3.00508e-10
W04C9.4	1117.55	1145.58	1192.64	1786.36	1699.44	1753.81	-0.600425	5.65025e-12	3.00508e-10
F59F4.4	1014.5	1060.95	1045.45	1651.92	1522.66	1638.67	-0.6251	6.31668e-12	3.295e-10
F55B11.1	4101.02	4310.88	4823.97	7325.69	7599.62	6529.81	-0.696816	7.17123e-12	3.66882e-10
Y57A10A.14	336.166	449.974	538.35	984.839	991.34	924.803	-1.13114	7.72937e-12	3.9167e-10
T07C4.1	7951.92	10081.1	11644.1	18459.4	18012.1	19142.7	-0.906115	8.03169e-12	4.0315e-10
M106.2	489.241	594.461	589.765	960.396	981.573	970.859	-0.799814	8.63648e-12	4.29456e-10
ZK185.5	470.232	539.763	563.553	869.754	934.692	1017.84	-0.843333	9.22491e-12	4.57292e-10
Y37E3.16	1304.64	1580.07	1795.51	2857.76	2887.09	2702.56	-0.851933	1.01537e-11	5.00226e-10
B0218.6	824.407	890.66	875.07	1343.33	1309.74	1347.6	-0.627327	1.17971e-11	5.72358e-10
K08D8.6	3682.82	4515.22	4698.96	6810.36	7499.02	8006.37	-0.791103	1.40986e-11	6.81943e-10
C40H5.4	28.0138	30.9615	40.3258	136.472	106.459	196.198	-2.14588	1.58455e-11	7.55004e-10
C03B1.7	542.268	654.32	689.571	1125.38	1099.75	1084.16	-0.811138	1.65811e-11	7.87703e-10
Y48G9A.3	2535.25	2710.17	3094	4563.66	4907.86	4262.94	-0.719737	1.66721e-11	7.89671e-10
Y39B6A.21	243.12	234.276	254.053	483.763	492.251	422.794	-0.934707	1.71524e-11	8.10022e-10
C07A9.9	273.135	190.929	226.833	517.371	483.461	468.85	-1.08813	1.73828e-11	8.18476e-10
C23H4.4	309.153	293.102	375.03	684.397	878.044	612.544	-1.15381	1.74827e-11	8.20761e-10
Y45F10D.7	913.451	1014.51	1005.12	1542.95	1583.21	1466.42	-0.646862	2.15715e-11	9.86602e-10
F13H8.2	1166.58	1302.45	1429.55	2116.33	2108.67	2066.07	-0.690363	2.25885e-11	1.03016e-09
C08F1.5	3730.84	4488.39	4952.01	7356.25	7472.65	7389.22	-0.754367	2.35443e-11	1.0707e-09
K07C5.4	5846.88	7072.64	7621.58	11369.9	11073.7	12329.2	-0.759481	2.36528e-11	1.07257e-09
T02H6.1	1126.56	1256.01	1298.49	2025.69	1931.89	1853.29	-0.658546	2.42386e-11	1.09603e-09
ZK353.6	5312.62	6699.04	7609.48	11658.2	11560.1	13022.8	-0.885246	2.49743e-11	1.12293e-09
F45E6.3	357.176	398.372	386.12	639.585	654.382	653.994	-0.771103	2.54431e-11	1.1376e-09
C25A1.10	4316.13	4914.63	5488.34	7817.6	7935.6	7983.34	-0.689441	2.68534e-11	1.19397e-09
C49G7.3	17.0084	19.609	32.2606	118.14	111.343	390.554	-3.17115	2.99346e-11	1.31993e-09
F55F8.9	529.261	560.404	684.531	1005.21	1097.8	1109.03	-0.856469	3.11063e-11	1.36782e-09
F25B3.1	1321.65	1597.61	1743.08	2590.93	2652.69	2747.7	-0.777486	3.38518e-11	1.48446e-09
ZK945.3	3323.64	3698.87	4006.37	5614.7	5669.68	5662.12	-0.619725	3.45267e-11	1.5099e-09
C42C1.11	1351.67	1911.36	2089.89	3349.67	3607.89	4005.95	-1.03444	3.57527e-11	1.555e-09
W06A7.3	9608.74	10558.9	11335.6	15396.9	15636.8	16436.4	-0.591544	3.81354e-11	1.64964e-09
Y116F11B.3	6523.22	7462.76	7420.96	11382.2	12134.4	10270.5	-0.658376	4.2011e-11	1.80263e-09
F32B5.6	1625.8	1844.27	1832.81	2665.28	2879.28	2636.24	-0.625508	4.35967e-11	1.86566e-09
F13B12.3	206.102	267.301	387.128	694.581	711.03	775.582	-1.34198	4.79329e-11	2.02409e-09
B0285.9	638.315	720.371	889.184	1398.33	1336.11	1409.31	-0.882406	5.15721e-11	2.16228e-09
C34H4.2	1119.55	1243.62	1295.47	1852.56	1878.17	2016.33	-0.651732	5.1612e-11	2.16228e-09
F59G1.1	4352.15	4949.72	5266.55	7462.17	8025.46	7321.97	-0.646803	5.44259e-11	2.26827e-09
F54F3.1	6893.4	7786.82	8332.32	11500.3	12148.1	11634.7	-0.616567	5.89212e-11	2.44922e-09
C41A3.1	957.472	835.961	1057.54	1682.48	1906.5	1529.06	-0.843888	6.96141e-11	2.8565e-09
W06F12.2	1615.8	1941.29	2017.3	3140.89	3001.37	2938.37	-0.703982	7.11963e-11	2.91394e-09
Y71H10A.2	5509.72	6342.98	7318.13	10225.2	10906.7	10930	-0.741969	7.19378e-11	2.93675e-09
C15B12.7	1139.56	1259.1	1362	1915.7	2000.26	1998.83	-0.653446	7.32498e-11	2.98269e-09
K07E3.7	1612.8	1888.65	1944.71	2985.07	3165.45	2744.01	-0.70765	7.72202e-11	3.13636e-09
K05C4.5	1453.72	1748.29	1784.42	2637.78	2664.41	2687.83	-0.680292	8.30978e-11	3.34951e-09
F41H10.8	21388.6	20540.9	23852.7	31016.8	34613.9	33759	-0.595404	8.33972e-11	3.35311e-09
F18C5.3	635.313	777.134	875.07	1346.39	1539.26	1354.04	-0.890247	8.39377e-11	3.36636e-09
F41H10.7	7817.86	7954.01	8807.16	11440.2	12914.8	13171.1	-0.610501	8.80874e-11	3.52394e-09
C43G2.1	1180.58	1064.04	1086.78	1730.34	1789.29	1620.25	-0.625364	9.44263e-11	3.75868e-09
ZK686.2	841.415	884.467	1009.15	1410.55	1545.12	1494.98	-0.702546	9.99393e-11	3.94859e-09
C08H9.2	37454.5	43055.1	49082.6	68128	70670.3	72275.6	-0.703774	1.03306e-10	4.06152e-09
ZC376.2	1563.77	1731.78	1869.1	2576.67	2783.56	2694.27	-0.641206	1.04091e-10	4.08232e-09
ZK455.7	722.356	874.147	947.656	1462.49	1438.66	1459.97	-0.77761	1.18276e-10	4.56018e-09
Y48G1A.4	1086.54	1185.83	1262.2	1881.07	1801.02	1774.08	-0.626289	1.2672e-10	4.85062e-09
F08F3.2	1092.54	1333.41	1630.17	2437.15	2533.53	2897.84	-0.956119	1.30628e-10	4.96449e-09
K05B2.5	2882.42	4358.35	5489.35	9058.07	9708.29	10712.6	-1.21147	1.34173e-10	5.0511e-09
C42D4.8	1249.62	1309.67	1471.89	2111.24	2142.86	2013.57	-0.636641	1.34597e-10	5.05514e-09
C18H9.6	1850.91	1625.48	1730.99	2891.37	2967.18	2488.86	-0.680543	1.51123e-10	5.63605e-09
T06E6.1	813.401	803.967	858.94	1332.13	1206.21	1284.96	-0.626506	1.53986e-10	5.71609e-09
R12A1.3	9.00444	12.3846	25.2036	119.158	68.3683	321.471	-3.45025	1.81778e-10	6.70102e-09
F54C9.9	796.393	992.833	974.876	1503.23	1567.59	1509.71	-0.72886	1.82586e-10	6.71529e-09
K03B8.6	661.326	680.121	859.948	1239.45	1289.23	1335.62	-0.811855	1.85214e-10	6.78071e-09
ZK355.2	974.481	1088.81	1149.29	1719.14	1796.13	1603.67	-0.672041	1.92795e-10	7.01001e-09
T15H9.7	8319.1	8833.32	9983.66	13122.7	13957.9	14687.2	-0.622207	1.96957e-10	7.12886e-09
K04E7.2	9817.84	11233.9	11853.8	16246.3	17050.1	16403.3	-0.594918	2.09248e-10	7.53956e-09
F32E10.1	950.469	967.032	1043.43	1586.74	1671.12	1427.73	-0.661951	2.76544e-10	9.83116e-09
C04E6.11	760.375	738.948	831.72	1215.01	1164.21	1226.93	-0.629442	3.36165e-10	1.18191e-08
F14F4.3	3283.62	3885.67	3773.49	5817.37	5949.02	5233.8	-0.635551	3.39943e-10	1.19257e-08
Y54H5A.1	1990.98	2283.93	2369.14	3389.39	3299.26	3357.48	-0.596546	4.07403e-10	1.4015e-08
F14D7.6	1263.62	1414.94	1487.01	2183.55	2312.8	2037.52	-0.649363	4.35691e-10	1.48283e-08
R12C12.1	9147.51	10901.6	12614.9	17886	18179.1	18685.8	-0.745193	4.51195e-10	1.52724e-08
F59F3.1	1216.6	1382.95	1423.5	1973.75	2242.48	2101.07	-0.651158	4.51607e-10	1.52724e-08
T14B4.1	790.39	967.032	974.876	1457.4	1485.54	1502.35	-0.702355	4.94145e-10	1.66053e-08
R03E1.1	1499.74	1637.86	1511.21	2460.57	2360.66	2171.08	-0.588782	5.09212e-10	1.70757e-08
Y111B2A.12	989.488	1007.28	1029.32	1617.29	1494.33	1442.47	-0.589446	5.2051e-10	1.7418e-08
H43I07.2	787.388	908.205	981.933	1417.68	1485.54	1429.58	-0.694484	5.22236e-10	1.74392e-08
F25B5.3	12383.1	14092.7	18158.7	27000.1	25123.4	28972.9	-0.861484	5.23562e-10	1.7447e-08
R05D11.4	771.381	849.378	855.915	1211.95	1311.69	1407.47	-0.666946	5.44934e-10	1.81213e-08
F40F9.9	1697.84	2372.68	2485.08	3854.82	3954.62	4390.05	-0.896128	5.52997e-10	1.83131e-08
Y57A10A.13	1321.65	1746.23	1790.47	2763.05	2801.15	2783.62	-0.781022	5.60001e-10	1.85067e-08
K10D11.1	3152.56	2745.25	2919.59	4481.17	4767.22	4133.06	-0.601691	6.1e-10	2.00346e-08
F27C1.6	1341.66	1515.05	1526.33	2240.58	2323.54	2100.15	-0.604478	6.19783e-10	2.02725e-08
C01G12.10	5.00247	2.0641	7.05702	42.7748	44.9277	138.168	-3.99787	6.53754e-10	2.11239e-08
W06B11.3	1638.81	1978.44	1945.72	2827.21	2864.63	2862.84	-0.620959	7.45238e-10	2.39346e-08
C50D2.4	791.39	846.282	1015.2	1506.28	1545.12	1399.18	-0.746309	7.90566e-10	2.51375e-08
K11D12.3	972.48	876.211	1040.41	1533.78	1601.77	1432.34	-0.66064	7.9945e-10	2.53694e-08
C06E1.10	817.403	931.942	947.656	1391.2	1370.3	1383.52	-0.620122	8.20641e-10	2.59902e-08
Y66H1A.4	3223.59	3961.01	4108.19	6317.43	5768.33	6024.12	-0.68139	8.34131e-10	2.63652e-08
ZK524.3	812.401	864.858	887.168	1327.04	1241.37	1284.96	-0.58746	8.93724e-10	2.80268e-08
C47A10.1	1513.75	1775.13	1910.44	2832.3	2724.96	2674.93	-0.66295	9.50749e-10	2.96984e-08
F56H11.1	2071.02	2936.18	3821.88	6109.67	6252.77	6546.39	-1.09875	9.54856e-10	2.97684e-08
K11C4.3	9820.84	11470.2	13049.4	17927.7	19578.7	18127.6	-0.696064	1.19199e-09	3.67307e-08
F40H3.1	270.133	454.102	553.472	985.857	1005.01	1245.35	-1.34105	1.33239e-09	4.04328e-08
F30F8.5	1107.55	1283.87	1359.99	1880.05	2039.33	1980.41	-0.653366	1.35899e-09	4.11616e-08
T21E8.1	1450.72	1409.78	1749.13	2306.78	2935.93	2657.43	-0.777276	1.47889e-09	4.43802e-08
K07E12.1	307.152	317.872	409.307	704.766	758.888	583.068	-0.984182	1.50389e-09	4.50121e-08
M04C9.4	344.17	412.82	400.234	634.493	640.708	692.681	-0.766531	1.50859e-09	4.50121e-08
F49E11.1	3803.88	4940.43	5457.09	8620.14	8705.23	7668.32	-0.815525	1.54186e-09	4.58307e-08
T21E12.4	4017.98	4160.2	4773.57	6462.05	7193.32	6260.85	-0.620772	1.58026e-09	4.6798e-08
F25H8.3	1551.77	1789.58	2020.32	3139.87	3438.92	2707.17	-0.792298	1.59062e-09	4.70176e-08
F55F8.3	1127.56	1286.97	1441.65	2028.75	2182.9	2007.12	-0.689475	1.66318e-09	4.89811e-08
C06B3.3	2736.35	1742.1	2240.1	4224.52	4128.47	4110.95	-0.891435	1.9138e-09	5.57445e-08
F07E5.5	914.451	1044.44	981.933	1509.34	1417.18	1500.5	-0.590259	1.95529e-09	5.68495e-08
H06H21.10	279.138	330.256	310.509	495.984	546.946	568.33	-0.809388	1.96296e-09	5.6957e-08
K09C8.1	3599.78	4588.5	5025.6	7274.77	7336.89	7565.15	-0.747033	2.15284e-09	6.20282e-08
Y75B8A.24	7191.55	7359.55	7857.48	11476.9	12399.1	10077	-0.599448	2.31602e-09	6.63703e-08
R04B5.9	4065.01	5422.39	6584.2	9420.64	10333.4	11175	-0.944481	2.4603e-09	7.03788e-08
T22H6.6	3107.53	3468.72	4056.78	5574.98	5843.53	5464.08	-0.666978	2.5699e-09	7.2906e-08
C25F6.3	7232.57	8411.21	9427.17	13259.2	13026.1	12797.1	-0.640503	3.04646e-09	8.57629e-08
C05D12.4	87.0429	115.59	139.124	235.261	303.75	289.231	-1.27783	3.14306e-09	8.81713e-08
C05A2.1	382.189	458.231	481.893	724.116	778.421	737.816	-0.76087	3.15425e-09	8.83302e-08
F39C12.1	1894.93	2146.67	2348.98	3235.61	3616.68	3184.31	-0.651256	3.2657e-09	9.09722e-08
C54G7.2	1186.59	1266.33	1428.54	2017.54	2062.77	1882.77	-0.619356	3.8837e-09	1.07624e-07
T01C8.3	142.07	202.282	185.499	363.586	335.981	379.501	-1.02688	3.92917e-09	1.08696e-07
C50B8.6	368.182	381.859	427.454	618.198	664.149	777.424	-0.807359	5.54559e-09	1.48025e-07
Y113G7B.12	606.299	1012.44	1294.46	2128.56	2247.36	2658.35	-1.27192	5.69141e-09	1.51663e-07
Y65B4BR.3	3460.71	3906.31	4234.21	5787.84	6237.14	5556.19	-0.599745	5.73295e-09	1.52516e-07
Y71G12B.8	1569.77	1778.22	1966.89	2729.44	2672.22	2718.22	-0.611449	5.8951e-09	1.56568e-07
F53C11.1	637.314	647.096	757.117	1056.13	1189.61	1493.13	-0.873347	6.0719e-09	1.60729e-07
ZK856.9	695.343	636.775	746.027	1076.5	1075.34	1037.18	-0.617544	6.08687e-09	1.60859e-07
Y75B8A.3	216.107	314.775	460.722	788.279	813.582	829.007	-1.29374	6.29528e-09	1.65544e-07
F56F3.2	2750.36	3615.27	3972.09	5685.99	5922.64	6037.01	-0.771442	6.91257e-09	1.80587e-07
T09B9.1	71.035	108.365	112.912	217.948	240.266	236.728	-1.25027	6.98557e-09	1.81889e-07
F15E6.6	1284.63	1712.17	1758.21	2590.93	2671.25	2704.41	-0.744628	7.5967e-09	1.95578e-07
ZK792.5	935.461	1133.19	1192.64	1765.99	1841.06	1644.2	-0.687203	7.87912e-09	2.01549e-07
F16F9.4	1546.76	1967.09	2085.85	3096.08	3063.87	2966.92	-0.704801	8.04557e-09	2.05478e-07
C34G6.4	5851.89	6230.49	6615.45	9504.15	10626.4	8480.74	-0.613681	8.61708e-09	2.18327e-07
F26G1.6	173.085	142.423	146.181	270.907	320.354	323.313	-0.986451	8.82682e-09	2.23286e-07
ZC376.3	522.258	668.769	720.824	1049	1162.26	1103.5	-0.794139	9.08839e-09	2.29177e-07
C34F6.5	345.17	453.07	499.032	744.485	792.095	857.562	-0.884448	1.00008e-08	2.49037e-07
C12C8.2	398.196	400.436	464.755	641.622	712.007	738.737	-0.728176	1.09377e-08	2.70677e-07
C31A11.5	536.265	513.961	524.236	768.928	990.363	857.562	-0.733117	1.13095e-08	2.79013e-07
ZK265.9	1543.76	1944.38	1988.06	2879.15	2802.12	2954.03	-0.657169	1.29023e-08	3.16353e-07
F20D6.5	592.292	769.91	876.078	1290.37	1378.11	1307.99	-0.829203	1.33347e-08	3.25456e-07
Y76A2B.1	4390.17	5702.08	6055.93	8862.53	8965.03	8496.4	-0.705018	1.33179e-08	3.25456e-07
ZK112.2	3740.85	5088.01	5917.81	8876.79	10032.6	8352.71	-0.886509	1.33913e-08	3.26338e-07
Y48E1A.1	1220.6	1573.88	1491.05	2357.71	2250.29	2171.08	-0.661649	1.35766e-08	3.30349e-07
R03A10.3	792.391	926.782	967.819	1356.57	1431.83	1354.97	-0.6249	1.52167e-08	3.67457e-07
R05H10.2	1169.58	1392.24	1566.66	2189.66	2246.39	2174.76	-0.679257	1.53119e-08	3.69198e-07
C34D4.9	57.0281	57.7948	79.6435	180.265	170.921	455.954	-2.05422	1.67159e-08	4.01232e-07
Y53F4B.2	850.42	1015.54	1049.48	1507.3	1488.47	1486.69	-0.620668	1.84513e-08	4.33756e-07
B0464.4	843.416	932.974	1069.64	1532.76	1405.46	1611.96	-0.677087	1.96395e-08	4.55571e-07
T28F4.4	581.287	582.077	574.643	842.256	955.202	853.877	-0.609298	1.96647e-08	4.55571e-07
C09H6.3	590.291	687.346	700.661	959.378	1094.87	1087.84	-0.667851	2.06198e-08	4.75626e-07
Y69A2AR.12	9.00444	9.28846	11.0896	47.867	59.5781	50.6615	-2.42786	2.15419e-08	4.93979e-07
Y43F8C.12	784.387	900.98	1046.45	1444.16	1492.38	1468.26	-0.689274	2.15807e-08	4.93979e-07
D2021.4	92.0454	115.59	131.059	243.409	221.708	264.361	-1.10753	2.17224e-08	4.96042e-07
F09F7.8	4.00197	1.03205	12.0977	48.8855	41.9976	172.249	-3.93921	2.53267e-08	5.63829e-07
F31E9.1	57.0281	77.4038	83.6761	188.413	152.364	197.119	-1.30303	2.57834e-08	5.73197e-07
M110.1	1203.59	1452.1	1498.1	2107.17	2046.16	2264.11	-0.627746	2.71396e-08	6.00836e-07
K11G9.3	23.0114	26.8333	65.5294	129.343	151.387	234.885	-2.16041	3.05919e-08	6.70753e-07
Y47G6A.29	764.377	873.115	966.811	1436.01	1406.43	1277.59	-0.661614	3.20826e-08	7.01511e-07
R52.3	495.244	589.301	589.765	931.88	832.139	894.407	-0.667093	3.27333e-08	7.14759e-07
F21G4.2	523.258	449.974	502.056	748.559	756.934	875.063	-0.690542	3.42359e-08	7.43501e-07
F35E12.5	15767.8	11185.4	13632.1	21919	25996.5	20878.1	-0.7613	3.49666e-08	7.57546e-07
C03B1.13	424.209	580.012	608.92	931.88	922.971	992.966	-0.820283	3.58616e-08	7.7564e-07
H41C03.3	708.349	989.737	1044.44	1573.5	1704.32	1558.53	-0.818521	3.6351e-08	7.83043e-07
F49D11.10	668.33	788.487	884.143	1222.14	1236.49	1322.73	-0.692012	3.64934e-08	7.85051e-07
T28F2.4	1291.64	1220.92	1317.65	2003.29	2042.26	1704.07	-0.585742	3.73315e-08	8.00921e-07
C33D12.2	349.172	378.763	382.087	575.423	600.664	567.409	-0.651438	3.80696e-08	8.14865e-07
F53H8.3	1215.6	1458.29	1547.5	2047.08	2227.83	2314.77	-0.642686	4.16532e-08	8.82959e-07
T19H12.1	90.0444	45.4102	68.5539	177.21	168.967	217.384	-1.46525	4.29144e-08	9.07285e-07
C27A7.1	462.228	608.91	847.85	1215.01	1332.2	1433.26	-1.05273	4.32219e-08	9.12577e-07
Y56A3A.6	2079.03	2654.43	2813.73	3920.01	4126.51	3946.07	-0.668179	4.48351e-08	9.42895e-07
R07B1.9	89.0439	76.3718	94.7656	219.985	192.408	492.799	-1.7995	5.02445e-08	1.05112e-06
F02E8.6	1154.57	1486.15	1595.89	2182.53	2507.16	2327.67	-0.728126	5.06802e-08	1.05885e-06
F25G6.7	266.131	232.211	323.615	489.873	480.531	634.651	-0.965809	5.12196e-08	1.06732e-06
C25D7.5	356.176	359.154	351.843	531.63	555.736	589.516	-0.652463	5.13158e-08	1.06793e-06
F32A5.3	3860.9	4882.63	5268.57	7207.55	7200.15	7960.31	-0.674816	5.60046e-08	1.15646e-06
Y67D8C.5	5876.9	7290.41	8431.12	11591	12331.7	11282.8	-0.704875	5.88912e-08	1.21293e-06
Y71H2AM.16	276.136	435.525	502.056	788.279	828.233	925.725	-1.06701	6.53841e-08	1.34319e-06
Y76A2A.2	1952.96	2374.75	2528.43	3460.69	3683.1	3380.51	-0.618278	6.6731e-08	1.3691e-06
Y6B3B.10	8.00395	11.3526	18.1466	67.2175	44.9277	170.407	-2.91518	7.23006e-08	1.4739e-06
C27C12.2	374.185	372.57	350.835	538.759	583.084	632.809	-0.677469	7.32269e-08	1.48898e-06
T06C12.7	226.112	250.788	254.053	389.047	427.79	406.213	-0.742958	7.48892e-08	1.51506e-06
T28F2.7	403.199	470.615	516.17	708.84	763.771	807.821	-0.714671	7.56026e-08	1.52756e-06
C09H6.2	2888.42	3951.72	4497.34	6600.56	6434.43	6538.1	-0.787793	7.90261e-08	1.58072e-06
C41D11.3	867.428	699.73	774.256	1219.08	1363.46	1137.58	-0.667654	8.77053e-08	1.73261e-06
H03A11.2	657.324	798.807	875.07	1266.95	1207.19	1242.59	-0.67303	8.79176e-08	1.73466e-06
ZC8.4	5892.91	8050	9676.18	13410.9	14533.1	14164	-0.834158	9.37206e-08	1.84006e-06
ZK973.6	836.413	1037.21	1274.3	1864.78	2012.96	1682.88	-0.820799	1.08359e-07	2.10161e-06
W07G4.5	3083.52	4166.39	5081.05	7362.36	7532.23	7088.93	-0.834144	1.10835e-07	2.14443e-06
ZC123.3	1519.75	1524.34	1771.31	2269.1	2334.29	2720.99	-0.605223	1.12127e-07	2.16679e-06
D2092.8	3278.62	4246.89	4776.59	6819.53	7241.18	6316.11	-0.728023	1.21724e-07	2.34092e-06
Y51H7C.11	773.382	928.846	986.974	1356.57	1475.78	1344.83	-0.635421	1.28258e-07	2.46064e-06
K10C3.5	1094.54	1232.27	1425.52	1851.54	1952.4	1931.59	-0.612213	1.51329e-07	2.83511e-06
F25E2.4	3394.67	4434.72	4437.86	6002.73	6802.64	6317.03	-0.640502	1.63275e-07	3.02343e-06
R12A1.2	517.255	675.993	733.93	1106.03	1066.54	1043.63	-0.73892	1.77563e-07	3.24658e-06
F46F11.1	2068.02	2791.7	3178.68	4316.18	4727.18	4627.7	-0.766198	1.83151e-07	3.3411e-06
ZK622.4	38.0188	36.1218	41.334	94.7156	95.7156	121.588	-1.4351	2.01025e-07	3.63393e-06
ZC308.1	1824.9	2239.55	2625.21	3503.46	3698.72	3555.52	-0.685396	2.07706e-07	3.75046e-06
F36A2.13	2717.34	3471.82	3772.48	4993.45	5674.57	5199.72	-0.671681	2.10627e-07	3.78607e-06
Y39B6A.14	1055.52	1348.89	1327.73	1929.96	1960.22	1824.74	-0.614775	2.13321e-07	3.82588e-06
C10H11.3	197.097	148.615	207.678	377.844	335.981	326.997	-0.910325	2.15158e-07	3.85018e-06
Y55F3BR.2	101.05	112.494	163.32	252.575	275.426	274.493	-1.09057	2.18668e-07	3.89987e-06
C56E6.9	348.172	419.013	449.633	604.958	715.913	717.552	-0.744862	2.30844e-07	4.09414e-06
Y46D2A.2	1535.76	1103.26	1196.67	2182.53	2327.45	1897.51	-0.740043	2.42854e-07	4.2881e-06
F28B4.3	1301.64	1745.2	1933.62	2579.73	2798.22	3056.27	-0.760118	2.73143e-07	4.76493e-06
T28F3.1	426.21	390.115	453.665	625.327	646.568	671.496	-0.613818	2.7646e-07	4.81227e-06
ZK792.4	14.0069	12.3846	19.1548	64.1622	46.8811	164.88	-2.60018	2.95037e-07	5.08024e-06
T03F7.7	521.257	831.833	918.42	1355.55	1434.76	1679.2	-0.976714	2.95576e-07	5.08404e-06
C09D1.1	2150.06	2785.5	3270.42	4352.85	4617.79	4653.49	-0.731462	3.14765e-07	5.40246e-06
F59B10.3	12.0059	10.3205	26.2118	156.841	107.436	455.954	-3.89115	3.29392e-07	5.61726e-06
R04E5.2	808.399	1065.08	1108.96	1547.02	1658.42	1567.74	-0.678587	3.45386e-07	5.85872e-06
Y42G9A.1	414.204	392.179	469.796	633.474	653.405	691.76	-0.632815	3.56202e-07	6.02937e-06
ZK829.9	65.0321	90.8205	85.6923	189.431	183.618	154.748	-1.12754	3.84431e-07	6.43239e-06
F57F4.3	9422.65	12978	16036.6	21376.2	24145.7	22944.2	-0.832892	3.87192e-07	6.47157e-06
M03A8.2	1977.98	2643.08	2987.13	4115.55	4540.63	4027.13	-0.737327	4.08923e-07	6.7992e-06
T07F12.1	450.222	566.596	621.017	1004.19	827.256	913.75	-0.7451	4.66244e-07	7.64871e-06
F35A5.4	6.00296	5.16025	10.0815	27.4981	42.9743	124.351	-3.19843	4.81916e-07	7.88149e-06
F39E9.1	123.061	90.8205	93.7575	231.188	183.618	225.674	-1.05732	4.89803e-07	7.98593e-06
Y66A7A.7	523.258	698.698	755.101	1058.17	1079.24	1149.56	-0.733663	5.11618e-07	8.27764e-06
Y43C5A.5	803.396	1135.26	1247.08	1760.9	1839.11	1826.58	-0.768539	5.98164e-07	9.54242e-06
ZK622.3	9199.54	8935.49	11433.4	13875.3	14413	16401.4	-0.595907	6.78029e-07	1.06105e-05
Y18H1A.11	286.141	332.32	417.372	581.534	615.314	583.068	-0.781042	6.89008e-07	1.07507e-05
C46H11.2	696.344	842.153	873.054	1213.99	1158.35	1408.39	-0.649063	7.08894e-07	1.10394e-05
T23F11.3	328.162	350.897	328.655	506.168	519.599	500.168	-0.598697	7.21502e-07	1.12029e-05
F41F3.2	318.157	324.064	369.989	498.021	550.853	532.407	-0.643752	7.64928e-07	1.17628e-05
F59F3.4	121.06	140.359	158.279	237.298	258.823	298.443	-0.921845	7.68007e-07	1.17988e-05
Y39B6A.41	217.107	189.897	209.694	329.977	335.004	351.867	-0.721467	7.86454e-07	1.2059e-05
C35A11.4	536.265	566.596	578.675	906.418	958.132	749.791	-0.636261	8.17322e-07	1.24605e-05
F26F12.4	14.0069	11.3526	18.1466	49.9039	49.8112	173.17	-2.65036	8.1892e-07	1.24729e-05
W06B3.2	3631.79	5458.52	5952.09	8214.8	8980.66	8896.17	-0.794585	8.34063e-07	1.26673e-05
F10F2.9	4.00197	3.09615	1.00815	24.4427	18.5571	93.9541	-4.08099	9.36392e-07	1.40213e-05
F57F4.4	12285.1	17206.3	20850.5	27204.8	30610.4	30046.9	-0.80349	9.42752e-07	1.40702e-05
C25H3.8	1544.76	2134.28	2539.52	3542.16	3849.13	3386.95	-0.793484	9.48675e-07	1.41257e-05
C03A7.11	449.222	561.436	595.814	839.201	888.787	810.585	-0.660193	9.67371e-07	1.43639e-05
Y32H12A.8	1455.72	1892.78	2091.9	2915.82	3190.84	2683.22	-0.692126	9.97005e-07	1.47627e-05
D2030.10	379.187	539.763	592.789	811.703	911.251	964.412	-0.830361	1.00369e-06	1.48479e-05
Y57A10A.27	604.298	695.602	815.589	1068.35	1068.5	1239.83	-0.674897	1.01255e-06	1.49652e-05
T05B4.3	19.0094	15.4808	40.3258	154.804	159.2	490.956	-3.42747	1.02588e-06	1.51062e-05
W08E12.4	6.00296	1.03205	6.04887	34.6272	22.4639	96.7175	-3.55268	1.03987e-06	1.52981e-05
K10B4.3	566.279	695.602	774.256	1021.5	1066.54	1119.16	-0.65574	1.08928e-06	1.59368e-05
C32E12.5	1082.53	1524.34	1798.53	2491.12	2635.11	2510.05	-0.793646	1.16116e-06	1.68648e-05
K07C6.5	953.47	655.352	648.237	1471.66	1382.99	1147.71	-0.82604	1.16795e-06	1.6948e-05
C37A2.4	400.197	488.16	523.227	701.71	751.074	766.371	-0.653065	1.16948e-06	1.69548e-05
B0222.3	33.0163	35.0897	30.2444	78.4205	113.296	82.9007	-1.48179	1.18475e-06	1.7145e-05
T06A1.1	113.056	161	200.621	314.7	341.841	310.417	-1.02669	1.1867e-06	1.71577e-05
T19D12.1	3141.55	4996.16	6197.07	8539.68	9383.06	9610.03	-0.941655	1.19177e-06	1.72154e-05
Y62H9A.6	5.00247	6.1923	8.06516	22.4058	31.2541	179.618	-3.60046	1.23349e-06	1.77218e-05
F36A4.6	291.144	405.596	461.731	751.614	694.426	637.414	-0.846668	1.23876e-06	1.77816e-05
Y76A2B.6	626.309	773.006	956.73	1213.99	1330.25	1461.82	-0.766038	1.3791e-06	1.95847e-05
K08E5.2	448.221	328.192	443.584	671.157	679.776	645.704	-0.710203	1.40332e-06	1.98053e-05
ZC266.1	25.0123	39.2179	54.4398	92.6787	124.04	135.404	-1.57054	1.43363e-06	2.01796e-05
C24G6.7	224.111	309.615	378.054	533.667	626.058	553.593	-0.910215	1.45289e-06	2.04146e-05
ZC443.6	756.373	480.936	535.325	1112.14	1021.62	980.071	-0.8124	1.46562e-06	2.05754e-05
Y57G11B.5	4.00197	2.0641	4.03258	20.369	23.4405	89.3485	-3.72117	1.52932e-06	2.14131e-05
C10C5.3	22.0109	21.6731	28.2281	50.9224	91.8088	172.249	-2.13283	1.5659e-06	2.18678e-05
Y66D12A.13	2057.01	2995.01	3021.41	4480.15	4870.75	4033.58	-0.729319	1.58099e-06	2.20593e-05
Y5H2A.4	19.0094	13.4167	24.1955	63.1438	52.7412	220.147	-2.57008	1.59138e-06	2.21461e-05
ZC21.9	4.00197	3.09615	17.1385	42.7748	41.9976	136.326	-3.18932	1.63123e-06	2.26414e-05
Y47G6A.23	852.421	1031.02	1131.14	1574.52	1646.7	1415.76	-0.621156	1.6454e-06	2.27985e-05
F17C8.2	2061.02	2520.27	2972.01	4001.48	4189.02	3664.21	-0.650261	1.81861e-06	2.4896e-05
E03G2.4	477.235	555.243	647.229	871.791	963.016	831.77	-0.666725	1.97779e-06	2.68219e-05
Y43E12A.2	579.286	1076.43	1175.5	1770.06	1835.2	2167.39	-1.02799	1.98182e-06	2.68539e-05
F12B6.1	780.385	902.012	1061.58	1343.33	1397.64	1457.21	-0.613649	2.01741e-06	2.73047e-05
T06E4.9	55.0271	58.8269	118.961	465.431	440.487	1730.78	-3.50153	2.04694e-06	2.76423e-05
W08E12.3	7.00346	11.3526	12.0977	36.6641	36.1375	169.486	-2.99482	2.10086e-06	2.82748e-05
M01A8.2	1102.54	1406.69	1579.76	2096.98	2073.51	2207.92	-0.641559	2.11012e-06	2.83755e-05
F23A7.5	65.0321	89.7884	92.7494	164.989	160.177	189.751	-1.0577	2.13849e-06	2.86124e-05
C05A9.1	1193.59	1357.15	1403.34	1746.64	1975.84	2324.9	-0.613295	2.28235e-06	3.03085e-05
F59D8.1	1724.85	3779.37	6362.4	17630.3	20542.7	25713	-2.4286	2.38302e-06	3.14362e-05
T06E4.10	12.0059	14.4487	28.2281	131.38	96.6923	410.819	-3.54667	2.42641e-06	3.1926e-05
Y62H9A.3	0	0	1.00815	4.07379	28.324	100.402	-6.93177	2.48913e-06	3.26203e-05
ZC247.1	415.205	538.73	585.732	941.046	1134.91	735.053	-0.86831	2.52039e-06	3.29488e-05
K07B1.8	158.078	181.641	191.548	307.571	367.235	274.493	-0.837148	2.56601e-06	3.34902e-05
T24C12.4	4.00197	3.09615	7.05702	25.4612	26.3706	76.4529	-3.18119	2.57827e-06	3.35954e-05
C17C3.12	660.326	419.013	665.376	1129.46	899.531	1640.51	-1.07266	2.61592e-06	3.40027e-05
C30G12.2	5274.6	7794.05	10936.4	14143.2	15422.9	17123.6	-0.959782	2.71901e-06	3.5228e-05
F41E6.11	25.0123	24.7692	54.4398	213.874	175.804	658.6	-3.33038	2.84699e-06	3.67178e-05
T16A9.3	107.053	125.91	106.863	180.265	228.545	246.86	-0.949744	2.88521e-06	3.717e-05
ZK353.2	103.051	149.647	177.434	302.479	286.17	267.125	-0.99243	2.93034e-06	3.76906e-05
F31D4.8	166.082	191.961	227.841	349.328	323.284	332.524	-0.778623	2.9505e-06	3.78305e-05
F22F7.8	127.063	152.744	199.613	302.479	274.45	359.236	-0.966036	3.06301e-06	3.90822e-05
F45E1.5	125.062	131.07	171.385	243.409	261.753	274.493	-0.867191	3.13855e-06	3.99183e-05
ZK1307.6	794.392	1328.25	1676.55	2333.26	2585.3	2555.18	-0.976213	3.53817e-06	4.42939e-05
F35C5.10	7.00346	1.03205	6.04887	28.5165	26.3706	77.374	-3.22856	3.54834e-06	4.43529e-05
F55D12.5	820.405	1023.79	1347.89	1785.34	1741.44	1867.11	-0.756877	3.82652e-06	4.75235e-05
C56E6.2	639.315	593.429	657.311	1054.09	1062.64	811.506	-0.631044	3.84254e-06	4.76571e-05
T11F9.4	916.452	1276.65	1230.95	1760.9	1665.26	1973.96	-0.657527	3.9436e-06	4.87967e-05
F21D5.3	186.092	201.25	281.273	382.936	382.862	536.091	-0.961949	4.22985e-06	5.19761e-05
H43E16.1	978.483	1289.03	1337.81	1782.28	1805.9	1871.71	-0.5989	4.41468e-06	5.41222e-05
F32A5.5	542.268	707.987	848.858	1196.68	1049.94	1332.86	-0.770162	5.13569e-06	6.22917e-05
T01C2.1	254.125	309.615	331.68	433.859	497.135	537.933	-0.714893	5.24471e-06	6.33732e-05
F38B7.1	890.439	1301.42	1885.23	2504.36	2444.65	3240.5	-1.00632	5.64267e-06	6.74669e-05
C46H11.9	16.0079	4.1282	9.07331	52.9593	23.4405	181.46	-3.14119	5.70653e-06	6.80774e-05
K06A9.1	1312.65	1675.02	1852.97	2398.44	2612.64	2360.83	-0.606878	5.83215e-06	6.93687e-05
F10D2.6	47.0232	31.9936	50.4073	107.955	97.6689	103.165	-1.25312	6.28353e-06	7.41847e-05
R03H10.7	106.052	114.558	126.018	188.413	205.105	241.333	-0.874213	6.71878e-06	7.86255e-05
T28C12.6	0	4.1282	6.04887	37.6826	14.6503	79.2162	-3.69673	6.79876e-06	7.9445e-05
F22F7.7	157.077	196.09	237.922	367.66	322.308	353.71	-0.820281	7.10593e-06	8.23112e-05
ZK1086.1	661.326	888.596	1062.59	1366.76	1451.36	1494.98	-0.723433	7.34014e-06	8.45525e-05
F20B10.3	13.0064	9.28846	16.1303	52.9593	30.2774	145.537	-2.57481	7.87865e-06	8.9728e-05
D2021.2	885.437	1129.06	1347.89	1696.73	1721.9	2031.99	-0.69712	8.1556e-06	9.24573e-05
C03A7.8	49.0242	42.3141	118.961	489.873	353.562	1574.19	-3.52306	8.33644e-06	9.43733e-05
C53C9.2	37.0183	39.2179	96.7819	356.457	302.774	1232.46	-3.45071	8.92603e-06	0.000100336
C06B8.7	1028.51	1307.61	1350.91	1943.2	1985.61	1646.04	-0.596389	8.99647e-06	0.000100915
T21B4.9	112.055	94.9487	103.839	189.431	171.897	200.804	-0.854681	9.34995e-06	0.000104439
F41C3.8	217.107	269.365	317.566	450.154	419	474.376	-0.741	9.36117e-06	0.000104492
C06E1.3	381.188	506.737	483.91	678.286	705.17	708.341	-0.609029	9.68607e-06	0.000107892
F48A9.1	427.211	521.186	574.643	812.721	861.44	709.262	-0.645913	9.89719e-06	0.000110013
F23F12.13	176.087	236.34	225.825	341.18	337.935	380.422	-0.732082	1.0225e-05	0.000113263
T16G12.1	4578.26	6303.77	6922.93	8715.88	9635.04	9244.35	-0.632168	1.09296e-05	0.000120316
C01G12.6	4.00197	3.09615	10.0815	31.5719	18.5571	116.982	-3.28266	1.10362e-05	0.000121406
T08B1.2	57.0281	36.1218	111.904	484.781	313.517	1457.21	-3.45932	1.10906e-05	0.000121836
T11B7.2	352.174	484.032	468.788	689.489	652.429	696.366	-0.643637	1.1347e-05	0.00012431
R09B5.5	82.0405	77.4038	186.507	704.766	510.809	2269.64	-3.33262	1.17949e-05	0.0001286
C54D10.3	3.00148	2.0641	5.04073	21.3874	17.5804	65.3994	-3.36932	1.18111e-05	0.000128689
Y48G1BR.1	423.209	512.929	665.376	834.109	873.16	930.33	-0.719971	1.29404e-05	0.00013947
M02D8.5	490.242	645.032	827.687	1085.67	1079.24	1144.03	-0.753446	1.32222e-05	0.000142219
Y37B11A.1	85.042	169.256	186.507	295.35	300.82	373.974	-1.13887	1.58316e-05	0.000166472
ZK970.7	61.0301	63.9871	93.7575	145.638	180.688	138.168	-1.08573	1.62103e-05	0.000169834
ZK662.2	34.0168	22.7051	68.5539	253.593	198.268	839.139	-3.36525	1.69639e-05	0.000176748
T02C5.3	1375.68	1800.93	1942.7	2644.91	2753.29	2348.85	-0.597675	1.71486e-05	0.000178323
B0222.4	39.0192	60.891	62.505	113.048	132.83	114.219	-1.14947	1.72684e-05	0.000179219
T10E10.4	31.0153	24.7692	56.4561	187.394	152.364	593.201	-3.05528	1.76768e-05	0.000182982
K11C4.14	138.068	177.513	192.556	277.018	353.562	273.572	-0.831493	1.77851e-05	0.000183864
F15B9.9	9.00444	11.3526	24.1955	50.9224	51.7645	64.4783	-1.90811	1.81005e-05	0.000187004
C54D2.1	32.0158	29.9295	75.6109	271.926	209.012	915.592	-3.34378	1.82198e-05	0.000188114
F53B3.3	27.0133	33.0256	58.4724	88.6049	96.6923	251.465	-1.88315	1.83375e-05	0.000189207
Y73B6BL.25	59.0291	65.0192	78.6353	116.103	140.643	166.723	-1.06451	1.85308e-05	0.000191078
C05C12.3	1317.65	1969.15	2174.57	2876.1	2807.01	3413.67	-0.736209	1.87306e-05	0.000193014
K09F5.2	1471.73	2429.45	5227.23	13330.5	15214.9	20844	-2.43577	1.89476e-05	0.000194371
C49G7.10	219.108	208.474	244.979	341.18	329.144	410.819	-0.685415	1.9144e-05	0.000196134
F36H1.5	167.082	213.634	157.271	293.313	344.771	282.784	-0.775788	1.98271e-05	0.000202353
Y53F4B.4	324.16	398.372	463.747	669.12	632.895	577.542	-0.66373	2.04553e-05	0.000207834
ZK813.7	5.00247	2.0641	4.03258	14.2583	19.5338	93.033	-3.51447	2.07241e-05	0.000210164
C04G6.7	2.00099	2.0641	10.0815	19.3505	29.3007	88.4274	-3.27715	2.20749e-05	0.000223154
M02G9.2	10.0049	14.4487	25.2036	59.07	37.1142	162.117	-2.38069	2.30866e-05	0.000230565
ZK697.2	262.129	330.256	342.769	505.15	487.368	453.191	-0.628398	2.34066e-05	0.000233073
C03A7.14	105.052	56.7628	202.637	765.873	608.477	2753.22	-3.50145	2.3891e-05	0.000237157
T15B7.3	1.00049	5.16025	7.05702	12.2214	28.324	113.298	-3.54498	2.52444e-05	0.000248889
E01G6.1	20.0099	16.5128	36.2932	131.38	98.6456	458.717	-3.24174	2.599e-05	0.000255137
C06G8.2	346.171	407.66	482.902	611.069	610.431	727.684	-0.656795	2.63947e-05	0.000258632
F59D8.2	677.334	1857.69	3867.25	11445.3	13828	18475.8	-2.7726	2.78397e-05	0.000270962
Y62H9A.4	0	0	2.01629	10.1845	11.7203	73.6895	-5.56433	2.90486e-05	0.000281355
R06C7.10	68.0336	66.0512	217.759	755.688	680.753	3047.98	-3.67191	2.94245e-05	0.000284306
F26G1.11	192.095	227.051	280.264	400.25	350.631	409.898	-0.731059	2.99821e-05	0.000289343
T01G5.2	139.069	226.019	248.004	358.494	366.259	406.213	-0.88399	3.0556e-05	0.000293639
C05D11.7	592.292	766.814	864.989	1157.98	1157.38	1073.1	-0.6074	3.15812e-05	0.000302399
C01G12.11	0	1.03205	4.03258	22.4058	9.76689	58.0305	-4.15652	3.16309e-05	0.000302693
E04D5.4	67.0331	117.654	134.083	193.505	240.266	234.885	-1.06964	3.21278e-05	0.00030708
W08D2.6	6.00296	4.1282	11.0896	39.7195	23.4405	47.8982	-2.38674	3.22463e-05	0.000308029
B0410.3	444.219	411.788	589.765	799.481	691.496	781.109	-0.651999	3.31335e-05	0.000315311
T18D3.4	99.0489	95.9807	311.517	1176.31	851.673	4169.91	-3.613	3.34013e-05	0.000317352
R03C1.1	35.0173	35.0897	124.002	442.006	374.072	1555.77	-3.61106	3.38328e-05	0.000320879
T10G3.3	369.182	477.839	586.741	765.873	711.03	950.595	-0.760031	3.62991e-05	0.000342034
F25C8.1	20.0099	27.8654	42.3421	84.5312	110.366	64.4783	-1.52283	3.67766e-05	0.000346125
C27A12.4	98.0484	140.359	121.986	197.579	222.685	214.621	-0.817948	3.67698e-05	0.000346125
T05H10.7	2340.15	3396.48	4300.75	5360.09	5319.05	6325.32	-0.760577	3.80036e-05	0.000356412
ZK1053.5	89.0439	99.0769	74.6027	179.247	163.107	144.616	-0.889742	4.1341e-05	0.000384549
C41D7.2	262.129	391.147	610.936	709.858	844.836	1082.31	-1.06093	4.3647e-05	0.000402946
F01D5.2	15.0074	21.6731	24.1955	51.9408	49.8112	93.033	-1.68085	4.46939e-05	0.000411039
K12F2.2	1644.81	2268.45	2841.96	3503.46	3751.46	3614.47	-0.686228	4.69207e-05	0.000428332
C15B12.1	805.397	1125.97	1163.4	1508.32	1679.91	1505.11	-0.600885	4.70627e-05	0.000429265
AC3.3	44.0217	42.3141	134.083	457.283	365.282	1764.86	-3.55319	4.9619e-05	0.000449755
C18E9.7	21.0104	10.3205	38.3095	144.62	109.389	544.381	-3.5189	5.14445e-05	0.000463931
T06E4.11	51.0252	36.1218	114.929	370.715	288.123	1214.96	-3.21297	5.15364e-05	0.000464497
C45B2.8	128.063	161	185.499	290.258	256.869	255.15	-0.757261	5.47516e-05	0.000488783
T21E3.3	394.194	453.07	629.083	708.84	817.489	1015.07	-0.783957	5.51483e-05	0.00049205
W02A2.3	210.104	171.32	516.17	1569.43	1299	5530.4	-3.22605	5.86678e-05	0.000518812
F20D1.5	48.0237	72.2435	58.4724	119.158	125.993	113.298	-1.0047	6.01331e-05	0.000530888
ZK622.5	89.0439	50.5705	81.6598	156.841	140.643	150.142	-1.01514	6.13148e-05	0.000540354
F55D10.1	190.094	117.654	164.328	248.501	276.403	333.445	-0.862657	6.20868e-05	0.000546022
C28G1.10	250.123	470.615	569.602	786.242	760.841	1025.21	-0.995619	6.22302e-05	0.000546981
K04A8.10	13.0064	14.4487	14.114	51.9408	55.6713	32.2392	-1.74858	6.25352e-05	0.000548153
T05A10.5	4.00197	7.22435	22.1792	26.4796	55.6713	128.036	-2.65486	6.41576e-05	0.000560835
F41C3.2	246.121	355.025	494.999	621.253	663.172	711.104	-0.864545	6.57253e-05	0.000573596
C02B4.1	2531.25	3330.43	4320.91	5482.3	5767.35	4952.86	-0.670101	7.05709e-05	0.00061187
ZK1193.5	1113.55	1496.47	1739.05	2138.74	2226.85	2230.95	-0.601079	7.1314e-05	0.000617307
C17C3.19	11.0054	8.25641	23.1873	43.7933	45.9044	65.3994	-1.86934	7.1391e-05	0.000617639
C06A1.7	2.00099	0	1.00815	12.2214	17.5804	27.6336	-4.24594	7.19685e-05	0.000622298
F42C5.10	4529.23	6562.81	7851.43	9410.46	9902.65	11024	-0.679409	7.22421e-05	0.000624325
F21F8.11	112.055	137.263	138.116	205.726	204.128	233.964	-0.733716	7.47984e-05	0.000641592
ZK813.3	2.00099	0	3.02444	4.07379	17.5804	86.5852	-4.42526	7.50325e-05	0.000643216
F58G4.1	21.0104	34.0577	78.6353	249.52	220.732	1064.81	-3.5213	7.70953e-05	0.000658777
ZK455.6	275.136	317.872	318.574	430.803	419.976	517.669	-0.586951	7.83287e-05	0.000668243
T06E4.12	75.037	80.5	201.629	592.737	465.881	2022.78	-3.10895	8.23902e-05	0.000697302
T06E4.8	53.0262	31.9936	133.075	453.209	331.098	1486.69	-3.38024	8.53227e-05	0.000720212
F53B7.2	55.0271	92.8846	76.619	166.007	139.667	138.168	-0.983476	8.61314e-05	0.000726654
F25H8.7	114.056	112.494	133.075	208.782	257.846	174.091	-0.832377	8.80736e-05	0.000738015
K07A1.6	0	0	0	2.0369	7.81352	35.9236	-6.35859	9.2682e-05	0.000771722
R07E3.2	0	7.22435	6.04887	29.535	18.5571	55.2671	-2.96763	9.4861e-05	0.000786991
Y53G8AR.7	103.051	140.359	128.034	188.413	210.965	242.254	-0.790154	9.65016e-05	0.000798527
D2096.6	73.036	67.0833	158.279	464.412	350.631	1663.54	-3.05424	9.97202e-05	0.000820904
C49F8.1	232.115	237.372	193.564	299.424	358.445	380.422	-0.647974	9.9859e-05	0.000821623
T25D10.4	406.2	531.506	592.789	780.131	842.883	713.867	-0.610551	0.000101046	0.000830108
D1054.10	34.0168	24.7692	42.3421	45.8301	94.7389	286.468	-2.07923	0.000101576	0.000833174
C17C3.3	30.0148	35.0897	56.4561	86.5681	104.506	91.1908	-1.21532	0.000103939	0.000847335
Y48G1BM.9	441.218	493.32	696.628	796.426	880.974	915.592	-0.668857	0.000104901	0.000852562
C04G6.10	2.00099	2.0641	2.01629	8.14758	14.6503	56.1883	-3.70319	0.000107451	0.000869918
C06A1.4	234.115	275.558	353.859	434.877	471.741	458.717	-0.661084	0.00011028	0.000890382
F35A5.3	63.0311	43.3461	122.994	361.549	275.426	1249.96	-3.04029	0.000112795	0.000908394
C04A2.1	223.11	292.07	310.509	407.379	413.14	449.506	-0.621762	0.000118747	0.000950421
C01G12.2	3.00148	6.1923	11.0896	20.369	22.4639	101.323	-2.83224	0.000120847	0.000961593
K02D7.5	147.073	113.526	180.458	230.169	254.916	280.02	-0.79476	0.000122201	0.000969624
F11H8.3	7.00346	21.6731	44.3584	102.863	226.592	712.025	-3.83415	0.000122605	0.000971397
F56F4.5	693.342	1031.02	1213.81	1532.76	1602.75	1571.43	-0.679963	0.000122627	0.000971397
C06G8.1	1666.82	2551.23	2845.99	3638.91	3744.63	3680.79	-0.647395	0.000129029	0.00101257
ZK177.8	267.132	294.134	366.965	451.172	460.997	776.503	-0.864027	0.000129663	0.00101654
C36H8.2	0	2.0641	4.03258	13.2398	14.6503	45.1348	-3.58776	0.000130542	0.00102294
K01A6.7	27.0133	23.7372	42.3421	60.0884	83.9953	90.2697	-1.33267	0.000130663	0.00102338
T20C7.2	125.062	104.237	102.831	186.376	181.664	180.539	-0.723418	0.000139	0.00108125
T25E4.1	50.0247	31.9936	113.92	342.198	264.683	1255.49	-3.24863	0.000139347	0.00108341
C04H5.2	6.00296	8.25641	6.04887	24.4427	28.324	34.0814	-2.09968	0.000140339	0.00109007
F23B2.4	199.098	274.525	335.712	445.062	446.347	440.295	-0.718602	0.000140425	0.00109021
R07G3.2	85.042	158.936	228.849	293.313	293.007	559.119	-1.27721	0.000148903	0.00114489
C25E10.5	134.066	121.782	154.246	206.745	228.545	222.911	-0.682554	0.000149739	0.00115021
Y43F8B.3	112.055	85.6602	196.588	495.984	395.559	1508.79	-2.6059	0.000155119	0.00118754
F07H5.8	20.0099	13.4167	48.391	149.712	107.436	508.458	-3.22606	0.000158974	0.00121355
C34E11.2	31.0153	31.9936	65.5294	188.413	136.737	689.918	-2.98146	0.000164907	0.00125047
C25A8.4	19.0094	27.8654	43.3502	64.1622	64.4615	177.776	-1.76574	0.000165422	0.00125319
C03A7.4	51.0252	30.9615	136.1	398.213	342.818	1565.9	-3.40296	0.00016633	0.00125827
T24C2.1	350.173	491.256	601.863	775.039	850.696	718.473	-0.699736	0.000166558	0.0012594
T01D1.6	122.06	73.2756	288.33	844.293	669.032	3061.8	-3.24171	0.000167478	0.00126456
C04C11.1	143.071	184.737	205.662	267.852	289.1	297.521	-0.680268	0.000171699	0.00129276
F22E10.3	48.0237	52.6346	145.173	431.822	299.844	1472.87	-3.16477	0.000171962	0.00129352
C03A7.7	41.0202	39.2179	125.01	380.899	261.753	1278.51	-3.22655	0.00017287	0.00129852
F41G3.10	2.00099	1.03205	4.03258	8.14758	20.5105	45.1348	-3.38513	0.000174195	0.00130662
F35E8.11	93.0459	117.654	126.018	186.376	185.571	188.829	-0.736309	0.000178758	0.00133714
Y5H2A.3	4.00197	11.3526	22.1792	65.1807	70.3216	289.231	-3.50093	0.000190093	0.00140997
ZK270.1	2726.34	3980.62	5592.18	6625	6746.97	7279.6	-0.747713	0.000191549	0.00141945
F19G12.7	0	0	1.00815	5.09224	8.7902	38.687	-5.59679	0.000197831	0.00146126
ZK1067.7	204.101	179.577	556.496	1562.3	1127.1	5196.03	-3.06819	0.000201578	0.00148481
H04M03.2	2.00099	2.0641	11.0896	36.6641	13.6737	60.7939	-2.87407	0.000202318	0.00148958
K09F6.4	212.105	250.788	279.256	351.364	423.883	357.394	-0.61004	0.000206244	0.00151429
ZC21.3	3.00148	3.09615	10.0815	13.2398	23.4405	87.5063	-2.942	0.000215865	0.00157767
B0507.10	43.0212	58.8269	38.3095	97.771	93.7622	93.033	-1.02262	0.000219872	0.00160329
K08D8.11	10.0049	23.7372	10.0815	40.7379	41.9976	65.3994	-1.76193	0.000223117	0.0016225
C25H3.11	437.216	582.077	804.5	1002.15	1073.38	924.803	-0.71814	0.000224998	0.00163469
ZK673.7	5.00247	7.22435	20.1629	58.0515	51.7645	262.519	-3.52328	0.00023077	0.00166827
T05G5.12	5.00247	10.3205	11.0896	31.5719	17.5804	96.7175	-2.46896	0.000234552	0.00169407
F57B1.3	12569.2	19976.4	24966.7	30814.2	29956	33408.1	-0.71153	0.000234657	0.00169407
F36G9.12	61.0301	86.6923	118.961	132.398	180.688	357.394	-1.33135	0.000239415	0.00172365
F28H7.8	271.134	440.686	677.474	818.832	820.419	1048.23	-0.952095	0.000239319	0.00172365
T25B9.7	257.127	319.936	432.494	508.205	591.874	534.249	-0.69507	0.000244378	0.00175315
T10B10.6	0	0	2.01629	13.2398	9.76689	29.4758	-4.699	0.000247405	0.00176898
T19D12.4	727.359	1073.33	1075.69	1276.11	1431.83	2042.12	-0.724037	0.000253675	0.00180928
K08F8.7	111.055	183.705	213.727	309.608	295.937	300.285	-0.83331	0.00025398	0.00181042
H06A10.1	37.0183	58.8269	87.7086	136.472	100.599	249.623	-1.40803	0.000258969	0.00183847
Y59E9AL.4	54.0267	93.9166	136.1	189.431	167.991	293.837	-1.19806	0.000263024	0.00186347
K12B6.11	54.0267	79.4679	76.619	131.38	113.296	154.748	-0.928238	0.000263697	0.00186741
C01B7.6	261.129	272.461	367.973	435.896	456.114	472.534	-0.59804	0.000265549	0.00187969
ZC416.6	3523.74	6002.41	7541.93	11822.1	11544.5	14178.8	-1.13735	0.00026588	0.0018812
T11F9.3	7.00346	12.3846	25.2036	51.9408	36.1375	73.6895	-1.8603	0.00027053	0.00190902
C41C4.19	130.064	177.513	199.613	324.885	261.753	260.677	-0.740013	0.000271358	0.00191402
F44E7.5	103.051	89.7884	81.6598	152.767	143.573	170.407	-0.766262	0.000273863	0.00192998
T06E4.14	75.037	48.5064	223.808	630.419	499.088	2065.15	-3.20117	0.000276112	0.00194326
AC3.4	55.0271	37.1538	147.189	369.697	342.818	1486.69	-3.19965	0.000282155	0.0019788
F41B5.3	638.315	1069.2	1291.43	1613.22	1667.21	1742.76	-0.74425	0.00029098	0.00203533
M02G9.1	3.00148	3.09615	10.0815	30.5534	12.697	60.7939	-2.68579	0.000299508	0.00208493
F35D11.3	241.119	335.416	320.59	408.398	447.324	623.598	-0.722549	0.000302813	0.00210518
F39D8.4	29.0143	52.6346	79.6435	137.49	128.923	108.692	-1.21735	0.000319806	0.00220889
F20D6.8	115.057	115.59	103.839	206.745	206.081	151.064	-0.752239	0.000321218	0.00221768
F58G4.6	42.0207	80.5	115.937	157.859	179.711	186.066	-1.13546	0.000327307	0.00224902
ZK265.7	199.098	187.833	206.67	335.069	326.214	251.465	-0.619517	0.000335488	0.00229831
ZC455.1	43.0212	40.25	48.391	85.5496	70.3216	182.382	-1.36303	0.000343319	0.00234893
C54G4.4	11.0054	5.16025	24.1955	26.4796	44.9277	131.72	-2.33194	0.000350568	0.00239135
H17B01.3	61.0301	80.5	82.6679	134.435	159.2	116.061	-0.869545	0.000360858	0.00244899
F41B5.4	101.05	113.526	101.823	164.989	168.967	171.328	-0.675919	0.000365876	0.00247777
C42D8.2	14002.9	34566.5	57798	113554	126300	180575	-1.98281	0.000366661	0.00248098
F39D8.1	275.136	235.308	234.898	364.604	341.841	770.977	-0.987794	0.000378667	0.00255357
D1054.11	10.0049	18.5769	25.2036	42.7748	113.296	482.666	-3.57041	0.000399828	0.00268257
C25B8.6	163.08	216.731	216.751	288.221	293.007	333.445	-0.61752	0.000399733	0.00268257
R13H4.8	4.00197	5.16025	10.0815	12.2214	25.3939	83.8218	-2.66056	0.000400281	0.00268262
K07H8.6	27169.4	60812.6	92462	166926	181443	251353	-1.73275	0.000402735	0.00269537
F36A4.14	146.072	161	185.499	261.741	279.333	224.753	-0.636076	0.000410408	0.00274097
C45E5.4	4.00197	4.1282	3.02444	16.2952	10.7436	52.5038	-2.83821	0.000413968	0.00276129
T13C2.2	201.099	269.365	326.639	405.342	492.251	388.712	-0.690412	0.000426261	0.00283208
M03E7.2	204.101	282.782	389.144	490.892	500.065	473.455	-0.741293	0.00042971	0.00284962
Y7A9C.1	191.094	233.243	258.085	309.608	365.282	351.867	-0.589941	0.000432167	0.00286129
F01D4.1	25.0123	30.9615	38.3095	56.0146	72.275	86.5852	-1.19052	0.000433857	0.00287115
T21B4.17	178.088	207.442	218.768	267.852	336.958	305.812	-0.592198	0.000444195	0.00293079
B0034.1	62.0306	45.4102	76.619	128.324	86.9254	238.57	-1.30277	0.000450393	0.00296095
C04F6.1	1057.52	2998.11	6572.1	15784.9	16831.3	30913.7	-2.57961	0.000463527	0.00303244
W03F8.6	5.00247	6.1923	9.07331	26.4796	21.4872	33.1603	-2.00232	0.000481358	0.00313994
C44B7.5	6.00296	11.3526	21.171	25.4612	35.1608	125.272	-2.27299	0.000495572	0.00321558
T23F6.1	3.00148	10.3205	10.0815	21.3874	18.5571	97.6386	-2.55989	0.000502937	0.00325939
ZK688.2	260.128	284.846	420.397	480.707	497.135	543.46	-0.656313	0.000508242	0.00328843
F15A4.6	2.00099	1.03205	4.03258	15.2767	9.76689	35.0025	-3.08719	0.00051234	0.00330958
T02C1.1	214.106	334.384	423.421	534.685	495.182	633.73	-0.775777	0.000523503	0.00336399
F54C9.3	702.346	1257.04	1085.77	1592.85	1445.5	1734.47	-0.648535	0.000539354	0.0034575
B0280.2	45.0222	75.3397	68.5539	111.011	130.876	114.219	-0.915572	0.000560002	0.00356836
C50A2.3	234.115	131.07	163.32	269.889	308.634	315.944	-0.758806	0.000563234	0.00358324
K09H11.7	4.00197	2.0641	1.00815	12.2214	4.88345	65.3994	-3.54514	0.000564887	0.00359232
C50H2.10	1.00049	1.03205	3.02444	18.3321	9.76689	19.3435	-3.22842	0.000576185	0.00365253
R02F11.1	37.0183	24.7692	86.7005	235.261	137.713	587.674	-2.69365	0.000580315	0.00367433
F45D11.1	13.0064	22.7051	22.1792	42.7748	57.6247	48.8193	-1.36778	0.00058398	0.00369314
T19H12.10	15.0074	13.4167	18.1466	29.535	39.0676	84.7429	-1.72206	0.000590932	0.00373267
T06D8.3	39.0192	30.9615	76.619	174.155	132.83	571.094	-2.58258	0.000591588	0.00373533
B0213.4	88.0434	92.8846	106.863	178.228	146.503	149.221	-0.718831	0.000597305	0.00376399
Y73F8A.9	1.00049	0	1.00815	15.2767	5.86014	23.028	-4.45046	0.000609032	0.00382731
F40F4.8	241.119	374.634	536.333	659.954	622.151	733.211	-0.806932	0.000630734	0.0039497
C06A1.6	0	0	1.00815	3.05534	8.7902	30.3969	-5.28158	0.000641134	0.00400539
F45E4.5	6.00296	11.3526	21.171	49.9039	22.4639	82.9007	-2.01249	0.000659461	0.00409744
F45G2.1	14.0069	4.1282	35.2851	100.826	88.8787	345.42	-3.32407	0.000661132	0.00410143
K02B12.4	3.00148	5.16025	4.03258	17.3136	18.5571	24.8702	-2.32065	0.000671634	0.00415367
C07D10.4	934.461	1425.26	1850.95	2157.07	2301.08	2243.85	-0.670588	0.000675105	0.00417191
R01E6.5	75.037	106.301	110.896	208.782	224.639	124.351	-0.931712	0.000700294	0.00430589
C54D10.10	29.0143	27.8654	38.3095	49.9039	68.3683	126.193	-1.36307	0.000704766	0.00432839
Y40C5A.4	183.09	261.109	257.077	344.235	400.443	329.761	-0.615736	0.00070724	0.00434191
T23B12.11	172.085	249.756	305.468	359.512	377.002	470.692	-0.731707	0.000712095	0.00436293
C54A12.4	84.0415	87.7243	94.7656	148.693	129.9	157.511	-0.710807	0.000720026	0.00439673
T09E11.11	188.093	251.82	191.548	335.069	380.909	273.572	-0.647957	0.000732809	0.00445944
F38H4.3	17.0084	11.3526	24.1955	41.7564	41.021	60.7939	-1.45014	0.000790765	0.00475233
C25F9.1	50.0247	48.5064	37.3014	100.826	89.8554	73.6895	-0.959336	0.000815165	0.00487511
F29G6.1	192.095	270.397	333.696	413.49	392.629	459.638	-0.669212	0.000839544	0.00500964
B0019.1	351.173	591.365	821.638	949.193	913.205	1296.94	-0.840853	0.000857827	0.00510538
K03A1.4	59.0291	65.0192	86.7005	128.324	112.319	130.799	-0.817696	0.000859178	0.00511152
C10C5.4	357.176	826.673	1210.78	2128.56	2483.72	3057.19	-1.67936	0.000870711	0.00516665
F35B12.4	0	0	4.03258	12.2214	4.88345	50.6615	-4.0694	0.000871629	0.00517017
F38E9.1	120.059	153.776	163.32	230.169	210.965	230.28	-0.619436	0.000873022	0.00517651
C49G7.8	116.057	58.8269	61.4969	206.745	139.667	137.247	-1.03115	0.000877153	0.00519715
R10D12.9	63.0311	51.6025	42.3421	101.845	80.0885	126.193	-0.973803	0.000880154	0.0052072
M03E7.4	1.00049	1.03205	5.04073	11.2029	10.7436	40.5292	-3.14433	0.000888918	0.00524738
T09B9.2	120.059	109.397	144.165	211.837	203.151	174.091	-0.655662	0.000921881	0.00541393
ZC116.3	21.0104	15.4808	22.1792	42.7748	46.8811	51.5827	-1.26735	0.000925644	0.00543004
F44F1.4	41.0202	24.7692	45.3665	99.8079	88.8787	58.9516	-1.15267	0.000963477	0.00561483
T20G5.8	2.00099	3.09615	8.06516	10.1845	19.5338	55.2671	-2.6938	0.000965241	0.00562101
C42D4.3	1091.54	1724.56	2895.39	4585.05	4530.86	6698.38	-1.46931	0.000966293	0.00562508
W03F8.1	49.0242	54.6987	99.8064	202.671	156.27	605.175	-2.24421	0.000969014	0.00563886
ZK813.1	0	0	4.03258	5.09224	8.7902	57.1094	-4.13693	0.000985463	0.00571375
C30H6.5	1953.96	3004.3	3558.75	4409.88	4422.45	4025.29	-0.594209	0.00101202	0.00584862
Y52E8A.4	0	0	0	2.0369	6.83683	16.5801	-5.51262	0.00101855	0.00587997
F54D5.15	3.00148	4.1282	11.0896	23.4243	8.7902	88.4274	-2.72903	0.00102522	0.00591447
T01B7.8	4.00197	2.0641	13.1059	20.369	24.4172	49.7404	-2.3018	0.00106732	0.00611943
K02F2.6	56.0276	46.4423	58.4724	95.7341	88.8787	103.165	-0.838305	0.0010979	0.00626261
W07A12.7	964.476	610.974	667.392	1178.34	1314.62	938.62	-0.613196	0.0010983	0.00626261
Y47D3B.6	329.162	432.429	778.288	1315.83	1175.93	3106.01	-1.86209	0.00116874	0.00661538
H20E11.2	59.0291	52.6346	62.505	115.085	86.9254	106.85	-0.825787	0.0012199	0.00686605
Y102A11A.7	14.0069	1.03205	16.1303	68.236	51.7645	243.175	-3.5416	0.00122054	0.00686721
B0024.14	201.099	247.692	308.492	363.586	343.795	502.931	-0.677228	0.00122455	0.00688736
C37C3.13	89.0439	151.711	140.132	167.025	232.452	292.916	-0.863826	0.00125628	0.00703356
F38A5.5	0	2.0641	2.01629	8.14758	4.88345	42.3715	-3.77231	0.00131173	0.00729543
T20B6.3	44.0217	36.1218	28.2281	60.0884	61.5314	156.59	-1.36229	0.00136196	0.00754324
T03F1.11	12.0059	7.22435	4.03258	25.4612	21.4872	39.6081	-1.89651	0.00136446	0.00754811
M03F8.4	198.098	245.628	304.46	365.623	338.911	442.137	-0.616579	0.00138344	0.00763785
T22C8.7	204.101	294.134	382.087	487.836	544.016	403.45	-0.705082	0.00141359	0.00776879
F46H5.8	76.0375	73.2756	79.6435	154.804	127.946	105.929	-0.761606	0.00147173	0.00805248
F13C5.5	5.00247	3.09615	3.02444	10.1845	11.7203	48.8193	-2.67158	0.00148207	0.00810163
T22C8.6	33.0163	94.9487	141.14	197.579	192.408	233.964	-1.21377	0.00151245	0.00824794
C04F6.3	17.0084	12.3846	12.0977	32.5903	34.1841	43.2926	-1.40825	0.00152475	0.00830082
D1044.3	1.00049	0	4.03258	8.14758	12.697	28.5547	-3.29294	0.00153255	0.00833475
C26B2.8	3.00148	3.09615	3.02444	14.2583	9.76689	30.3969	-2.58054	0.00153307	0.00833477
C03F11.2	76.0375	77.4038	78.6353	115.085	125.016	134.483	-0.69163	0.00154138	0.00837424
Y39B6A.7	99.0489	157.904	214.735	248.501	259.799	329.761	-0.829922	0.00158669	0.00856499
Y39G8B.10	2.00099	2.0641	6.04887	11.2029	20.5105	23.9491	-2.46149	0.00165109	0.00886173
ZC455.5	30.0148	29.9295	40.3258	54.9962	83.0186	67.2417	-1.03396	0.00176374	0.00938825
Y87G2A.19	8.00395	5.16025	6.04887	21.3874	13.6737	46.056	-2.07993	0.00176569	0.00939154
B0024.4	26.0128	57.7948	60.4887	66.1991	88.8787	257.913	-1.51904	0.00181274	0.00961818
F57A8.8	0	1.03205	1.00815	4.07379	10.7436	23.028	-4.22488	0.00185801	0.00980093
gene_id	mbl-1_long_1	mbl-1_long_2	mbl-1_long_3	N2_1	N2_2	N2_3	log2FoldChange	pvalue	padj
F56A4.3	1979.98	2243.68	2182.63	8.14758	11.7203	17.5013	7.40501	1.28329e-182	2.04838e-178
F14F7.1	2082.03	1326.19	1327.73	198.597	185.571	232.122	2.94134	1.1151e-52	8.89962e-49
ZK783.1	988.488	713.147	872.046	128.324	143.573	161.196	2.56965	1.77999e-52	9.47075e-49
W04G3.2	2873.42	1946.45	1652.35	301.461	312.541	247.781	2.90947	7.18723e-50	2.86806e-46
W04G3.8	4158.05	2714.29	2233.04	420.619	374.072	296.6	3.06137	2.64514e-47	8.44435e-44
C34G6.6	7994.94	5116.91	4461.04	916.603	906.368	682.549	2.81047	1.07233e-44	2.85275e-41
C44H4.3	3218.59	2078.55	1822.73	351.364	397.513	337.13	2.71298	6.12534e-44	1.39675e-40
F46C8.6	2634.3	1729.72	1294.46	222.022	227.569	156.59	3.22357	1.83374e-42	3.65877e-39
W04G3.3	2796.38	1805.06	1457.78	265.815	290.077	213.7	2.97757	3.41312e-42	6.05335e-39
Y47G6A.15	3243.6	2981.59	2636.3	841.238	794.048	1016.92	1.73991	7.19283e-42	1.14812e-38
W01F3.3	9217.55	7411.16	6899.75	1909.59	1875.24	1283.12	2.21521	1.62622e-41	2.35979e-38
T21D12.2	1747.86	1196.15	889.184	174.155	152.364	125.272	3.0861	6.35179e-41	8.44894e-38
F32D1.11	730.36	532.538	456.69	60.0884	73.2517	36.8448	3.34042	4.18076e-39	5.13333e-36
T14B4.6	1902.94	1296.26	925.477	171.099	171.897	116.982	3.16592	1.33762e-38	1.42341e-35
T14B4.7	1754.87	1153.83	877.086	158.878	178.734	129.878	3.01838	4.43786e-38	4.42732e-35
ZK1290.8	1891.93	1267.36	984.958	212.856	212.918	187.908	2.75602	7.12158e-38	6.68675e-35
C15F1.2	807.398	577.948	480.885	95.7341	93.7622	93.033	2.72396	7.86058e-38	6.97059e-35
MTCE.23	157300	159355	148642	72070.5	80069	70941.8	1.06058	8.86428e-38	7.44693e-35
R05H10.6	573.283	425.205	349.826	64.1622	49.8112	43.2926	3.10344	1.92921e-37	1.5397e-34
F56B3.1	1930.95	1541.88	1568.67	322.848	323.284	475.297	2.16734	3.56733e-37	2.71151e-34
Y102A11A.5	2488.23	1902.07	1334.78	265.815	279.333	159.354	3.02376	5.93082e-37	4.30308e-34
EGAP7.1	1683.83	1148.67	779.296	138.509	132.83	81.0585	3.35932	3.19566e-36	2.21779e-33
C31H2.2	2852.41	1817.44	1560.61	347.291	365.282	266.203	2.67089	3.74111e-36	2.48815e-33
F49C5.11	655.323	510.865	536.333	144.62	138.69	148.3	1.97982	1.92588e-35	1.22963e-32
ZC373.7	469.231	357.09	314.541	25.4612	30.2774	52.5038	3.39033	3.8401e-35	2.35753e-32
M03B6.3	612.302	456.166	331.68	62.1253	44.9277	50.6615	3.15184	6.32224e-35	3.73762e-32
Y69H2.14	2093.03	1468.61	1396.28	279.055	263.706	394.239	2.40264	6.94651e-35	3.96001e-32
Y71D11A.1	2607.29	1990.83	1678.56	554.036	530.342	430.163	2.05169	4.26473e-33	2.34737e-30
C14A4.9	1136.56	764.75	559.521	109.992	94.7389	60.7939	3.2149	9.6198e-33	5.11838e-30
W04G3.1	1325.65	845.25	681.506	139.527	148.457	104.086	2.86423	1.15905e-32	5.968e-30
F58H1.2	1311.65	991.801	732.922	136.472	154.317	76.4529	3.04956	2.05364e-32	1.02438e-29
R07E3.6	2138.05	1451.06	1180.54	279.055	255.893	159.354	2.78157	8.36283e-32	4.04507e-29
F19H8.4	1499.74	986.64	759.133	190.45	179.711	151.985	2.63675	5.74159e-31	2.69551e-28
ZK666.6	786.388	1040.31	484.918	94.7156	68.3683	109.613	3.0825	9.30855e-31	4.24523e-28
F16F9.2	268.132	231.179	241.955	37.6826	48.8345	30.3969	2.66744	6.68366e-30	2.88337e-27
Y43F4A.1	1642.81	1145.58	944.632	257.667	278.356	291.995	2.1723	3.12859e-29	1.28048e-26
C52E4.1	14771.3	18898.9	10827.5	4070.74	3235.77	2776.25	2.14193	4.148e-29	1.61489e-26
H41C03.1	441.218	401.468	304.46	65.1807	83.9953	77.374	2.33893	5.32187e-29	2.02256e-26
R03H4.6	583.288	388.051	333.696	57.0331	72.275	68.1628	2.72342	5.57043e-29	2.06779e-26
B0365.9	792.391	508.801	440.559	84.5312	103.529	68.1628	2.76644	6.10011e-29	2.21295e-26
F57H12.6	1394.69	895.82	783.329	159.896	227.569	174.091	2.45247	4.63131e-28	1.60706e-25
C29E6.1	495.244	334.384	285.305	47.867	62.5081	53.4249	2.76648	5.93721e-28	2.01638e-25
C32E12.3	800.395	550.083	447.616	105.919	121.109	92.1119	2.49511	1.28166e-27	4.26207e-25
F32A11.7	171.084	246.66	136.1	14.2583	12.697	9.21119	3.94263	4.19754e-27	1.36737e-24
Y54G2A.37	430.212	267.301	199.613	21.3874	32.2308	17.5013	3.65929	5.56558e-27	1.77676e-24
C01F1.5	1148.57	813.256	638.156	129.343	124.04	55.2671	3.07721	5.88044e-27	1.84046e-24
F52E4.6	1683.83	1033.08	789.378	192.487	207.058	133.562	2.71845	3.11531e-26	9.56281e-24
F32E10.3	3892.92	2638.95	2285.47	680.323	692.473	425.557	2.2942	3.2371e-26	9.74916e-24
C42D4.13	369.182	420.045	375.03	125.269	92.7855	93.033	1.90636	4.19121e-26	1.23889e-23
C01F1.3	1570.77	1156.93	879.103	296.368	259.799	201.725	2.25172	7.16212e-26	2.04146e-23
F11E6.9	239.118	164.096	181.466	27.4981	27.3473	22.1069	2.92875	1.02148e-25	2.86049e-23
F44C4.3	11156.5	11930.5	6954.19	3029.88	2776.73	2342.41	1.88233	6.75904e-25	1.79813e-22
Y73B6BL.24	9380.63	7974.66	6564.03	2896.47	2975	2243.85	1.5596	7.20732e-25	1.88595e-22
F23H12.5	1383.68	950.519	782.321	219.985	250.032	151.064	2.32816	7.39999e-24	1.8749e-21
Y37A1B.7	659.325	437.589	312.525	83.5127	52.7412	53.4249	2.8961	8.24625e-24	2.05667e-21
F55C10.4	465.23	313.743	223.808	52.9593	46.8811	41.4504	2.82919	4.20542e-23	9.87161e-21
Y73E7A.8	679.335	462.359	359.908	109.992	75.2051	72.7684	2.54349	7.90138e-23	1.80174e-20
F02C12.5	420.207	448.942	322.606	116.103	98.6456	78.2951	2.02646	1.90363e-22	4.22025e-20
F46F2.3	775.383	506.737	576.659	133.417	119.156	185.145	2.08473	3.19124e-22	6.88359e-20
K01A2.11	853.421	662.577	492.983	174.155	173.851	134.483	2.05903	4.10214e-22	8.61557e-20
Y64H9A.2	337.166	260.077	197.596	48.8855	50.7878	44.2137	2.46679	4.75365e-22	9.85424e-20
K11D12.7	2652.31	2488.27	2450.8	1473.69	1372.25	1430.5	0.828054	1.13474e-21	2.25691e-19
W07B8.5	9651.76	9836.48	7345.35	4151.19	3464.32	3600.65	1.25852	1.14528e-21	2.25691e-19
C06A6.5	1192.59	1134.22	983.95	492.929	478.578	389.633	1.28322	4.87822e-21	9.38146e-19
F59B10.5	531.262	377.731	285.305	94.7156	72.275	62.6361	2.38126	4.05672e-20	7.44963e-18
Y105E8A.13	533.263	343.673	243.971	53.9777	68.3683	39.6081	2.79292	4.06038e-20	7.44963e-18
C30G12.4	947.467	713.147	537.341	199.616	191.431	133.562	2.06826	5.1769e-20	9.28468e-18
C08E3.9	216.107	243.564	239.939	60.0884	41.021	67.2417	2.05334	1.98269e-19	3.43997e-17
Y54F10AM.6	1794.89	1129.06	916.404	324.885	327.191	220.147	2.13925	2.14659e-19	3.68428e-17
F01G10.9	1292.64	878.275	865.997	315.719	311.564	203.567	1.87113	2.61631e-19	4.44271e-17
E04F6.9	2510.24	2531.62	2108.03	1282.23	1208.16	1226.01	0.944083	4.60954e-19	7.66432e-17
K10H10.2	1126.56	897.884	525.244	202.671	140.643	200.804	2.22828	1.57271e-18	2.588e-16
T02B5.1	845.417	1305.54	763.166	258.686	322.308	242.254	1.82374	2.68427e-18	4.37207e-16
F55F8.1	434.214	337.481	319.582	77.402	104.506	48.8193	2.24432	3.26038e-18	5.20422e-16
T08A9.12	579.286	1186.86	956.73	241.372	238.312	197.119	2.00871	3.37708e-18	5.33713e-16
ZC412.3	898.443	820.48	702.677	294.331	361.375	351.867	1.2644	3.48693e-18	5.4567e-16
F15B9.3	423.209	357.09	326.639	140.546	122.086	126.193	1.51027	4.21024e-18	6.52465e-16
F20G2.3	1659.82	1296.26	1098.88	512.279	518.622	381.343	1.52236	1.0832e-17	1.60093e-15
K06A4.5	859.424	640.903	566.578	244.427	226.592	256.071	1.50715	1.44217e-17	2.07387e-15
F41E6.6	2918.44	2841.24	2856.08	1706.92	1861.57	1728.02	0.701938	2.15951e-17	3.05046e-15
F13G3.1	386.191	307.551	287.321	116.103	99.6223	84.7429	1.70954	2.35218e-17	3.29347e-15
Y38H8A.1	514.254	345.737	253.044	89.6234	75.2051	70.005	2.24623	2.94706e-17	4.05525e-15
C50F2.6	7906.9	5934.29	5041.73	2503.34	2430.98	1763.94	1.49539	3.54481e-17	4.83609e-15
T07E3.6	680.336	695.602	626.058	330.995	341.841	331.603	0.994991	4.15016e-17	5.61397e-15
F53B3.6	1054.52	551.115	549.439	194.524	149.433	153.827	2.11496	5.27411e-17	7.01545e-15
C30B5.6	1409.7	891.692	730.905	264.796	249.056	140.931	2.21259	5.79751e-17	7.64792e-15
T05C1.3	288.142	210.538	183.482	51.9408	50.7878	28.5547	2.38205	7.00006e-17	9.1586e-15
F32G8.4	926.457	818.416	686.547	360.53	365.282	339.893	1.19029	8.93494e-17	1.14096e-14
K11D2.2	806.398	1082.62	728.889	273.962	186.548	316.865	1.75106	9.67318e-17	1.22542e-14
H06O01.3	1369.68	1059.92	916.404	435.896	460.021	357.394	1.41728	1.01031e-16	1.26981e-14
D1086.3	2765.36	2773.12	2548.59	1403.42	1580.28	1235.22	0.938977	1.08697e-16	1.35548e-14
W03D8.11	171.084	97.0128	78.6353	11.2029	7.81352	4.6056	3.88756	1.29935e-16	1.5954e-14
ZC449.2	194.096	122.814	112.912	23.4243	19.5338	22.1069	2.72462	1.56586e-16	1.8935e-14
F35D2.1	207.102	217.763	136.1	15.2767	25.3939	2.76336	3.70004	1.98982e-16	2.37027e-14
B0334.1	2747.36	2238.52	2456.85	1335.18	1365.41	1404.71	0.858312	2.54875e-16	2.94805e-14
H04M03.4	6874.39	5401.75	4236.23	1953.38	1863.52	1101.66	1.74748	2.90886e-16	3.31651e-14
C25E10.9	2051.01	2266.38	1899.35	1130.48	1027.48	1186.4	0.89422	3.32715e-16	3.74e-14
F27C8.4	1392.69	1630.64	1065.61	583.571	508.855	560.961	1.30628	3.38617e-16	3.77973e-14
C44H4.2	788.389	590.333	398.217	164.989	131.853	87.5063	2.21094	3.6134e-16	4.00536e-14
K07D4.8	827.408	849.378	647.229	359.512	344.771	332.524	1.16473	4.12111e-16	4.47491e-14
ZK1248.16	14596.2	13542.6	13748.1	8056.94	8101.64	9242.51	0.721543	5.33607e-16	5.739e-14
T08B1.6	472.233	311.679	263.126	96.7525	89.8554	80.1374	1.97403	5.35716e-16	5.739e-14
C48E7.10	1584.78	1594.52	1541.45	969.562	980.596	958.885	0.698512	6.3269e-16	6.73267e-14
K08E7.5	1705.84	1290.06	1008.15	409.416	364.305	192.514	2.05209	6.65857e-16	7.01295e-14
C25E10.10	458.226	432.429	442.576	200.634	181.664	218.305	1.14976	7.04655e-16	7.35144e-14
W03F11.5	106.052	108.365	99.8064	16.2952	16.6037	21.1857	2.53449	8.95088e-16	9.21768e-14
C30F12.7	2677.32	2699.84	2571.78	1645.81	1529.5	1710.52	0.702024	9.74445e-16	9.97057e-14
C45G7.5	1523.75	1153.83	1029.32	505.15	490.298	357.394	1.455	1.0755e-15	1.0797e-13
F56A4.9	249.123	212.602	185.499	0	1.95338	0	8.38122	1.08988e-15	1.08729e-13
Y54G2A.8	736.363	780.23	563.553	309.608	260.776	233.043	1.37347	1.13454e-15	1.12481e-13
F47B10.5	265.131	203.314	171.385	62.1253	41.021	38.687	2.1775	1.16831e-15	1.15114e-13
T03G6.1	2144.06	1495.44	1336.8	654.862	673.916	661.363	1.32226	4.85559e-15	4.58609e-13
F25H8.5	4710.32	4342.87	4098.11	2759.99	2617.53	2754.15	0.693594	5.15353e-15	4.83886e-13
T10H10.2	1085.54	846.282	715.783	344.235	363.328	262.519	1.44933	5.21407e-15	4.86708e-13
F22F4.1	2109.04	1506.79	1068.63	478.67	490.298	292.916	1.89293	6.60552e-15	6.09464e-13
F55G1.10	212.105	215.699	163.32	64.1622	57.6247	55.2671	1.74052	1.17297e-14	1.04597e-12
Y51H7BM.1	190.094	223.955	124.002	44.8117	29.3007	26.7125	2.42002	1.41301e-14	1.25303e-12
F17A9.3	200.099	119.718	109.888	19.3505	24.4172	26.7125	2.60536	1.61264e-14	1.41433e-12
F41C3.11	921.455	673.929	595.814	294.331	244.172	291.074	1.40136	1.75097e-14	1.51897e-12
ZK1025.4	325.16	233.243	204.653	80.4574	70.3216	67.2417	1.80882	1.80053e-14	1.55352e-12
C26F1.5	1147.57	809.128	666.384	295.35	245.149	147.379	1.9325	2.0102e-14	1.69772e-12
F41A4.1	673.332	399.404	360.916	124.251	107.436	54.346	2.32816	2.29035e-14	1.92414e-12
F17B5.1	1752.86	2358.24	2039.48	1042.89	968.876	767.292	1.14652	2.41156e-14	2.01134e-12
T06G6.6	2231.1	1374.69	1119.04	202.671	224.639	112.377	3.13065	2.41935e-14	2.01134e-12
ZK1025.9	178.088	152.744	152.23	43.7933	50.7878	46.9771	1.77041	2.59556e-14	2.13558e-12
K12G11.3	4063	6851.78	4474.15	884.013	563.55	420.951	3.04216	2.68556e-14	2.1983e-12
C27C7.3	137.068	156.872	142.148	43.7933	28.324	22.1069	2.21722	2.75362e-14	2.24251e-12
F44E2.4	3827.89	3059	3365.19	1792.47	1908.45	1469.18	0.987915	2.94546e-14	2.37452e-12
R10H1.4	665.328	430.365	393.177	150.73	156.27	94.8753	1.89117	2.94283e-14	2.37452e-12
F19H8.2	770.38	472.679	403.258	161.933	158.224	105.929	1.95151	2.98694e-14	2.39586e-12
T23F6.5	415.205	322	276.232	124.251	103.529	79.2162	1.72558	3.50689e-14	2.77114e-12
C36C5.5	760.375	670.833	706.71	280.073	257.846	375.817	1.22512	3.74546e-14	2.94378e-12
C33B4.2	335.165	192.993	174.409	40.7379	44.9277	15.659	2.79882	3.76226e-14	2.94378e-12
R10E4.4	534.264	502.609	414.348	149.712	151.387	221.99	1.47012	4.00999e-14	3.10716e-12
Y54G2A.28	296.146	244.596	171.385	61.1069	67.3916	42.3715	2.06174	4.39274e-14	3.35487e-12
T20F5.4	215.106	146.551	103.839	25.4612	29.3007	26.7125	2.51425	4.38202e-14	3.35487e-12
Y51H7C.13	2157.06	2657.53	2397.37	1073.44	840.93	1283.12	1.17313	5.04947e-14	3.83807e-12
Y43C5A.3	158.078	126.942	113.92	35.6457	28.324	26.7125	2.14062	5.70362e-14	4.31475e-12
F49D11.6	875.432	857.634	516.17	253.593	271.52	185.145	1.66382	6.16976e-14	4.64536e-12
F07C4.7	443.219	411.788	329.663	172.118	158.224	134.483	1.35119	7.56476e-14	5.64247e-12
T26C5.2	1649.81	1168.28	812.565	177.21	158.224	87.5063	3.10257	7.85425e-14	5.80414e-12
T26H5.9	519.256	871.051	1016.21	284.147	234.405	231.201	1.68288	8.25602e-14	6.07293e-12
T05E11.9	13359.6	12372.2	11642.1	6987.57	6516.47	8061.63	0.793232	8.85571e-14	6.48416e-12
ZK1025.7	1559.77	1388.11	909.347	510.242	419	302.127	1.6481	1.02088e-13	7.44074e-12
C49F5.11	386.191	385.987	335.712	168.044	167.014	174.091	1.1213	1.12809e-13	8.14778e-12
C46G7.2	7308.61	7581.44	7495.56	4288.68	4176.32	5058.79	0.726931	1.16843e-13	8.4011e-12
T08G2.2	308.152	274.525	232.882	102.863	108.413	90.2697	1.43654	1.24558e-13	8.83642e-12
F41C3.5	22652.2	21155	20901.9	13358	13103.3	14956.2	0.643694	1.2946e-13	9.14352e-12
T14F9.4	231.114	196.09	135.091	52.9593	41.9976	43.2926	2.0257	1.3275e-13	9.33457e-12
F42G4.5	832.411	751.333	668.4	292.294	293.984	159.354	1.5963	1.48715e-13	1.04114e-11
M03A1.7	12643.2	8713.6	6555.97	1667.2	1581.26	908.223	2.74752	1.53946e-13	1.07305e-11
Y39A1A.19	1763.87	1471.7	1151.3	635.511	596.757	412.661	1.41585	1.7164e-13	1.18091e-11
T05E7.1	2259.11	2772.09	2249.17	1279.17	1267.74	951.516	1.05764	1.86761e-13	1.27943e-11
F32D8.10	326.161	278.654	268.167	115.085	111.343	128.036	1.29953	1.90403e-13	1.29881e-11
Y51H4A.8	849.419	514.993	483.91	196.56	170.921	221.069	1.65068	2.12997e-13	1.44062e-11
F30A10.2	1271.63	865.891	683.522	321.829	240.266	147.379	1.99279	2.19221e-13	1.47025e-11
C48E7.1	2079.03	1479.96	1184.57	532.648	589.92	669.654	1.40393	2.22058e-13	1.48305e-11
F55G1.11	376.186	341.609	210.702	96.7525	91.8088	76.4529	1.8101	2.27355e-13	1.5121e-11
C23H5.15	87.0429	80.5	58.4724	10.1845	8.7902	6.44783	3.15896	2.37665e-13	1.57411e-11
R05A10.7	198.098	103.205	95.7738	21.3874	17.5804	8.29007	3.07937	2.48252e-13	1.63357e-11
VF13D12L.1	2147.06	2094.03	2081.82	1278.15	1169.1	1390.89	0.719932	2.51656e-13	1.64387e-11
T09D3.8	167.082	140.359	156.263	49.9039	47.8578	45.1348	1.69959	2.69369e-13	1.74784e-11
T28D9.7	396.195	394.243	384.103	169.062	207.058	174.091	1.09398	3.47339e-13	2.24463e-11
F58E6.13	5646.79	4904.3	4019.47	2279.29	2313.78	1534.58	1.24986	3.70849e-13	2.37731e-11
C23H3.2	1746.86	1546.01	1463.83	935.953	891.717	958.885	0.771439	4.93819e-13	3.12791e-11
T23F4.3	625.308	949.487	684.531	259.704	235.382	117.903	1.88348	5.19972e-13	3.26764e-11
W02B8.6	339.167	269.365	283.289	91.6603	108.413	52.5038	1.82298	6.20745e-13	3.84044e-11
ZK669.2	267.132	188.865	125.01	44.8117	41.9976	37.7659	2.22292	6.64864e-13	4.08175e-11
H14E04.1	120.059	110.429	72.5865	21.3874	12.697	11.9745	2.72496	7.11865e-13	4.33695e-11
ZC449.1	349.172	214.667	174.409	63.1438	54.6946	32.2392	2.3022	7.72309e-13	4.66954e-11
K03H6.2	4758.35	5040.54	3294.62	2198.83	1964.12	1922.38	1.10551	7.79636e-13	4.69606e-11
F10G2.1	2770.37	2872.2	2632.27	1709.97	1558.8	1835.79	0.696748	9.41996e-13	5.65268e-11
Y18H1A.13	211.104	147.583	97.7901	32.5903	28.324	23.028	2.44615	1.08561e-12	6.39428e-11
F52B11.3	7388.65	4858.89	3862.2	1024.56	963.992	559.119	2.66084	1.28796e-12	7.55824e-11
Y57A10A.10	2651.31	2747.32	2732.07	1873.94	1693.58	1806.31	0.597484	1.51907e-12	8.81726e-11
W05G11.6	6543.23	6574.16	5308.89	3767.24	3591.29	3609.87	0.748434	1.64715e-12	9.4575e-11
ZK1290.12	2392.18	1650.25	1243.04	333.032	257.846	158.432	2.81897	1.68852e-12	9.66028e-11
ZC328.1	1855.92	1462.42	1149.29	621.253	634.848	414.504	1.41972	1.69702e-12	9.67423e-11
Y71D11A.3	377.186	345.737	309.501	163.97	155.294	131.72	1.19646	1.70951e-12	9.71074e-11
Y57E12B.3	267.132	219.827	206.67	87.5865	77.1585	51.5827	1.68471	1.88582e-12	1.06743e-10
F32B4.8	171.084	130.038	83.6761	28.5165	17.5804	13.8168	2.68998	1.97382e-12	1.11329e-10
F17C11.3	5701.81	4505.93	3438.78	1974.77	2064.72	1411.15	1.32421	2.20677e-12	1.23595e-10
R08B4.1	2517.24	1802.99	1439.63	769.946	740.331	465.165	1.54437	2.9121e-12	1.62528e-10
C09F9.2	1959.97	1830.86	1721.91	930.861	1028.45	677.944	1.06423	3.14267e-12	1.74178e-10
Y53H1B.2	2898.43	2429.45	2524.4	1649.89	1514.85	1366.94	0.793424	3.33888e-12	1.84412e-10
Y53C12B.7	111.055	115.59	101.823	22.4058	28.324	31.318	1.99733	3.73341e-12	2.04786e-10
K10G6.2	404.199	263.173	170.377	71.2913	66.4149	46.056	2.19089	4.20363e-12	2.29005e-10
F08F1.6	2629.3	2058.94	1476.93	846.33	764.748	487.272	1.55538	4.9309e-12	2.66804e-10
F22F1.1	1512.75	1266.33	887.168	478.67	452.207	264.361	1.61782	5.01674e-12	2.6962e-10
F09D12.1	122.06	102.173	119.969	18.3321	19.5338	35.0025	2.23253	5.0105e-12	2.6962e-10
K11G12.1	631.311	603.75	610.936	335.069	304.727	367.526	0.873285	5.10638e-12	2.73517e-10
T05D4.1	10202	10475.3	9399.95	6457.98	6032.03	6970.11	0.628093	5.81676e-12	3.07441e-10
K01A2.4	119.059	170.288	89.7249	30.5534	21.4872	22.1069	2.35656	5.87677e-12	3.09588e-10
D1014.5	2358.16	1877.3	1595.89	877.902	909.298	579.384	1.3015	6.51042e-12	3.385e-10
ZC334.11	767.379	721.403	609.928	365.623	353.562	387.791	0.92257	6.56256e-12	3.39651e-10
K08F8.2	451.223	248.724	208.686	65.1807	84.972	74.6106	2.01502	6.57513e-12	3.39651e-10
Y55F3AM.14	1207.6	1037.21	802.484	352.383	446.347	224.753	1.57479	7.02365e-12	3.60548e-10
T13F2.4	71.035	59.8589	51.4154	8.14758	5.86014	4.6056	3.30114	7.02484e-12	3.60548e-10
ZK1025.3	6612.26	5903.33	4488.26	2791.57	2646.83	1805.39	1.23122	7.20837e-12	3.67604e-10
F09B9.4	3129.54	3297.4	2914.55	1816.91	1631.07	2052.25	0.763933	7.57265e-12	3.84951e-10
F13H8.7	4960.45	5079.75	4778.61	3181.63	2936.91	3462.49	0.629049	7.94063e-12	4.00671e-10
F12F6.9	216.107	101.141	91.7412	12.2214	22.4639	22.1069	2.84452	7.9572e-12	4.00671e-10
K01B6.1	863.426	874.147	696.628	295.35	377.002	188.829	1.49999	8.11175e-12	4.05893e-10
T10C6.12	613.303	411.788	266.15	126.288	108.413	65.3994	2.10734	8.14412e-12	4.06239e-10
H38K22.5	2356.16	1859.76	1771.31	1043.91	1074.36	804.137	1.03515	9.54131e-12	4.71512e-10
Y37D8A.3	2827.39	2287.02	1779.38	1006.23	1027.48	642.941	1.36527	1.07116e-11	5.26049e-10
F09F9.2	2296.13	1468.61	1063.59	275.999	257.846	143.695	2.83365	1.07438e-11	5.26049e-10
F42G9.2	3979.96	3108.54	2800.63	1749.69	1746.32	1400.1	1.01443	1.08535e-11	5.29796e-10
T05G5.3	852.421	720.371	570.61	301.461	288.123	359.236	1.1751	1.43216e-11	6.9064e-10
C40H1.4	957.472	777.134	538.35	293.313	261.753	159.354	1.671	1.45846e-11	7.01202e-10
F46F3.3	123.061	126.942	95.7738	24.4427	34.1841	29.4758	1.97086	1.47032e-11	7.04781e-10
F41E6.14	119.059	94.9487	83.6761	22.4058	19.5338	8.29007	2.57684	1.54024e-11	7.36088e-10
F40A3.2	557.275	412.82	354.867	181.284	175.804	184.224	1.29148	1.76677e-11	8.27013e-10
R09B5.8	619.306	422.109	304.46	127.306	147.48	75.5318	1.94342	1.83099e-11	8.52079e-10
Y39G10AR.14	468.231	377.731	345.794	148.693	163.107	195.277	1.23144	1.90097e-11	8.79516e-10
F40A3.6	2429.2	2497.56	2188.68	1521.56	1385.92	1568.67	0.668574	2.02845e-11	9.35786e-10
K02E10.4	595.294	427.269	325.631	156.841	166.037	108.692	1.64473	2.06001e-11	9.47603e-10
F48E8.1	2908.43	2700.88	2568.75	1814.87	1609.58	1446.16	0.748026	2.485e-11	1.12049e-09
C17G1.6	2683.32	1800.93	1497.1	850.404	876.09	719.394	1.29034	2.51765e-11	1.12884e-09
T27A10.6	3929.94	2526.46	2322.77	1294.45	1196.44	816.111	1.40888	2.64595e-11	1.17974e-09
T20D4.10	301.149	443.782	372.006	158.878	158.224	161.196	1.22313	2.79497e-11	1.23926e-09
F29C6.1	720.355	441.718	386.12	184.339	172.874	182.382	1.52082	2.95323e-11	1.3058e-09
B0303.11	718.354	588.269	543.39	322.848	308.634	316.865	0.964246	3.71358e-11	1.61077e-09
F09E10.11	616.304	1759.65	1643.28	151.749	129.9	179.618	3.12303	4.06361e-11	1.75306e-09
H19M22.3	253.125	203.314	146.181	49.9039	71.2983	44.2137	1.86622	4.38619e-11	1.87199e-09
C26B9.7	144.071	66.0512	53.4317	9.16603	10.7436	6.44783	3.32623	4.51375e-11	1.91618e-09
R102.11	260.128	236.34	183.482	94.7156	81.0652	79.2162	1.41627	4.62932e-11	1.96003e-09
C11H1.5	319.157	228.083	206.67	92.6787	89.8554	92.1119	1.4571	4.94872e-11	2.08421e-09
R13H4.2	3606.78	3771.11	3804.74	2064.39	2043.23	2581.9	0.741001	5.37889e-11	2.24759e-09
T01G5.1	626.309	405.596	381.079	195.542	173.851	177.776	1.36924	6.0463e-11	2.50029e-09
T16G1.4	174.086	189.897	144.165	67.2175	55.6713	56.1883	1.50601	6.72596e-11	2.77415e-09
F54C1.7	96672.7	99556.8	99281.1	64083.8	58025.1	71186.8	0.612393	7.90369e-11	3.202e-09
K03A1.1	119.059	134.167	98.7982	38.701	18.5571	21.1857	2.17166	8.19169e-11	3.31027e-09
ZK809.8	6074	6156.18	5159.69	3411.8	3283.63	3903.7	0.714178	9.06431e-11	3.61711e-09
D1086.12	394.194	358.122	308.492	157.859	183.618	147.379	1.11825	9.53383e-11	3.78555e-09
T22B3.1	484.239	349.865	312.525	172.118	138.69	116.982	1.42428	9.59709e-11	3.80121e-09
T28D9.1	3648.8	3062.09	3060.73	2096.98	1878.17	2075.28	0.691602	1.01925e-10	4.01709e-09
F35H10.10	5425.68	5728.91	5790.79	3757.05	4061.07	3461.57	0.587248	1.12385e-10	4.37534e-09
M60.4	2084.03	2149.76	2223.97	1498.14	1323.41	1452.6	0.595443	1.14118e-10	4.43199e-09
F44C4.5	432.213	384.955	335.712	187.394	184.594	195.277	1.02292	1.14609e-10	4.44025e-09
C14F11.6	2269.12	1768.93	1297.48	396.176	384.816	199.883	2.44393	1.16349e-10	4.49674e-09
C08E8.4	276.136	345.737	205.662	95.7341	109.389	77.374	1.55152	1.20115e-10	4.61993e-09
C02F5.14	2629.3	2091.97	1626.14	840.219	961.062	495.562	1.46692	1.25367e-10	4.81035e-09
Y34D9A.11	964.476	897.884	542.382	358.494	285.193	301.206	1.34802	1.2912e-10	4.93065e-09
D1086.8	1505.74	1356.11	1211.79	810.684	845.813	788.478	0.736632	1.3032e-10	4.96449e-09
Y46G5A.38	130.064	106.301	62.505	11.2029	22.4639	8.29007	2.8356	1.3193e-10	5.00204e-09
K07A12.2	723.357	627.487	572.626	324.885	365.282	350.025	0.886644	1.33251e-10	5.02827e-09
Y47D3A.29	942.465	763.718	740.987	458.301	458.067	398.845	0.896459	1.33161e-10	5.02827e-09
R07B7.11	624.308	588.269	549.439	322.848	353.562	337.13	0.797652	1.37714e-10	5.16007e-09
F35D2.6	68.0336	74.3077	39.3177	4.07379	8.7902	2.76336	3.5443	1.49272e-10	5.58004e-09
W03D2.4	1189.59	909.237	754.093	418.582	395.559	487.272	1.13203	1.53138e-10	5.69789e-09
W09G12.7	108.053	116.622	101.823	29.535	19.5338	35.9236	1.93864	1.84957e-10	6.78071e-09
K07C11.5	932.46	931.942	931.526	612.087	564.526	610.702	0.645504	1.86477e-10	6.8113e-09
Y68A4A.13	171.084	269.365	188.523	78.4205	72.275	64.4783	1.54836	1.92406e-10	7.01001e-09
Y48G8AR.1	1410.7	974.256	821.638	468.486	487.368	362	1.28338	1.98895e-10	7.18271e-09
Y38F1A.5	138.068	106.301	96.7819	35.6457	28.324	30.3969	1.85588	2.2531e-10	8.09436e-09
C05C8.3	10844.3	9622.84	9389.86	6479.36	6512.56	5284.46	0.708186	2.28538e-10	8.17919e-09
W08A12.1	872.43	838.025	814.581	470.523	448.3	552.671	0.778278	2.29853e-10	8.20785e-09
R01H10.4	235.116	135.199	129.043	47.867	42.9743	26.7125	2.09086	2.33985e-10	8.33675e-09
F52E1.5	213.105	136.231	154.246	52.9593	58.6014	53.4249	1.61036	3.05681e-10	1.08429e-08
K08B12.1	2214.09	1410.81	1066.62	226.095	245.149	101.323	3.03505	3.06967e-10	1.08643e-08
F58E6.1	300.148	201.25	142.148	68.236	52.7412	56.1883	1.8622	3.12347e-10	1.10303e-08
F49E11.10	4887.41	6372.91	5789.78	3569.66	2991.6	2545.05	0.904992	3.21909e-10	1.13429e-08
C44F1.3	2140.06	2093	1914.47	1396.29	1198.4	1089.68	0.739045	3.4297e-10	1.20055e-08
T13C5.2	135.067	98.0448	83.6761	16.2952	26.3706	6.44783	2.69586	3.47529e-10	1.21384e-08
T26E4.4	84.0415	52.6346	43.3502	8.14758	5.86014	1.84224	3.52357	3.52644e-10	1.22902e-08
Y11D7A.5	3295.63	2905.22	2342.93	1294.45	1293.14	663.206	1.39445	3.60381e-10	1.25325e-08
F01G10.7	739.365	680.121	675.457	392.102	439.51	427.399	0.734283	3.82128e-10	1.32311e-08
Y18H1A.12	96.0474	59.8589	44.3584	8.14758	2.93007	9.21119	3.30015	3.84365e-10	1.32797e-08
C53B4.8	966.477	815.32	632.107	322.848	379.932	204.488	1.41267	3.98174e-10	1.37271e-08
Y51H7C.1	733.362	719.339	794.418	334.051	273.473	443.979	1.09463	4.12574e-10	1.4132e-08
C44E12.1	220.109	251.82	255.061	105.919	99.6223	121.588	1.15067	4.1461e-10	1.41713e-08
B0511.1	163.08	90.8205	86.7005	25.4612	16.6037	26.7125	2.30762	4.3282e-10	1.47621e-08
T06C12.8	336.166	238.404	173.401	77.402	85.9487	51.5827	1.8012	4.43179e-10	1.50511e-08
F09F7.6	212.105	287.942	249.012	113.048	107.436	105.929	1.19847	4.86559e-10	1.63849e-08
F11G11.10	29840.7	25131.5	24707.6	15991.7	16150.5	11666	0.863053	5.51496e-10	1.83014e-08
Y17D7B.7	1604.79	1677.08	1468.87	1072.43	933.715	855.72	0.731696	5.86871e-10	1.93546e-08
Y75B8A.9	505.249	341.609	321.598	157.859	173.851	128.036	1.34681	5.94918e-10	1.95795e-08
H03E18.1	5220.58	3852.65	2951.85	1077.52	1034.31	577.542	2.16088	6.26229e-10	2.03997e-08
T19C4.1	335.165	174.417	193.564	71.2913	75.2051	46.056	1.87104	6.33948e-10	2.06091e-08
T20D4.11	546.269	652.256	596.822	333.032	363.328	336.208	0.797824	7.32516e-10	2.35734e-08
C03G6.5	407.201	395.275	372.006	169.062	196.315	227.516	0.984396	7.72366e-10	2.4663e-08
Y65B4BR.2	366.181	269.365	228.849	126.288	109.389	93.9541	1.39259	8.41853e-10	2.65566e-08
F54D7.4	1260.62	1157.96	1244.05	740.411	700.286	840.982	0.68237	9.44238e-10	2.95528e-08
D1005.2	146.072	112.494	107.872	42.7748	33.2074	21.1857	1.92116	1.05298e-09	3.27635e-08
T04B2.3	804.397	775.07	891.2	503.113	497.135	529.643	0.691285	1.10037e-09	3.41715e-08
ZK909.6	603.298	474.743	441.568	250.538	235.382	157.511	1.24151	1.13103e-09	3.50555e-08
Y48E1B.8	345.17	279.686	217.759	118.14	105.482	118.824	1.299	1.14998e-09	3.55735e-08
F48F5.6	216.107	215.699	198.605	104.9	92.7855	83.8218	1.16499	1.16941e-09	3.61048e-08
F43D2.6	826.408	511.897	448.625	255.63	228.545	178.697	1.43171	1.27416e-09	3.90366e-08
F59D6.3	6326.12	6170.63	5301.84	4075.83	3935.08	3635.66	0.611947	1.29036e-09	3.94574e-08
T28A11.16	215.106	259.045	283.289	95.7341	123.063	111.455	1.19656	1.32699e-09	4.04224e-08
W08A12.2	509.251	539.763	624.042	300.442	327.191	315.944	0.826051	1.33032e-09	4.04328e-08
F57F5.1	47569.5	51764.6	38842.8	29010.5	27947	23261	0.784523	1.38802e-09	4.19612e-08
R07B7.5	465.23	352.961	447.616	227.114	212.918	201.725	0.980902	1.47916e-09	4.43802e-08
T10C6.11	115.057	92.8846	60.4887	14.2583	22.4639	8.29007	2.58097	1.50867e-09	4.50121e-08
C09G5.6	14519.2	9557.82	7787.92	2435.11	2290.34	1158.77	2.43712	1.5289e-09	4.55303e-08
F54D12.3	297.147	345.737	302.444	152.767	153.34	99.4809	1.22292	1.64052e-09	4.84028e-08
F23B12.8	677.334	569.692	480.885	275.999	257.846	322.392	1.01233	1.72852e-09	5.0625e-08
C36C5.12	160.079	93.9166	141.14	36.6641	40.0443	40.5292	1.75269	1.91234e-09	5.57445e-08
F18C5.5	974.481	575.884	405.274	122.214	88.8787	56.1883	2.87238	2.09879e-09	6.05803e-08
AC3.5	3012.49	2663.72	2395.35	1627.48	1788.32	1469.18	0.724664	2.21011e-09	6.34491e-08
M163.3	2485.23	2154.92	1690.66	1180.38	968.876	695.445	1.15458	2.46899e-09	7.05009e-08
ZK6.8	1523.75	1373.66	1298.49	796.426	808.699	532.407	0.973707	2.81192e-09	7.95814e-08
F47B8.5	517.255	527.378	398.217	249.52	262.729	209.094	1.0009	2.9289e-09	8.25991e-08
Y65B4BL.1	4761.35	2899.03	2364.1	696.618	603.594	304.89	2.64302	3.16368e-09	8.8439e-08
C36E6.5	56929.1	59623.6	57041.9	37339.3	34120.6	43030.1	0.600485	3.16946e-09	8.84456e-08
F13B9.2	374.185	224.987	225.825	102.863	84.972	45.1348	1.82755	3.71023e-09	1.03175e-07
F58B3.2	317.156	401.468	320.59	188.413	169.944	151.985	1.02692	3.83973e-09	1.06591e-07
R03H10.2	424.209	306.519	324.623	149.712	172.874	103.165	1.3114	4.20938e-09	1.16045e-07
F32H2.5	7648.77	7021.04	6545.89	4353.86	4536.72	3195.36	0.811934	4.23606e-09	1.16579e-07
Y48B6A.6	1471.73	1274.58	1291.43	898.271	895.624	838.218	0.617652	4.3119e-09	1.18462e-07
F45F2.3	227.112	195.058	97.7901	53.9777	36.1375	23.9491	2.19291	4.48871e-09	1.22897e-07
R11G11.14	127.063	219.827	87.7086	30.5534	39.0676	20.2646	2.27558	4.52475e-09	1.23671e-07
Y75B8A.17	295.146	261.109	255.061	127.306	148.457	127.114	1.0102	4.58223e-09	1.25028e-07
Y71H2AM.15	1079.53	1208.53	1073.67	696.618	568.433	730.447	0.752169	4.72398e-09	1.28238e-07
R06C7.8	957.472	778.166	685.539	449.135	457.091	378.58	0.914765	4.85585e-09	1.31514e-07
Y67A10A.1	278.137	253.884	220.784	126.288	93.7622	70.005	1.37924	4.86112e-09	1.31514e-07
C54E4.5	559.276	460.295	399.226	239.335	257.846	207.252	1.01091	4.89552e-09	1.32221e-07
C17F4.2	217.107	157.904	130.051	56.0146	63.4848	54.346	1.53921	4.93624e-09	1.33095e-07
ZK377.1	25087.4	21624.6	17498.4	11457.5	10919.4	6443.23	1.15577	5.21013e-09	1.39771e-07
C25D7.6	471.232	348.833	329.663	139.527	189.478	183.303	1.16531	5.48748e-09	1.46965e-07
R05A10.6	111.055	74.3077	54.4398	12.2214	18.5571	14.7379	2.39632	5.49817e-09	1.47005e-07
C38C6.3	643.317	523.25	452.657	289.239	270.543	203.567	1.08618	6.62125e-09	1.73544e-07
T03D8.6	3695.82	2985.72	2545.57	1602.02	1719.95	1074.95	1.06965	6.80108e-09	1.77965e-07
Y17G7B.5	429.212	410.756	355.875	156.841	136.737	228.438	1.19401	6.97671e-09	1.81889e-07
F08H9.5	179.088	212.602	159.287	75.3651	54.6946	81.9796	1.37643	6.99662e-09	1.81889e-07
D1025.3	229.113	168.224	213.727	91.6603	88.8787	84.7429	1.20484	7.09104e-09	1.84044e-07
C50D2.1	1861.92	1368.5	1024.28	667.083	641.685	410.819	1.30753	7.16209e-09	1.85286e-07
C01H6.5	314.155	232.211	186.507	66.1991	84.972	106.85	1.50376	7.24739e-09	1.87189e-07
Y39A1A.9	709.35	548.019	469.796	229.151	259.799	118.824	1.50819	7.35326e-09	1.89617e-07
F26D11.2	111.055	70.1794	63.5131	22.4058	9.76689	7.36895	2.64102	7.78284e-09	2.00048e-07
C45B2.7	7061.48	5369.76	4438.86	2824.16	2925.18	1756.57	1.16852	7.86205e-09	2.01435e-07
T26H5.10	56.0276	94.9487	61.4969	15.2767	15.627	11.0534	2.34326	7.85363e-09	2.01435e-07
F11F1.6	704.347	634.711	593.798	380.899	386.769	408.056	0.716893	8.53944e-09	2.17049e-07
C11H1.9	1312.65	1035.15	1007.14	642.64	584.06	407.135	1.03888	8.5892e-09	2.17966e-07
C03H5.1	1057.52	861.762	897.249	563.202	519.599	607.939	0.736086	8.88118e-09	2.24306e-07
F47B8.4	97.0479	131.07	108.88	40.7379	39.0676	30.3969	1.61498	9.30796e-09	2.34343e-07
C07A9.8	717.354	707.987	608.92	319.793	418.023	260.677	1.0273	9.42192e-09	2.36839e-07
C08G9.1	721.356	733.788	682.514	484.781	439.51	427.399	0.661867	9.73909e-09	2.44427e-07
F53F10.1	514.254	501.577	544.398	312.663	327.191	320.549	0.699976	9.89381e-09	2.47144e-07
D2063.2	85.042	83.5961	55.448	16.2952	20.5105	12.8957	2.17529	1.05292e-08	2.61786e-07
M05D6.9	183.09	124.878	119.969	58.0515	35.1608	34.0814	1.75347	1.08792e-08	2.69648e-07
T09F5.1	935.461	663.609	519.195	317.756	287.147	169.486	1.45294	1.10157e-08	2.72188e-07
F09F7.2	69814.4	73255	69963.3	45644.8	42536.8	53733.5	0.586034	1.18156e-08	2.90154e-07
Y116F11B.2	85.042	53.6666	44.3584	11.2029	10.7436	4.6056	2.79529	1.30293e-08	3.18977e-07
F49H12.5	7881.89	6233.59	5729.29	3865.01	3948.76	2773.49	0.906558	1.43426e-08	3.48459e-07
F31A3.3	246.121	215.699	209.694	116.103	109.389	99.4809	1.0485	1.44819e-08	3.51307e-07
Y76A2A.1	338.167	328.192	306.476	186.376	150.41	181.46	0.908617	1.49786e-08	3.62254e-07
E04F6.8	1273.63	1303.48	1307.56	853.459	701.263	891.643	0.666953	1.5686e-08	3.77647e-07
ZC15.7	368.182	254.917	250.02	139.527	127.946	103.165	1.23796	1.59711e-08	3.83931e-07
C09D4.2	759.375	757.525	673.441	456.265	407.279	482.666	0.701886	1.68822e-08	4.04614e-07
F35B12.2	1510.75	1801.96	1471.89	1029.65	915.158	718.473	0.845696	1.71745e-08	4.10388e-07
Y46G5A.29	3601.78	2540.91	2005.2	809.666	764.748	428.32	2.02468	1.73922e-08	4.1435e-07
F43H9.4	668.33	430.365	448.625	272.944	206.081	217.384	1.15268	1.76122e-08	4.17721e-07
B0213.15	734.362	971.16	958.746	549.962	488.345	437.532	0.852725	1.7685e-08	4.18826e-07
Y22D7AL.9	262.129	180.609	223.808	101.845	80.0885	101.323	1.23488	1.78224e-08	4.21453e-07
F08G5.5	944.466	1037.21	720.824	519.408	500.065	478.061	0.851829	1.7962e-08	4.235e-07
W05E7.3	83.041	55.7307	67.5457	6.11069	14.6503	17.5013	2.42163	1.81111e-08	4.26386e-07
T07H3.3	31.0153	80.5	27.2199	3.05534	2.93007	0.921119	4.34329	1.85437e-08	4.35286e-07
F47C12.1	94.0464	75.3397	97.7901	31.5719	13.6737	21.1857	2.01213	1.91797e-08	4.48895e-07
F58A4.4	440.217	341.609	217.759	114.066	122.086	138.168	1.41635	1.9562e-08	4.55173e-07
F32A5.4	5308.62	4795.94	3989.23	2679.54	2834.35	1833.95	0.939844	1.96016e-08	4.55431e-07
F55C5.2	227.112	258.013	244.979	107.955	115.249	136.326	1.01997	2.00498e-08	4.63818e-07
Y73B6BL.9	2193.08	1839.11	1538.43	1097.89	1043.1	774.661	0.934451	2.02463e-08	4.67688e-07
F46G11.6	853.421	755.461	748.044	452.191	477.601	321.471	0.914529	2.06536e-08	4.75719e-07
C26B9.3	3203.58	3010.49	2862.12	2058.28	2075.46	1641.43	0.652512	2.12062e-08	4.87041e-07
Y45G5AM.6	733.362	736.884	622.026	437.933	369.189	434.768	0.752445	2.11986e-08	4.87041e-07
F35D2.2	187.092	102.173	116.945	34.6272	37.1142	11.0534	2.30062	2.16012e-08	4.93979e-07
ZC412.10	221.109	212.602	165.336	96.7525	85.9487	70.005	1.24745	2.18724e-08	4.98754e-07
B0331.2	180.089	83.5961	60.4887	22.4058	20.5105	13.8168	2.51835	2.28828e-08	5.18828e-07
B0365.1	704.347	658.448	549.439	359.512	379.932	384.107	0.766913	2.29186e-08	5.18903e-07
F41G4.8	131.065	121.782	95.7738	44.8117	28.324	40.5292	1.61751	2.30164e-08	5.20379e-07
E02H4.4	155.077	159.968	115.937	43.7933	63.4848	35.9236	1.59108	2.31731e-08	5.21731e-07
ZK666.7	55.0271	91.8525	42.3421	13.2398	8.7902	7.36895	2.69223	2.31742e-08	5.21731e-07
C45B2.2	942.465	764.75	816.598	395.158	483.461	537.012	0.833379	2.35824e-08	5.28683e-07
C40H1.5	484.239	561.436	476.853	252.575	223.662	319.628	0.934574	2.44595e-08	5.46809e-07
C26H9A.1	551.272	415.916	430.478	218.966	249.056	267.125	0.92624	2.50473e-08	5.59169e-07
ZC373.6	9470.67	7428.7	6030.72	3916.95	4081.58	2347.01	1.14834	2.52288e-08	5.62433e-07
C55A6.4	226.112	201.25	183.482	86.5681	77.1585	106.85	1.17302	2.69088e-08	5.97382e-07
R05D3.9	1116.55	911.301	813.573	592.737	509.832	461.481	0.862027	2.70966e-08	6.00715e-07
F07E5.7	52.0257	67.0833	61.4969	13.2398	12.697	14.7379	2.14872	2.84675e-08	6.2849e-07
T23G5.1	3984.97	2958.89	2517.34	1741.55	1716.04	1220.48	1.01635	2.94239e-08	6.47813e-07
F21C3.1	434.214	432.429	392.168	206.745	238.312	262.519	0.8297	2.96257e-08	6.50462e-07
T04C9.4	4433.19	4286.11	4125.33	2478.9	2306.94	3152.99	0.693957	3.32326e-08	7.24671e-07
W08F4.6	13431.6	11138.9	10367.8	7251.35	7220.66	5122.34	0.834451	3.36895e-08	7.33632e-07
W09G12.10	806.398	771.974	656.303	436.914	403.373	272.651	1.00685	3.41427e-08	7.42487e-07
F55G1.2	300.148	241.5	164.328	96.7525	70.3216	40.5292	1.76933	3.49775e-08	7.57546e-07
K03H1.4	1153.57	1004.19	955.722	536.722	502.995	701.893	0.83743	3.60182e-08	7.77973e-07
T22A3.2	271.134	296.199	283.289	149.712	166.037	147.379	0.877174	3.63232e-08	7.83043e-07
F35G2.4	2607.29	2442.86	2126.18	1563.32	1555.87	1206.67	0.730592	3.81895e-08	8.16039e-07
F59C6.18	96.0474	79.4679	93.7575	28.5165	32.2308	18.4224	1.77059	3.88622e-08	8.28195e-07
C35A11.2	78.0385	43.3461	49.3991	11.2029	8.7902	10.1323	2.50483	3.93821e-08	8.38155e-07
C04E12.2	386.191	375.666	376.038	228.132	234.405	216.463	0.745337	4.5261e-08	9.506e-07
ZC101.3	4271.11	3446.02	2878.25	1920.79	1931.89	1161.53	1.07959	4.59468e-08	9.63735e-07
R07B1.6	206.102	127.974	104.847	44.8117	49.8112	42.3715	1.68064	5.16283e-08	1.07303e-06
C09G4.3	856.423	679.089	621.017	423.674	410.21	399.766	0.806102	5.43254e-08	1.12616e-06
T13C5.9	132.065	85.6602	64.5213	17.3136	20.5105	28.5547	2.08399	5.51144e-08	1.14103e-06
Y73B6BL.44	94.0464	70.1794	56.4561	4.07379	18.5571	14.7379	2.55464	5.55026e-08	1.14758e-06
C05C8.7	3460.71	2861.88	2570.77	2006.34	1732.65	1576.03	0.742905	7.63879e-08	1.5376e-06
C26B9.2	225.111	135.199	77.6272	32.5903	37.1142	11.9745	2.42718	7.72804e-08	1.55359e-06
F53A9.8	7815.86	12532.2	9028.95	5955.88	4974.28	4069.5	0.969814	7.84811e-08	1.57179e-06
Y119D3B.11	276.136	247.692	187.515	111.011	114.273	104.086	1.1113	7.99126e-08	1.59645e-06
ZK1067.6	1048.52	920.589	999.072	689.489	580.154	504.773	0.743177	8.15734e-08	1.62353e-06
F33C8.3	1209.6	1070.24	1012.18	744.485	731.54	702.814	0.595685	8.34554e-08	1.6548e-06
T22D1.18	171.084	172.352	150.214	85.5496	69.3449	63.5572	1.17856	8.57338e-08	1.69787e-06
F58B3.1	29473.5	30536.3	24794.3	18746.6	18781.7	14060	0.71712	8.69021e-08	1.71887e-06
K09H9.5	137.068	116.622	125.01	48.8855	58.6014	40.5292	1.35735	9.00552e-08	1.77464e-06
Y75B8A.20	3159.56	2202.4	1671.5	704.766	604.571	338.051	2.09432	9.12992e-08	1.79694e-06
R166.1	1531.76	1205.44	1136.18	734.301	713.96	444.9	1.03348	9.65056e-08	1.88777e-06
ZK154.1	3456.71	2271.54	2128.19	1421.75	1300.95	844.666	1.13934	9.85594e-08	1.92559e-06
H42K12.3	8553.22	5213.92	4102.14	1583.69	1404.48	805.979	2.23573	1.03139e-07	2.00769e-06
D1081.5	317.156	221.891	218.768	101.845	80.0885	128.957	1.28418	1.0492e-07	2.03738e-06
B0432.14	197.097	164.096	177.434	73.3282	96.6923	70.9262	1.16129	1.08565e-07	2.10305e-06
C06E7.88	139.069	150.679	125.01	59.07	60.5547	35.9236	1.41848	1.19124e-07	2.29645e-06
B0205.4	66.0326	54.6987	45.3665	11.2029	14.6503	9.21119	2.24675	1.2063e-07	2.32267e-06
R57.2	800.395	493.32	428.462	133.417	100.599	46.9771	2.61695	1.22732e-07	2.35747e-06
F53F1.6	326.161	329.224	366.965	154.804	194.361	205.41	0.880885	1.30407e-07	2.49587e-06
F35C12.3	243.12	187.833	163.32	70.2729	82.0419	97.6386	1.24753	1.35903e-07	2.58556e-06
W04E12.7	592.292	532.538	538.35	318.774	343.795	373.974	0.681408	1.40983e-07	2.66949e-06
B0414.3	890.439	896.852	850.875	387.01	404.349	607.017	0.914665	1.44666e-07	2.73272e-06
C02F4.4	1790.88	1252.91	916.404	354.42	373.095	191.593	2.10764	1.47556e-07	2.78074e-06
C04G2.3	799.394	759.589	690.579	329.977	290.077	495.562	1.01071	1.48254e-07	2.79061e-06
F47B10.2	26689.2	23296.5	20329.2	14795	14964.8	10333.1	0.810519	1.48468e-07	2.79133e-06
C32D5.12	686.339	531.506	478.869	272.944	266.636	130.799	1.34119	1.51076e-07	2.8337e-06
C25F6.7	338.167	317.872	288.33	184.339	182.641	170.407	0.813994	1.51919e-07	2.84283e-06
F15H10.8	648.32	494.352	374.022	231.188	195.338	93.9541	1.54476	1.57089e-07	2.92245e-06
Y65B4BR.1	170.084	357.09	291.354	36.6641	5.86014	20.2646	3.70638	1.66255e-07	3.06226e-06
F47D12.6	539.266	555.243	516.17	347.291	337.935	358.315	0.625886	1.67539e-07	3.0774e-06
T21B6.5	66.0326	50.5705	39.3177	10.1845	10.7436	10.1323	2.32804	1.84364e-07	3.35938e-06
ZK1025.10	35.0173	46.4423	28.2281	2.0369	5.86014	3.68448	3.23775	1.95492e-07	3.54597e-06
Y54G2A.39	657.324	631.615	437.535	321.829	272.496	312.259	0.929323	2.11142e-07	3.79106e-06
M03C11.4	975.481	783.326	782.321	528.574	538.156	535.17	0.66579	2.14091e-07	3.83538e-06
Y47G6A.26	175.086	185.769	151.222	78.4205	65.4382	88.4274	1.13907	2.201e-07	3.92102e-06
ZK596.3	454.224	381.859	310.509	217.948	193.385	185.145	0.943651	2.21169e-07	3.93233e-06
K08E5.3	11382.6	10148.2	10087.5	7220.79	7664.08	5849.11	0.60884	2.37838e-07	4.21331e-06
F54B11.10	71.035	41.282	54.4398	7.12913	15.627	8.29007	2.42553	2.38091e-07	4.21331e-06
K03D3.2	47.0232	40.25	23.1873	3.05534	4.88345	3.68448	3.24665	2.45494e-07	4.32513e-06
F35G2.5	213.105	179.577	152.23	74.3467	77.1585	35.0025	1.55046	2.57786e-07	4.51715e-06
C04F1.1	668.33	572.788	406.283	274.981	274.45	165.801	1.20488	2.64468e-07	4.6237e-06
Y65B4BM.2	87.0429	44.3782	30.2444	4.07379	10.7436	4.6056	3.05789	2.75654e-07	4.80349e-06
Y105C5B.7	41.0202	26.8333	27.2199	2.0369	1.95338	3.68448	3.61962	2.8772e-07	4.99194e-06
Y48E1B.12	359.177	325.096	250.02	171.099	149.433	159.354	0.961538	2.90405e-07	5.02215e-06
R12C12.10	518.256	657.416	672.433	395.158	337.935	281.862	0.865617	2.93536e-07	5.0708e-06
T01B7.7	21833.8	18146.5	16109.2	11500.3	11290.5	7171.83	0.904613	2.94821e-07	5.08024e-06
C42C1.9	132.065	158.936	162.311	63.1438	74.2284	68.1628	1.14038	2.98439e-07	5.12775e-06
K02H11.4	114.056	72.2435	74.6027	32.5903	14.6503	11.9745	2.14802	3.17074e-07	5.4304e-06
B0035.8	174.086	137.263	70.5702	39.7195	37.1142	29.4758	1.84693	3.17788e-07	5.4368e-06
C51E3.9	2178.07	2140.47	1994.11	1276.11	1223.79	1593.54	0.62454	3.21169e-07	5.48876e-06
K03H6.7	39.0192	72.2435	51.4154	12.2214	8.7902	1.84224	2.84652	3.34814e-07	5.70363e-06
B0399.2	596.294	495.384	423.421	311.645	257.846	218.305	0.944823	3.36252e-07	5.72202e-06
R09A8.4	2675.32	2620.38	2505.24	1719.14	1801.99	1251.8	0.709099	3.54136e-07	6.00076e-06
F41E6.12	1402.69	1264.26	1107.95	697.637	775.491	441.216	0.980188	3.61996e-07	6.10801e-06
F41E7.5	11188.5	8940.66	7418.94	5582.11	5543.69	3885.28	0.876008	3.73642e-07	6.28458e-06
C29E4.15	183.09	101.141	77.6272	42.7748	19.5338	23.9491	2.07271	3.95482e-07	6.58944e-06
K08C7.7	364.18	399.404	389.144	193.505	210.965	256.071	0.801605	4.13545e-07	6.86888e-06
W06H12.1	451.223	411.788	370.997	248.501	259.799	229.359	0.742889	4.24242e-07	7.03924e-06
Y38H6C.16	269.133	218.795	161.303	62.1253	111.343	62.6361	1.45963	4.45358e-07	7.3438e-06
K08E4.6	1028.51	891.692	839.785	644.677	570.387	569.252	0.62978	4.64326e-07	7.62508e-06
R07G3.6	876.432	555.243	409.307	140.546	118.179	52.5038	2.56548	4.67733e-07	7.66525e-06
F33H2.8	157.077	83.5961	72.5865	30.5534	25.3939	9.21119	2.2723	4.84771e-07	7.91198e-06
W09D12.1	599.296	514.993	559.521	342.198	339.888	382.264	0.652714	4.95859e-07	8.06819e-06
Y59A8B.20	7305.6	6574.16	6339.22	4725.6	4625.6	3466.17	0.657753	4.9979e-07	8.11561e-06
T14B4.5	101.05	86.6923	69.562	21.3874	22.4639	35.0025	1.70127	5.12328e-07	8.27764e-06
B0554.4	343.169	218.795	142.148	84.5312	78.1352	35.9236	1.82881	5.12361e-07	8.27764e-06
F53F4.15	52.0257	53.6666	40.3258	14.2583	5.86014	8.29007	2.3686	5.31996e-07	8.56885e-06
R07B1.5	323.159	226.019	188.523	98.7894	96.6923	39.6081	1.65281	5.37643e-07	8.65106e-06
F46B3.5	1719.85	1526.4	1277.32	815.777	876.09	456.875	1.0745	5.45227e-07	8.76426e-06
T13C5.1	161.079	126.942	81.6598	49.9039	29.3007	35.9236	1.68534	5.95049e-07	9.51719e-06
K02D10.4	221.109	258.013	279.256	132.398	110.366	147.379	0.957919	6.00982e-07	9.57373e-06
ZK381.8	115.057	101.141	69.562	24.4427	39.0676	22.1069	1.74	6.05014e-07	9.61875e-06
T05H10.8	126.062	109.397	116.945	54.9962	41.9976	51.5827	1.24667	6.22938e-07	9.87422e-06
F09C8.1	1930.95	2830.92	1449.71	728.19	388.722	574.778	1.87656	6.24059e-07	9.88217e-06
Y40B10A.1	2598.28	2747.32	2650.41	1553.13	1393.74	2017.25	0.687421	6.37188e-07	1.0065e-05
R07E3.3	250.123	168.224	118.961	67.2175	67.3916	61.715	1.45321	6.49425e-07	1.0223e-05
Y119D3B.8	452.223	364.314	345.794	208.782	242.219	192.514	0.853611	6.60718e-07	1.03905e-05
C01H6.8	629.31	513.961	503.064	320.811	331.098	218.305	0.9211	6.67688e-07	1.04898e-05
F55A11.5	186.092	151.711	131.059	81.4758	58.6014	54.346	1.27295	7.06151e-07	1.10074e-05
F45F2.4	126.062	99.0769	56.4561	22.4058	32.2308	16.5801	1.98568	7.10324e-07	1.10435e-05
ZC513.7	3562.76	2661.66	2241.11	1725.25	1667.21	1404.71	0.819598	7.26801e-07	1.12633e-05
Y38C1BA.3	25678.7	25006.6	25628.1	18646.8	18076.6	13768.9	0.595915	7.45264e-07	1.1527e-05
C24B5.4	619.306	760.621	626.058	456.265	401.419	365.684	0.714079	7.69052e-07	1.18035e-05
Y43F8B.24	605.299	696.634	658.319	453.209	427.79	425.557	0.585421	7.88233e-07	1.20746e-05
T04F3.2	365.18	385.987	338.737	219.985	226.592	167.644	0.828736	8.0158e-07	1.22556e-05
C49D10.4	651.321	556.275	537.341	363.586	391.652	328.839	0.687315	8.13356e-07	1.24135e-05
ZC434.3	1747.86	1321.02	1004.11	400.25	378.955	174.091	2.09552	8.13464e-07	1.24135e-05
K09C4.4	103.051	208.474	126.018	60.0884	37.1142	45.1348	1.62117	8.33853e-07	1.26673e-05
B0491.2	36677.1	29330.9	26705.8	19125.4	19600.2	12487.6	0.856294	8.49052e-07	1.28704e-05
C01B12.1	40460	31131.8	26655.4	19399.4	20131.5	12822.9	0.908144	8.52792e-07	1.29149e-05
Y39G10AR.13	502.248	420.045	401.242	285.165	248.079	205.41	0.842952	8.61935e-07	1.30346e-05
C09G9.3	73.036	65.0192	43.3502	12.2214	18.5571	5.52671	2.32739	9.09856e-07	1.37011e-05
ZK632.1	676.334	546.987	454.673	295.35	248.079	344.499	0.917719	9.11416e-07	1.37116e-05
F28G4.2	46.0227	40.25	29.2362	8.14758	5.86014	4.6056	2.64144	9.17667e-07	1.37797e-05
F08H9.8	233.115	316.84	233.89	123.232	99.6223	149.221	1.0734	9.56369e-07	1.42137e-05
W04H10.4	47.0232	35.0897	29.2362	5.09224	5.86014	6.44783	2.67493	9.55702e-07	1.42137e-05
C45G9.4	206.102	179.577	168.36	61.1069	80.0885	104.086	1.17228	1.05496e-06	1.55058e-05
F53B3.5	250.123	166.16	157.271	86.5681	84.972	81.9796	1.17852	1.08141e-06	1.58799e-05
K03H1.12	151.075	122.814	147.189	59.07	55.6713	73.6895	1.1583	1.08577e-06	1.59147e-05
C08G5.7	937.462	995.929	912.371	679.305	583.084	467.007	0.719445	1.08761e-06	1.5927e-05
K07E3.9	126.062	152.744	143.157	61.1069	58.6014	73.6895	1.12346	1.11696e-06	1.62822e-05
T14F9.3	1179.58	946.39	900.274	651.807	637.778	655.837	0.637531	1.12921e-06	1.64453e-05
Y75B8A.22	532.263	552.147	427.454	313.682	313.517	293.837	0.715201	1.13021e-06	1.64453e-05
C01H6.2	417.206	390.115	357.892	206.745	261.753	220.147	0.75859	1.14623e-06	1.66632e-05
Y46G5A.22	173.085	106.301	107.872	35.6457	30.2774	58.9516	1.62936	1.19402e-06	1.72324e-05
T01D3.3	117.058	88.7564	78.6353	39.7195	33.2074	25.7913	1.5308	1.21221e-06	1.74633e-05
F31F7.1	3527.74	4260.31	3349.06	2488.07	2472.98	1790.66	0.722229	1.23262e-06	1.77218e-05
M01H9.3	1994.98	2207.56	1805.59	1432.96	1292.16	1034.42	0.676744	1.27278e-06	1.82372e-05
T04C12.11	404.199	417.981	424.429	283.128	255.893	261.598	0.639284	1.27966e-06	1.83192e-05
F09B12.1	7387.64	5150.97	3958.99	1723.21	1688.7	799.531	1.96997	1.30279e-06	1.86003e-05
F43C9.2	589.291	541.827	557.504	377.844	342.818	394.239	0.598723	1.36321e-06	1.93763e-05
F46C8.3	360.178	367.41	337.729	237.298	190.454	213.7	0.732394	1.3893e-06	1.96945e-05
Y51H4A.7	13841.8	12184.4	9811.27	7423.47	7498.04	4724.42	0.867306	1.40047e-06	1.97826e-05
F58A6.9	697.344	624.391	546.415	287.202	257.846	424.636	0.944892	1.49958e-06	2.10337e-05
Y57G11C.31	1243.61	985.608	924.469	638.567	710.053	545.302	0.736103	1.50515e-06	2.10933e-05
W10G6.3	7905.9	6639.18	6230.34	4921.14	4749.64	3839.22	0.620968	1.59086e-06	2.21461e-05
F43C11.7	445.22	646.064	556.496	314.7	338.911	251.465	0.864926	1.64712e-06	2.28025e-05
ZC250.3	701.346	585.173	471.812	322.848	359.422	244.097	0.925366	1.70507e-06	2.35639e-05
T07H8.5	39.0192	104.237	22.1792	6.11069	4.88345	8.29007	3.09617	1.70707e-06	2.35712e-05
C36C5.14	111.055	68.1153	88.7168	24.4427	23.4405	37.7659	1.64145	1.72811e-06	2.37999e-05
C06E4.8	109.054	139.327	100.815	40.7379	56.648	43.2926	1.31101	1.76842e-06	2.42713e-05
M03D4.4	59.0291	56.7628	34.2769	11.2029	12.697	10.1323	2.14182	1.86052e-06	2.54479e-05
T13C5.7	73.036	42.3141	27.2199	5.09224	3.90676	11.0534	2.81955	1.86357e-06	2.54678e-05
Y47D3B.1	1102.54	822.544	649.246	470.523	482.485	318.707	1.0181	1.96201e-06	2.66641e-05
F37A4.3	361.178	281.75	209.694	134.435	149.433	102.244	1.14412	2.05086e-06	2.76719e-05
Y54G2A.29	256.126	252.852	212.719	149.712	121.109	119.745	0.887238	2.07723e-06	2.79804e-05
ZK20.6	884.436	713.147	630.091	439.969	484.438	365.684	0.788656	2.11419e-06	2.84047e-05
C07E3.10	693.342	806.032	648.237	411.453	430.72	238.57	0.991666	2.15043e-06	2.87481e-05
Y43D4A.5	1553.77	1071.27	841.801	348.309	295.937	140.01	2.14472	2.25273e-06	3.00151e-05
K02E7.1	107.053	74.3077	44.3584	17.3136	23.4405	9.21119	2.18013	2.2593e-06	3.00775e-05
C08C3.3	340.168	309.615	360.916	201.653	183.618	221.069	0.736636	2.30349e-06	3.05131e-05
F58A6.4	289.143	297.231	278.248	169.062	172.874	112.377	0.930411	2.49812e-06	3.27112e-05
F26F2.10	49.0242	50.5705	67.5457	16.2952	11.7203	17.5013	1.8754	2.50737e-06	3.28054e-05
C06G3.2	421.208	405.596	357.892	262.76	240.266	198.041	0.758325	2.69397e-06	3.49603e-05
T23F2.1	5731.83	4600.88	3962.01	2860.82	3018.95	1805.39	0.895496	2.70177e-06	3.5033e-05
B0252.2	316.156	326.128	327.647	208.782	202.175	199.883	0.667366	2.77537e-06	3.58998e-05
R07B1.7	160.079	91.8525	99.8064	31.5719	50.7878	18.4224	1.8064	2.83924e-06	3.66666e-05
C01H6.6	932.46	713.147	647.229	422.656	441.464	241.333	1.05345	2.8478e-06	3.67178e-05
Y47G6A.24	408.201	328.192	286.313	197.579	198.268	171.328	0.851401	2.94421e-06	3.78304e-05
C05D9.9	184.091	151.711	116.945	67.2175	54.6946	73.6895	1.21005	2.94595e-06	3.78304e-05
F56D1.5	668.33	527.378	464.755	322.848	348.678	266.203	0.825093	2.99016e-06	3.83057e-05
F33D4.6	12050.9	8203.77	6211.18	2866.93	2888.07	1434.18	1.88029	3.04567e-06	3.89543e-05
R53.2	2809.39	2535.75	2051.58	1584.7	1646.7	1144.95	0.757427	3.06858e-06	3.91219e-05
F45F2.13	123.061	143.455	69.562	38.701	41.021	19.3435	1.76597	3.15515e-06	4.00976e-05
F37C4.4	585.289	473.711	446.608	321.829	313.517	258.834	0.752731	3.19913e-06	4.06241e-05
B0393.5	1998.99	1698.76	1535.41	1115.2	1097.8	688.997	0.851112	3.21007e-06	4.06983e-05
C17F4.3	28.0138	46.4423	15.1222	1.01845	0.976689	0	5.52169	3.31315e-06	4.18387e-05
DH11.3	504.249	371.538	435.519	267.852	272.496	246.86	0.736895	3.37713e-06	4.2546e-05
F35F10.1	60.0296	59.8589	37.3014	9.16603	6.83683	17.5013	2.22145	3.4168e-06	4.29779e-05
W02D9.1	799.394	631.615	519.195	391.084	387.746	338.051	0.804657	3.45395e-06	4.33786e-05
T13F2.9	1762.87	1881.43	1825.75	713.932	708.1	1333.78	0.988521	3.45409e-06	4.33786e-05
W05E7.1	284.14	166.16	194.572	49.9039	55.6713	115.14	1.54358	3.54085e-06	4.42939e-05
C02F5.1	629.31	594.461	533.309	377.844	417.046	349.104	0.619526	3.75856e-06	4.68199e-05
K10C9.3	1003.5	858.666	1038.39	625.327	595.781	711.104	0.58576	3.79479e-06	4.72116e-05
Y71G12B.17	1311.65	1101.2	947.656	729.209	716.89	525.038	0.770255	3.8288e-06	4.75235e-05
Y38F1A.9	885.437	973.224	1041.41	611.069	514.715	710.183	0.659049	3.95216e-06	4.88648e-05
W04A8.4	229.113	233.243	230.865	143.601	131.853	131.72	0.768309	4.00861e-06	4.9486e-05
F26E4.3	276.136	265.237	316.558	163.97	143.573	184.224	0.802119	4.02769e-06	4.96831e-05
T03F1.6	83.041	117.654	112.912	32.5903	35.1608	51.5827	1.38963	4.43739e-06	5.43172e-05
F46C5.1	16.0079	61.923	43.3502	6.11069	2.93007	5.52671	3.05729	4.56908e-06	5.58008e-05
F43C1.4	617.305	635.743	624.042	453.209	431.697	362.921	0.590065	4.75235e-06	5.79061e-05
F14E5.4	205.101	195.058	175.417	95.7341	111.343	107.771	0.869535	5.15366e-06	6.24148e-05
T05C12.10	13767.8	10120.3	8181.1	4143.05	3904.8	1987.77	1.67611	5.18324e-06	6.2678e-05
T14B4.4	3026.49	3536.84	2677.63	2187.63	2127.23	1752.89	0.607038	5.30286e-06	6.3979e-05
K09H9.2	342.169	276.59	224.816	170.081	128.923	132.641	0.96795	5.34338e-06	6.44192e-05
F23H12.4	74554.8	60236.7	57481.4	41861.3	42472.3	26147.8	0.799365	5.49646e-06	6.60539e-05
Y39G10AR.2	470.232	344.705	294.378	212.856	165.061	199.883	0.941366	5.50941e-06	6.61213e-05
ZK105.1	2737.35	2298.38	2808.69	1837.28	1455.27	1890.14	0.597958	5.55541e-06	6.66232e-05
C53D6.2	544.269	449.974	489.959	311.645	341.841	315.023	0.616063	5.81261e-06	6.91879e-05
T01B11.4	479.236	456.166	433.502	237.298	180.688	315.944	0.898146	5.99785e-06	7.10747e-05
T07H3.6	217.107	227.051	144.165	97.771	93.7622	93.9541	1.04321	6.14562e-06	7.27178e-05
K08E7.8	418.206	346.769	314.541	201.653	178.734	235.806	0.808177	6.32474e-06	7.45727e-05
F48E8.7	228.113	204.346	168.36	72.3098	75.2051	122.509	1.15083	6.37127e-06	7.50541e-05
ZC443.3	606.299	738.948	769.215	485.8	469.788	421.873	0.618688	6.65842e-06	7.81293e-05
ZC123.1	3002.48	2319.02	1778.37	929.843	846.79	459.638	1.66691	6.70651e-06	7.85394e-05
W06B11.4	824.407	820.48	752.076	587.644	540.109	441.216	0.612307	6.89299e-06	8.01511e-05
F53C11.9	149.074	147.583	143.157	71.2913	81.0652	77.374	0.936319	7.09834e-06	8.2283e-05
F47F6.1	10545.2	9557.82	8125.65	6289.93	6304.53	4006.87	0.765951	7.258e-06	8.38901e-05
Y4C6B.4	202.1	195.058	193.564	106.937	121.109	80.1374	0.94067	7.28065e-06	8.4091e-05
C24G7.2	603.298	658.448	887.168	361.549	474.671	277.257	0.949065	7.28593e-06	8.40911e-05
Y47D3A.32	238.117	216.731	209.694	132.398	125.993	85.6641	0.952311	7.30512e-06	8.42517e-05
ZK757.2	138.068	155.84	162.311	77.402	79.1118	81.9796	0.93513	7.37793e-06	8.49074e-05
ZC449.4	244.12	253.884	256.069	141.564	138.69	166.723	0.753153	7.3903e-06	8.49885e-05
T02E9.2	12829.3	9463.9	7363.49	3808.99	3980.99	2066.99	1.58919	7.49653e-06	8.60861e-05
T19B10.5	495.244	467.519	492.983	322.848	333.051	242.254	0.698023	7.63682e-06	8.74455e-05
R01H10.1	791.39	608.91	536.333	366.641	385.792	410.819	0.73516	7.70468e-06	8.8033e-05
C05E11.8	225.111	221.891	266.15	126.288	137.713	146.458	0.796053	7.84087e-06	8.9461e-05
F15E11.1	261.129	372.57	340.753	155.822	93.7622	191.593	1.1421	7.83662e-06	8.9461e-05
Y47H10A.4	419.207	426.237	433.502	275.999	249.056	305.812	0.621539	7.88676e-06	8.9728e-05
F26F4.13	199.098	169.256	138.116	78.4205	81.0652	92.1119	1.00828	8.15561e-06	9.24573e-05
Y43F4B.6	1013.5	790.551	737.962	576.441	533.272	497.404	0.662005	8.30881e-06	9.41272e-05
C39E9.12	680.336	561.436	465.763	328.959	369.189	331.603	0.729714	8.82838e-06	9.93784e-05
F07G6.6	46.0227	38.1859	23.1873	8.14758	3.90676	6.44783	2.53994	8.90129e-06	0.000100129
F13G3.3	133.066	121.782	90.7331	44.8117	53.7179	22.1069	1.52224	9.20563e-06	0.000102971
B0395.2	1143.56	814.288	764.174	503.113	566.48	316.865	0.973968	9.78895e-06	0.000108886
F26B1.3	2353.16	1697.72	1525.32	1104	1223.79	1095.21	0.704102	9.98445e-06	0.000110906
T23F6.3	249.123	177.513	189.531	101.845	81.0652	120.667	1.02035	1.00686e-05	0.000111685
F18F11.4	578.285	513.961	385.111	286.184	238.312	124.351	1.18862	1.00813e-05	0.000111748
F53B6.2	249.123	195.058	271.191	133.417	136.737	128.036	0.845903	1.03425e-05	0.000114485
F26G1.9	298.147	251.82	232.882	118.14	152.364	64.4783	1.22664	1.09256e-05	0.000120316
F31E3.3	1190.59	975.288	800.467	618.198	625.081	626.361	0.665953	1.11343e-05	0.000122199
ZC328.2	464.229	501.577	414.348	324.885	286.17	245.018	0.690149	1.1194e-05	0.000122719
F30A10.1	224.111	234.276	210.702	126.288	143.573	122.509	0.770198	1.14484e-05	0.000125164
R107.8	258.127	242.532	188.523	119.158	140.643	114.219	0.882102	1.14411e-05	0.000125164
C04G2.8	1489.73	1535.69	1392.25	855.496	588.944	1071.26	0.81198	1.20826e-05	0.000131021
K07F5.1	1709.84	1522.27	1382.17	730.227	521.552	1107.19	0.967521	1.21226e-05	0.000131366
C28C12.5	1103.54	1557.36	1151.3	847.348	713.96	835.455	0.669394	1.25186e-05	0.000135197
Y51B9A.9	114.056	147.583	139.124	71.2913	63.4848	63.5572	1.01538	1.26607e-05	0.000136639
T13C5.3	108.053	49.5384	49.3991	17.3136	18.5571	20.2646	1.88195	1.35394e-05	0.000145337
F23C8.7	121.06	118.686	120.977	69.2544	43.951	54.346	1.10823	1.37437e-05	0.000147233
C36E6.8	116.057	118.686	113.92	41.7564	59.5781	60.7939	1.10179	1.37791e-05	0.000147414
M01A8.1	109.054	87.7243	81.6598	44.8117	35.1608	37.7659	1.24351	1.38315e-05	0.000147876
C05G5.6	196.097	139.327	95.7738	70.2729	41.021	25.7913	1.65779	1.42565e-05	0.000152215
K05F1.2	528.261	551.115	484.918	230.169	224.639	382.264	0.90054	1.45139e-05	0.000154447
F47B8.10	113.056	113.526	71.5783	36.6641	34.1841	9.21119	1.90308	1.45078e-05	0.000154447
F13A7.12	653.322	581.045	462.739	354.42	350.631	232.122	0.857768	1.47078e-05	0.000156198
Y48A6B.11	499.246	474.743	416.364	335.069	278.356	280.941	0.637349	1.47901e-05	0.000156968
C02A12.4	85.042	186.801	98.7982	18.3321	9.76689	51.5827	2.21153	1.48687e-05	0.000157698
F15E11.14	322.159	628.519	347.81	166.007	114.273	244.097	1.30695	1.52369e-05	0.000161388
R151.5	1272.63	952.583	765.182	592.737	609.454	561.883	0.761595	1.52622e-05	0.000161444
K08E3.10	521.257	528.41	466.771	214.892	231.475	370.29	0.891239	1.56932e-05	0.000165234
F20D12.5	280.138	325.096	266.15	182.302	180.688	175.934	0.693179	1.62484e-05	0.00017007
C36H8.1	354.175	339.545	307.484	172.118	125.993	227.516	0.928249	1.64931e-05	0.000172518
C13A2.3	136.067	118.686	70.5702	43.7933	44.9277	23.9491	1.53326	1.67814e-05	0.000175305
H11E01.2	91.0449	78.4359	69.562	29.535	37.1142	29.4758	1.3147	1.68128e-05	0.00017551
Y82E9BL.7	199.098	246.66	161.303	117.121	101.576	78.2951	1.03323	1.72632e-05	0.000179219
M176.8	218.108	238.404	241.955	149.712	142.597	128.036	0.733682	1.89041e-05	0.000194222
F13D12.9	661.326	457.198	394.185	239.335	198.268	322.392	0.992353	1.89307e-05	0.000194323
F10B5.5	209.103	200.218	157.271	108.974	105.482	77.374	0.959246	1.90882e-05	0.000195688
T26H5.8	133.066	173.385	149.205	80.4574	77.1585	81.9796	0.926708	1.93584e-05	0.000198076
M03F8.2	2907.43	2446.99	2226.99	1830.15	1763.9	1372.47	0.610529	2.03402e-05	0.000206796
C35D10.13	214.106	195.058	169.368	78.4205	92.7855	123.43	0.970712	2.07373e-05	0.000210165
F59B10.1	4086.02	3237.54	2960.92	2251.79	2384.1	1551.16	0.733353	2.22391e-05	0.000224529
C42D8.5	8811.35	7432.83	6814.05	5249.08	5645.26	3861.33	0.644105	2.24416e-05	0.000225946
K03H1.6	107.053	107.333	106.863	52.9593	34.1841	56.1883	1.16341	2.24644e-05	0.000225946
Y55F3BR.8	267.132	210.538	192.556	139.527	113.296	113.298	0.873752	2.25662e-05	0.000226542
F41E7.4	444.219	325.096	352.851	216.929	251.009	196.198	0.757503	2.25841e-05	0.000226579
M142.2	345.17	299.295	250.02	181.284	185.571	140.01	0.820799	2.29622e-05	0.000229677
C09G5.3	9778.82	8322.46	6581.17	5230.75	5289.75	2971.53	0.87147	2.29649e-05	0.000229677
C54E10.6	155.077	151.711	131.059	81.4758	82.0419	62.6361	0.955146	2.33197e-05	0.000232353
Y39A3B.3	33.0163	40.25	38.3095	8.14758	11.7203	7.36895	2.03579	2.3667e-05	0.000235226
C24A1.2	175.086	168.224	114.929	77.402	72.275	75.5318	1.02486	2.41291e-05	0.000239222
T21D12.11	67.0331	59.8589	73.5946	22.4058	29.3007	24.8702	1.38805	2.41539e-05	0.00023932
R07B7.12	53.0262	49.5384	47.3828	20.369	12.697	13.8168	1.68172	2.42445e-05	0.00023992
F26A1.9	827.408	714.179	687.555	481.726	547.923	387.791	0.653894	2.46562e-05	0.000243692
F58F6.4	389.192	348.833	314.541	226.095	229.522	222.911	0.633616	2.56738e-05	0.000252805
T23E7.6	46.0227	24.7692	35.2851	6.11069	3.90676	10.1323	2.38903	2.56891e-05	0.000252805
K03A1.6	100.049	107.333	63.5131	24.4427	27.3473	44.2137	1.49167	2.57625e-05	0.000253059
F56D3.1	7419.66	5655.64	5202.03	3950.56	3946.8	2274.24	0.845639	2.62639e-05	0.000257509
F28G4.1	415.205	969.096	822.646	380.899	362.352	306.733	1.07183	2.67281e-05	0.000261738
C50B6.8	139.069	273.493	176.425	99.8079	87.902	73.6895	1.17281	2.72686e-05	0.000266378
C01G10.14	84.0415	72.2435	72.5865	19.3505	36.1375	31.318	1.3955	2.73257e-05	0.000266773
Y41G9A.5	106.052	78.4359	69.562	37.6826	31.2541	34.0814	1.30335	2.74551e-05	0.000267871
F46F11.7	637.314	461.327	394.185	271.926	297.89	161.196	1.03122	2.75285e-05	0.000268424
W03D2.9	41.0202	34.0577	45.3665	5.09224	6.83683	14.7379	2.16303	2.81124e-05	0.000273449
C45G3.1	580.286	536.666	453.665	346.272	363.328	333.445	0.590745	2.81862e-05	0.000274
C29G2.6	426.21	463.391	524.236	315.719	332.074	275.415	0.615541	2.88176e-05	0.000279288
F33H2.5	659.325	541.827	474.836	368.678	370.165	295.679	0.696876	2.90772e-05	0.000281462
F13B9.6	175.086	110.429	106.863	47.867	63.4848	59.8727	1.19554	2.9408e-05	0.000284306
K11G9.6	16.0079	62.9551	80.6516	9.16603	11.7203	3.68448	2.70525	3.00471e-05	0.000289796
M79.2	2866.41	2334.5	1983.02	1538.87	1723.86	1228.77	0.677785	3.03024e-05	0.000291553
ZK131.7	31.0153	33.0256	24.1955	7.12913	3.90676	0	3.0247	3.07409e-05	0.000295238
B0207.4	223.11	183.705	164.328	99.8079	102.552	113.298	0.854772	3.1407e-05	0.000300912
T27A3.4	1112.55	1154.86	1148.28	596.81	505.925	891.643	0.775566	3.20479e-05	0.0003065
F55G1.3	98.0484	75.3397	55.448	34.6272	20.5105	24.8702	1.51897	3.23273e-05	0.000308618
F41E6.8	43.0212	31.9936	25.2036	7.12913	5.86014	8.29007	2.23349	3.36464e-05	0.000319491
C27A2.3	563.278	543.891	412.331	319.793	325.238	327.918	0.643011	3.4016e-05	0.000322425
K06C4.10	77.038	80.5	53.4317	33.6088	14.6503	20.2646	1.62651	3.42695e-05	0.000324442
W06A7.2	1320.65	1231.24	1003.1	839.201	621.174	819.796	0.640701	3.4311e-05	0.000324643
R09E10.6	1356.67	1466.54	1381.16	648.751	625.081	1107.19	0.819666	3.44455e-05	0.000325722
Y38C1AA.7	1235.61	1322.06	1207.76	603.939	603.594	997.572	0.771243	3.77672e-05	0.000354403
Y34B4A.10	2598.28	2165.24	1875.15	1497.12	1484.57	937.699	0.760608	3.91496e-05	0.000365681
Y38F1A.1	278.137	253.884	237.922	144.62	111.343	175.013	0.835925	3.9107e-05	0.000365681
C25H3.5	117.058	150.679	127.026	65.1807	76.1818	58.0305	0.985987	3.91523e-05	0.000365681
C54C8.4	62.0306	29.9295	23.1873	8.14758	8.7902	3.68448	2.48921	4.041e-05	0.000376547
Y19D10B.7	194.096	395.275	256.069	141.564	84.972	143.695	1.19074	4.10599e-05	0.000382379
ZK1055.4	306.151	264.205	161.303	120.177	129.9	72.7684	1.18197	4.23907e-05	0.000394083
C47E12.6	3552.75	3322.17	2694.77	2032.82	2157.51	1138.5	0.844881	4.32991e-05	0.000400429
F57F5.3	202.1	151.711	154.246	78.4205	101.576	89.3485	0.915186	4.35154e-05	0.000401964
F46A9.1	94.0464	88.7564	80.6516	31.5719	35.1608	47.8982	1.19668	4.48751e-05	0.000412375
K01A2.2	82.0405	101.141	73.5946	45.8301	30.2774	28.5547	1.29831	4.55934e-05	0.000418254
F29D11.1	5583.75	5987.96	5556.9	3707.15	4238.83	2326.75	0.73771	4.57564e-05	0.000419267
C34C6.7	87.0429	99.0769	77.6272	39.7195	25.3939	44.2137	1.26881	4.58156e-05	0.000419568
C55A6.3	92.0454	89.7884	85.6923	31.5719	26.3706	50.6615	1.29606	4.6847e-05	0.000428277
M7.3	131.065	102.173	96.7819	38.701	47.8578	61.715	1.15102	4.84032e-05	0.000439734
Y54E10A.17	1385.68	1169.31	1154.33	754.67	696.38	978.228	0.610161	4.84992e-05	0.000440105
C33D3.3	101.05	68.1153	56.4561	23.4243	31.2541	28.5547	1.4377	5.12532e-05	0.000462729
C05E4.3	264.13	254.917	259.093	154.804	141.62	184.224	0.693776	5.13478e-05	0.00046332
Y1A5A.1	270.133	254.917	238.93	115.085	83.0186	175.013	1.03188	5.16515e-05	0.000465271
Y39G10AR.12	661.326	465.455	424.429	307.571	300.82	321.471	0.738334	5.29084e-05	0.000475375
ZK662.6	69.0341	76.3718	72.5865	31.5719	20.5105	35.0025	1.32209	5.2922e-05	0.000475375
C07E3.9	366.181	331.288	330.672	247.483	217.802	215.542	0.595653	5.34134e-05	0.000479249
ZK1290.3	26942.3	22002.3	19129.6	15562.9	15171.9	9076.71	0.773957	5.38726e-05	0.000483098
Y17D7A.4	36.0178	39.2179	23.1873	9.16603	6.83683	5.52671	2.19849	5.39232e-05	0.000483133
F26G1.8	143.071	118.686	127.026	69.2544	38.0909	70.005	1.13212	5.46302e-05	0.000487984
F44G4.6	61.0301	63.9871	57.4643	20.369	29.3007	18.4224	1.4234	5.54894e-05	0.000494816
W04H10.3	482.238	532.538	460.722	376.826	300.82	296.6	0.599747	5.57022e-05	0.000496437
T16G1.8	205.101	165.128	146.181	98.7894	93.7622	58.0305	1.04614	5.74834e-05	0.000510601
F18E9.4	953.47	784.359	635.131	485.8	539.133	341.735	0.796678	5.80525e-05	0.000514797
M05D6.7	1287.64	1397.4	1150.29	948.175	904.414	667.811	0.606226	5.80861e-05	0.000514809
T27A3.3	282.139	327.16	303.452	157.859	122.086	217.384	0.874316	5.83882e-05	0.000517199
ZK678.8	389.192	334.384	297.403	208.782	236.359	183.303	0.700895	5.85393e-05	0.000518109
C50E10.1	358.177	357.09	344.786	186.376	151.387	261.598	0.821078	5.85558e-05	0.000518109
T20D4.12	55.0271	63.9871	64.5213	22.4058	14.6503	28.5547	1.48069	6.05808e-05	0.000534249
Y67D8A.3	71.035	49.5384	44.3584	8.14758	19.5338	20.2646	1.77626	6.24804e-05	0.000547974
F25D1.3	37.0183	23.7372	29.2362	9.16603	0.976689	3.68448	2.71567	6.33288e-05	0.0005545
F44F4.5	80.0395	77.4038	54.4398	19.3505	29.3007	31.318	1.40183	6.36913e-05	0.000557063
Y68A4B.2	549.271	465.455	407.291	296.368	305.704	175.934	0.871399	6.46376e-05	0.000564721
C06E7.2	152.075	156.872	184.491	91.6603	100.599	88.4274	0.814322	6.62261e-05	0.000577651
F58A3.5	463.229	430.365	446.608	235.261	254.916	345.42	0.680045	6.71586e-05	0.000585464
B0393.3	304.15	308.583	266.15	208.782	153.34	179.618	0.698771	6.81065e-05	0.00059308
F59E12.4	611.302	1266.33	1200.7	540.796	544.993	560.961	0.902371	6.89404e-05	0.000599034
F15E6.2	6092.01	4413.05	3262.36	1921.81	1879.15	957.043	1.53292	6.8986e-05	0.000599105
T04A6.1	329.162	276.59	290.346	192.487	189.478	201.725	0.618361	6.99055e-05	0.00060676
Y39B6A.42	153.076	146.551	129.043	65.1807	41.9976	88.4274	1.12955	7.31822e-05	0.000632108
F27D9.6	850.42	774.038	601.863	502.095	511.785	451.348	0.603852	7.3299e-05	0.000632773
C45G9.12	59.0291	39.2179	23.1873	7.12913	10.7436	10.1323	2.11368	7.41872e-05	0.000639404
F58A4.3	322.159	282.782	277.24	198.597	161.154	198.041	0.661383	7.44251e-05	0.000640417
T14G10.4	184.091	209.506	188.523	117.121	124.04	111.455	0.723409	7.59611e-05	0.00065013
Y80D3A.5	2336.15	1697.72	1406.36	1120.29	1137.84	613.465	0.922185	7.63788e-05	0.000653354
C34G6.3	116.057	100.109	74.6027	29.535	24.4172	54.346	1.4202	7.77865e-05	0.000663972
Y67A10A.6	247.122	265.237	273.207	176.191	167.014	168.565	0.618462	7.87372e-05	0.000671369
Y23H5A.3	422.208	373.602	354.867	224.058	186.548	284.626	0.725827	8.03922e-05	0.000684019
F38B2.6	218.108	250.788	281.273	86.5681	114.273	173.17	1.00135	8.15402e-05	0.000692311
R09B3.2	1975.97	1965.02	1906.4	931.88	818.466	1583.4	0.810221	8.16967e-05	0.000693271
C26D10.5	375.185	274.525	362.932	208.782	227.569	181.46	0.713909	8.21448e-05	0.000696333
R13H9.2	1354.67	1520.21	1409.39	641.622	656.335	1155.08	0.803835	8.21914e-05	0.000696358
T23F6.2	20.0099	25.8013	10.0815	1.01845	0.976689	0	4.84015	8.22828e-05	0.000696763
Y37A1B.15	98.0484	59.8589	61.4969	25.4612	34.1841	22.1069	1.42614	8.28836e-05	0.000701107
JC8.12	536.265	471.647	420.397	274.981	296.914	130.799	1.02468	8.30275e-05	0.000701952
T01D1.4	4057	3452.21	3029.48	2393.35	2471.02	1465.5	0.735658	8.31975e-05	0.000703016
K03D10.1	1366.67	1179.63	895.233	767.91	761.818	516.748	0.750423	8.69612e-05	0.000732107
F13D11.3	178.088	210.538	207.678	97.771	102.552	137.247	0.818395	8.75588e-05	0.000735973
C43C3.2	36.0178	42.3141	25.2036	8.14758	8.7902	9.21119	1.98337	8.75558e-05	0.000735973
ZK131.3	22.0109	21.6731	19.1548	3.05534	3.90676	1.84224	2.8426	8.78428e-05	0.000737294
M60.7	72.0355	49.5384	62.505	28.5165	13.6737	22.1069	1.52015	8.81679e-05	0.000738371
F28C6.5	858.423	584.141	533.309	410.434	406.303	255.15	0.88324	8.88686e-05	0.000743459
K03B4.7	504.249	580.012	576.659	361.549	253.939	403.45	0.704382	8.96239e-05	0.000749386
Y50E8A.1	70.0346	80.5	82.6679	33.6088	31.2541	39.6081	1.15649	8.98319e-05	0.000750731
ZK669.5	141.07	103.205	130.051	72.3098	61.5314	58.0305	0.966321	9.01461e-05	0.000752963
T13H10.2	147.073	139.327	124.002	56.0146	83.9953	33.1603	1.24728	9.0421e-05	0.000754308
F20G2.1	77.038	91.8525	56.4561	28.5165	29.3007	34.0814	1.29191	9.10126e-05	0.000758613
T13G4.2	254.125	276.59	241.955	160.915	166.037	173.17	0.626839	9.34214e-05	0.000777472
F35H8.2	244.12	197.122	180.458	124.251	125.993	115.14	0.767556	9.42773e-05	0.000783778
C09E8.3	9467.67	7398.77	5689.97	3578.83	3538.55	1891.98	1.3241	9.44973e-05	0.000784999
T19H12.2	626.309	578.98	627.066	295.35	290.077	484.509	0.774955	9.6329e-05	0.000797513
C04F12.7	1123.55	1201.31	1115.01	526.537	528.389	930.33	0.792259	9.76866e-05	0.000807207
R13A5.5	71.035	78.4359	110.896	25.4612	37.1142	43.2926	1.29459	9.77023e-05	0.000807207
F25E5.2	577.285	471.647	410.315	308.59	310.587	178.697	0.872276	9.81174e-05	0.000809798
F22B7.13	217.107	180.609	189.531	114.066	124.04	117.903	0.722148	9.83397e-05	0.000811214
ZK1055.1	476.235	365.346	375.03	195.542	166.037	299.364	0.878968	0.000101529	0.000833174
Y50D7A.13	104.051	77.4038	61.4969	22.4058	42.9743	17.5013	1.55351	0.000101516	0.000833174
Y47D7A.5	9364.62	6894.1	5468.18	3333.38	3258.24	1706.83	1.38863	0.000101757	0.000833799
R12C12.5	336.166	313.743	249.012	191.468	179.711	193.435	0.670819	0.000104698	0.000851777
T24C2.5	212.105	158.936	134.083	100.826	79.1118	81.9796	0.948941	0.000105336	0.000855663
T06G6.4	92.0454	68.1153	58.4724	28.5165	30.2774	9.21119	1.69118	0.000107225	0.000868797
F09A5.9	167.082	211.57	208.686	85.5496	64.4615	132.641	1.05258	0.000108055	0.000874185
F59C6.8	222.11	204.346	205.662	119.158	143.573	82.9007	0.872889	0.000110737	0.000893625
T24E12.5	133.066	173.385	116.945	58.0515	43.951	87.5063	1.15665	0.00011347	0.000913371
M04D5.3	572.282	601.686	481.893	402.287	378.955	295.679	0.621621	0.000114216	0.00091891
K03E5.3	230.114	222.923	203.645	137.49	139.667	140.01	0.65443	0.00011619	0.000933849
F23C8.3	174.086	198.154	122.994	93.6972	88.8787	73.6895	0.951579	0.00011678	0.000938118
D2085.7	108.053	103.205	106.863	39.7195	56.648	60.7939	1.01422	0.000118011	0.000946303
K07F5.3	762.376	696.634	719.816	319.793	261.753	568.33	0.921083	0.000119402	0.000953422
C33F10.1	893.441	982.512	954.714	544.87	455.137	761.765	0.683388	0.000120001	0.000956292
K08H10.6	202.1	200.218	216.751	141.564	120.133	123.43	0.685812	0.000121572	0.000966879
K08D12.5	110.054	105.269	66.5376	43.7933	43.951	36.8448	1.17902	0.00012206	0.000969624
F59E12.12	26084.9	20171.4	15974.1	10251.7	10394.9	5761.6	1.23665	0.000122879	0.00097248
Y46H3A.3	91.0449	57.7948	71.5783	28.5165	25.3939	35.9236	1.2932	0.000123392	0.000975396
F02H6.5	157.077	133.135	114.929	75.3651	71.2983	72.7684	0.885054	0.000123806	0.000977827
W03G1.6	321.158	281.75	229.857	183.321	162.13	166.723	0.70183	0.000124366	0.000981282
F44C8.7	53.0262	41.282	40.3258	18.3321	14.6503	11.0534	1.61792	0.000126877	0.000998131
F02D8.2	153.076	117.654	118.961	67.2175	76.1818	42.3715	1.07181	0.000127365	0.00100148
K07A1.2	404.199	278.654	225.825	131.38	138.69	196.198	0.96138	0.000128209	0.00100762
F16C3.2	146.072	162.032	149.205	90.6418	93.7622	82.9007	0.775267	0.000128511	0.00100949
T12A7.6	150.074	149.647	150.214	95.7341	72.275	88.4274	0.811604	0.000129319	0.00101435
T25B9.1	324.16	273.493	312.525	157.859	176.781	224.753	0.700652	0.000130864	0.00102445
ZK666.14	26.0128	41.282	47.3828	15.2767	4.88345	5.52671	2.16892	0.000131603	0.00102923
C10F3.2	134.066	131.07	69.562	40.7379	58.6014	25.7913	1.42151	0.000135317	0.00105723
C03B1.1	11.0054	12.3846	6.04887	0	0	0	5.77907	0.000136837	0.00106807
F11E6.7	177.087	152.744	138.116	67.2175	80.0885	102.244	0.904361	0.000138547	0.00107877
ZC239.22	139.069	152.744	118.961	89.6234	61.5314	61.715	0.950711	0.000141952	0.00110099
F53B1.4	8654.27	7371.94	6949.14	5734.88	5203.8	3261.68	0.694274	0.000142427	0.00110414
F44G3.2	365.18	314.775	321.598	246.464	208.035	211.857	0.588912	0.000143979	0.00111401
C06A5.5	18.0089	15.4808	15.1222	2.0369	0.976689	0.921119	3.64167	0.00015094	0.00115832
Y38A10A.2	2350.16	2321.08	2008.23	1569.43	1726.79	1116.4	0.598386	0.000151663	0.00116275
R102.3	57.0281	42.3141	37.3014	11.2029	8.7902	20.2646	1.75635	0.000157373	0.00120248
Y47D3A.10	94.0464	101.141	90.7331	43.7933	36.1375	57.1094	1.05818	0.000158429	0.00120998
C16A11.4	373.184	431.397	409.307	223.04	209.012	315.944	0.696953	0.000160512	0.00122471
E02H4.7	45.0222	37.1538	24.1955	3.05534	9.76689	11.0534	2.14546	0.000161133	0.00122886
K07E8.6	280.138	231.179	234.898	169.062	142.597	160.275	0.661516	0.000161558	0.00123092
T01B6.1	263.13	241.5	199.613	149.712	95.7156	147.379	0.842158	0.000161981	0.00123356
F48F7.5	464.229	429.333	513.146	366.641	272.496	287.389	0.603486	0.000162249	0.0012346
K09E4.5	111.055	77.4038	77.6272	43.7933	41.021	38.687	1.10887	0.000162979	0.00123939
Y39A1A.12	242.119	205.378	151.222	77.402	69.3449	133.562	1.09237	0.000163235	0.00124074
T10E9.8	235.116	247.692	205.662	128.324	165.061	112.377	0.763484	0.000163646	0.00124328
F59A6.8	215.106	168.224	193.564	98.7894	83.9953	133.562	0.865067	0.000165283	0.00125273
Y37E11AL.3	1020.5	821.512	601.863	551.999	504.948	419.109	0.727939	0.00016992	0.00128058
F09C12.8	230.114	256.981	190.539	125.269	73.2517	145.537	0.976781	0.000170254	0.00128249
C08E3.10	40.0197	107.333	99.8064	16.2952	33.2074	28.5547	1.65981	0.000171823	0.00129309
K06H6.2	8.00395	21.6731	21.171	1.01845	0	0.921119	4.71104	0.000172165	0.00129444
Y6D1A.2	135.067	105.269	112.912	66.1991	66.4149	54.346	0.919944	0.000172679	0.0012977
F11E6.4	45.0222	44.3782	29.2362	15.2767	10.7436	9.21119	1.75685	0.000173418	0.00130202
ZK1248.6	905.447	832.865	831.72	295.35	325.238	683.47	0.977783	0.000178849	0.00133714
F58B3.3	101.05	126.942	77.6272	41.7564	53.7179	19.3435	1.41569	0.000178841	0.00133714
Y45F3A.2	491.242	404.564	321.598	268.87	256.869	233.043	0.682677	0.000181007	0.00135011
F40G12.10	126.062	121.782	125.01	47.867	47.8578	83.8218	1.05024	0.000180936	0.00135011
Y71G12B.1	1112.55	733.788	659.327	563.202	499.088	360.158	0.817527	0.000183816	0.00136978
K01C8.1	5661.79	3177.68	3172.63	2490.1	2455.4	2249.37	0.739518	0.000187246	0.00139209
Y102A5C.6	102.05	81.532	61.4969	30.5534	35.1608	40.5292	1.20378	0.000187945	0.00139599
K09C4.5	1328.66	1069.2	843.818	763.836	700.286	518.59	0.70981	0.0001915	0.00141945
C43C3.3	71.035	71.2115	82.6679	41.7564	25.3939	32.2392	1.1805	0.000191813	0.00142009
Y82E9BL.17	181.089	204.346	183.482	116.103	124.04	75.5318	0.851952	0.000195118	0.00144389
T06E6.2	599.296	526.346	515.162	359.512	285.193	422.794	0.619573	0.000196568	0.00145328
F44D12.4	2092.03	2053.78	1992.09	989.931	895.624	1719.73	0.767228	0.000201277	0.00148328
C33F10.9	1534.76	1511.95	1502.14	756.707	586.014	1243.51	0.814176	0.000204785	0.00150496
C18G1.5	647.319	520.154	536.333	225.077	218.778	445.822	0.93614	0.000204693	0.00150496
ZK1098.12	52.0257	62.9551	42.3421	21.3874	11.7203	22.1069	1.50927	0.000215373	0.0015748
W03D8.10	127.063	113.526	110.896	63.1438	34.1841	68.1628	1.08585	0.000218279	0.0015924
Y39G8C.2	70.0346	66.0512	67.5457	31.5719	14.6503	33.1603	1.35807	0.000220331	0.00160443
F47H4.4	31.0153	47.4743	29.2362	9.16603	10.7436	11.0534	1.79593	0.000221047	0.00160891
C49F5.10	214.106	206.41	225.825	150.73	134.783	129.878	0.639015	0.000226911	0.00164635
F32D1.10	440.217	436.557	354.867	260.723	224.639	309.496	0.630918	0.000227187	0.00164684
T08G5.3	242.119	208.474	212.719	152.767	142.597	122.509	0.668314	0.000236284	0.00170505
W03D2.6	316.156	463.391	365.957	249.52	239.289	245.939	0.640328	0.000237564	0.00171274
R04B3.1	54.0267	79.4679	34.2769	17.3136	20.5105	18.4224	1.57553	0.000240894	0.00173025
C05G5.7	71.035	40.25	29.2362	18.3321	10.7436	10.1323	1.84722	0.000240968	0.00173025
F08G5.3	105.052	106.301	105.855	48.8855	60.5547	60.7939	0.896136	0.000246315	0.00176466
T23E1.1	271.134	223.955	190.539	132.398	155.294	115.14	0.768187	0.000246439	0.00176476
F43C9.1	201.099	227.051	232.882	154.804	139.667	118.824	0.679145	0.000247936	0.00177151
ZK836.1	13407.6	9318.39	7395.75	4848.83	4770.15	2726.51	1.28686	0.00025875	0.00183847
F58A6.5	142.07	112.494	142.148	53.9777	48.8345	89.3485	1.04262	0.000259973	0.00184349
T07D10.3	39.0192	25.8013	20.1629	5.09224	7.81352	6.44783	2.13294	0.000260688	0.00184774
C38C3.3	201.099	231.179	189.531	84.5312	89.8554	152.906	0.922853	0.000279401	0.00196381
R08A2.4	57.0281	75.3397	85.6923	18.3321	22.4639	41.4504	1.40025	0.000282348	0.00197929
Y105E8B.7	274.135	255.949	245.987	178.228	181.664	156.59	0.588464	0.000285833	0.00200284
Y71G12B.25	7947.92	6642.28	6155.73	5127.88	5074.88	3211.02	0.629227	0.000290495	0.00203283
C15H9.1	667.329	1355.08	1105.94	600.884	609.454	623.598	0.770272	0.000295394	0.00206169
C02C2.1	219.108	130.038	137.108	53.9777	44.9277	105.008	1.25097	0.000295554	0.0020619
R02F2.2	164.081	159.968	174.409	113.048	99.6223	91.1908	0.715797	0.000297407	0.00207211
F58A3.2	666.329	502.609	522.219	391.084	405.326	285.547	0.645379	0.000304322	0.00211383
F48B9.5	237.117	213.634	196.588	149.712	138.69	112.377	0.693601	0.000310427	0.00215249
F36H12.7	1199.59	1029.99	1149.29	609.032	456.114	920.198	0.76663	0.000316925	0.00219279
C50E3.6	253.125	231.179	214.735	129.343	151.387	164.88	0.648149	0.000319419	0.00220813
F59A7.5	301.149	283.814	259.093	206.745	186.548	156.59	0.619833	0.000319797	0.00220889
T10C6.14	40.0197	31.9936	22.1792	9.16603	9.76689	2.76336	2.12844	0.000324732	0.00223517
F53B1.6	555.274	387.019	327.647	250.538	279.333	165.801	0.869329	0.000326274	0.00224386
Y48E1B.9	69.0341	63.9871	39.3177	26.4796	18.5571	20.2646	1.40225	0.000327536	0.00224963
Y69A2AR.30	272.134	222.923	221.792	120.177	131.853	176.855	0.739172	0.000340069	0.0023287
M02D8.2	75.037	49.5384	39.3177	25.4612	15.627	16.5801	1.51096	0.000344656	0.00235707
Y38H6C.23	276.136	206.41	200.621	135.454	155.294	115.14	0.752329	0.000345705	0.00236121
K06C4.5	56.0276	43.3461	26.2118	10.1845	17.5804	7.36895	1.84078	0.000350781	0.00239178
Y22D7AL.11	460.227	292.07	236.914	188.413	189.478	98.5597	1.05545	0.000352026	0.00239925
C35A5.5	294.145	270.397	192.556	131.38	155.294	58.0305	1.13698	0.000354117	0.00241144
C56E6.5	71.035	51.6025	59.4806	24.4427	24.4172	29.4758	1.21572	0.000354455	0.00241271
F49H6.5	13.0064	22.7051	21.171	4.07379	0	2.76336	3.06182	0.000359192	0.00243872
C35A5.11	74.0365	57.7948	40.3258	23.4243	21.4872	22.1069	1.36176	0.000361175	0.00245009
JC8.16	121.06	136.231	112.912	58.0515	82.0419	61.715	0.874925	0.000362242	0.00245629
C34B2.2	211.104	143.455	143.157	87.5865	84.972	103.165	0.85143	0.000362499	0.00245699
F23D12.7	137.068	176.481	166.344	90.6418	82.0419	106.85	0.77803	0.00036841	0.00249176
E03A3.4	174.086	174.417	157.271	89.6234	71.2983	120.667	0.842708	0.000371755	0.00251226
F55C5.4	405.2	306.519	308.492	206.745	233.429	229.359	0.607452	0.000374402	0.00252907
Y73F4A.1	339.167	314.775	285.305	209.8	177.757	233.043	0.59716	0.000375319	0.0025342
T27D12.1	670.331	549.051	512.138	338.125	261.753	451.348	0.719233	0.000375865	0.00253681
C01G8.6	255.126	284.846	265.142	133.417	93.7622	201.725	0.906678	0.000378054	0.00255051
R05C11.1	74.0365	88.7564	100.815	49.9039	40.0443	41.4504	1.00581	0.000381013	0.00256721
F56H1.1	1772.87	1840.15	1622.11	1290.37	1325.37	820.717	0.607703	0.000381898	0.00257128
C35D10.2	1667.82	1752.42	1583.8	924.75	760.841	1415.76	0.689759	0.0003821	0.00257128
C31G12.2	80.0395	83.5961	37.3014	20.369	32.2308	12.8957	1.61976	0.000382995	0.00257513
Y102A5C.17	139.069	125.91	100.815	69.2544	73.2517	54.346	0.895721	0.000399982	0.00268257
C40H1.7	494.244	709.019	667.392	384.973	395.559	464.244	0.586911	0.000402689	0.00269537
K01D12.15	103.051	133.135	136.1	53.9777	55.6713	82.9007	0.947838	0.000414727	0.00276519
Y17D7C.4	45.0222	40.25	24.1955	5.09224	10.7436	13.8168	1.87567	0.000421175	0.0028035
C14C10.1	325.16	318.904	324.623	170.081	158.224	258.834	0.72049	0.000424623	0.00282292
F32B6.6	755.373	765.782	712.759	351.364	313.517	622.676	0.793938	0.000426355	0.00283208
Y48D7A.2	245.121	279.686	257.077	158.878	194.361	165.801	0.590764	0.000427256	0.00283688
T05C12.4	51.0252	31.9936	29.2362	5.09224	6.83683	16.5801	1.9661	0.000448499	0.00295458
ZK1025.8	51.0252	84.6282	67.5457	38.701	20.5105	19.3435	1.37576	0.000453394	0.002977
Y102A5C.36	44.0217	37.1538	31.2525	12.2214	5.86014	15.659	1.73271	0.000458325	0.00300566
F58A4.2	193.095	172.352	208.686	71.2913	73.2517	143.695	0.991074	0.00048775	0.00317774
K01H12.2	571.282	538.73	463.747	288.221	217.802	419.109	0.765482	0.000488147	0.00317852
R09F10.5	183.09	256.981	218.768	151.749	130.876	122.509	0.702312	0.000488581	0.00317927
F21D9.4	163.08	135.199	141.14	88.6049	91.8088	85.6641	0.724362	0.000499866	0.00324212
T23G11.1	541.267	512.929	472.82	223.04	213.895	420.03	0.832	0.000513534	0.00331595
F47B8.11	636.314	672.897	640.172	307.571	267.613	543.46	0.800157	0.000515209	0.00332408
ZK1053.4	8.00395	25.8013	16.1303	1.01845	2.93007	0.921119	3.36002	0.000517314	0.00333496
T26H5.4	23.0114	24.7692	52.4236	12.2214	5.86014	6.44783	2.03711	0.000534224	0.00342737
ZK381.2	69.0341	49.5384	48.391	28.5165	18.5571	21.1857	1.29353	0.000552307	0.0035292
F15E11.15	4145.04	7780.63	6013.59	2522.69	1404.48	3059.96	1.36031	0.000553185	0.00353339
F35B12.5	288.142	233.243	215.743	168.044	151.387	157.511	0.628666	0.000565418	0.00359426
R12B2.4	182.09	170.288	167.352	96.7525	109.389	120.667	0.667763	0.000572535	0.00363661
F45F2.12	20.0099	23.7372	9.07331	4.07379	0	0	3.73922	0.000573313	0.0036401
Y37D8A.5	137.068	98.0448	67.5457	41.7564	31.2541	57.1094	1.21582	0.00057454	0.00364644
F27C1.1	1103.54	1065.08	1055.53	505.15	460.997	923.882	0.769796	0.000575823	0.00365253
T07H8.6	452.223	427.269	397.209	302.479	294.96	169.486	0.736753	0.000577286	0.00365806
Y73B6BL.37	25.0123	36.1218	28.2281	8.14758	10.7436	1.84224	2.11775	0.00058717	0.00371185
T16G1.7	451.223	389.083	494.999	360.53	251.986	245.018	0.640279	0.000593154	0.00374226
C05C10.1	34.0168	40.25	27.2199	4.07379	4.88345	15.659	2.02924	0.000602529	0.00379391
M01E10.2	305.151	274.525	274.215	189.431	204.128	118.824	0.738664	0.000604831	0.0038054
Y45F3A.4	189.093	140.359	147.189	100.826	93.7622	91.1908	0.739093	0.000614802	0.00385901
K02E2.4	22.0109	18.5769	13.1059	4.07379	1.95338	2.76336	2.61642	0.000630583	0.0039497
Y71F9B.7	264.13	242.532	220.784	109.992	82.0419	186.066	0.941949	0.00063831	0.00399244
B0403.6	189.093	177.513	222.8	126.288	127.946	125.272	0.635416	0.000638837	0.00399417
F15E11.12	760.375	1653.35	1146.26	502.095	275.426	525.959	1.44942	0.00064386	0.0040177
T12A7.4	237.117	268.333	185.499	151.749	105.482	151.064	0.758607	0.00064649	0.00402939
F17C8.5	30.0148	30.9615	37.3014	9.16603	7.81352	13.8168	1.66871	0.000660428	0.00410143
K06C4.11	34.0168	21.6731	20.1629	7.12913	2.93007	7.36895	2.12086	0.000660977	0.00410143
C14C6.5	171.084	205.378	164.328	95.7341	67.3916	129.878	0.882058	0.000662544	0.00410753
Y105C5A.23	126.062	153.776	122.994	76.3836	65.4382	89.3485	0.799465	0.000667568	0.00413493
F43G6.1	338.167	292.07	259.093	212.856	200.221	143.695	0.677366	0.000669913	0.00414785
C10A4.10	154.076	197.122	157.271	78.4205	103.529	115.14	0.772697	0.000672863	0.00415966
F52B10.2	165.081	147.583	154.246	104.9	100.599	76.4529	0.730093	0.000677757	0.00418505
T12G3.4	439.217	396.307	327.647	267.852	286.17	213.7	0.600345	0.000687667	0.00423969
C09G1.5	67.0331	62.9551	63.5131	37.6826	22.4639	28.5547	1.12784	0.000692648	0.00426545
C04G2.10	79.039	73.2756	57.4643	25.4612	18.5571	42.3715	1.27526	0.000699064	0.00429998
F56H6.5	14.0069	15.4808	18.1466	1.01845	2.93007	2.76336	2.81614	0.00070972	0.00435546
C05E7.4	39.0192	42.3141	42.3421	15.2767	11.7203	19.3435	1.41293	0.00071059	0.00435912
C32E8.4	91.0449	73.2756	82.6679	34.6272	32.2308	52.5038	1.04566	0.000711824	0.00436293
R03H4.1	62.0306	51.6025	75.6109	25.4612	34.1841	24.8702	1.16387	0.000714042	0.00436687
B0496.7	211.104	233.243	242.963	119.158	159.2	162.117	0.640161	0.000729348	0.00444346
K03H1.1	535.264	438.622	426.445	255.63	211.942	379.501	0.724129	0.000748782	0.00454533
C37E2.2	71.035	62.9551	55.448	25.4612	36.1375	24.8702	1.13213	0.000765003	0.00462712
F07A5.2	574.283	590.333	575.651	277.018	243.196	491.878	0.780767	0.00077029	0.00465381
ZK131.2	41.0202	39.2179	20.1629	9.16603	10.7436	10.1323	1.73964	0.000776885	0.00468302
Y48G1A.6	225.111	179.577	180.458	113.048	142.597	88.4274	0.767604	0.000795331	0.00477797
F58A6.8	613.303	651.224	644.205	283.128	243.196	539.776	0.839153	0.000804234	0.00482057
T10B5.10	971.479	790.551	722.84	627.364	559.643	349.104	0.694747	0.000807357	0.00483566
F49C12.4	76.0375	46.4423	46.3747	26.4796	10.7436	23.9491	1.46568	0.000808157	0.00483864
C04E6.7	172.085	186.801	137.108	89.6234	96.6923	112.377	0.729894	0.000811027	0.004854
B0280.10	241.119	244.596	200.621	157.859	159.2	135.404	0.602002	0.000814472	0.00487279
T16H12.6	284.14	220.859	276.232	152.767	130.876	198.962	0.693744	0.000829525	0.00495542
C01B10.7	79.039	76.3718	73.5946	36.6641	44.9277	36.8448	0.95146	0.000837964	0.00500396
F25D1.5	374.185	274.525	254.053	214.892	179.711	116.061	0.823916	0.000853851	0.00508551
F17E9.5	1002.49	908.205	1051.5	478.67	439.51	856.641	0.738271	0.00085602	0.00509653
C08C3.4	358.177	290.006	243.971	174.155	152.364	221.99	0.700776	0.000860573	0.00511791
R01E6.15	14.0069	10.3205	17.1385	0	0	2.76336	3.85453	0.000863408	0.00512713
C54D10.7	111.055	167.192	137.108	65.1807	92.7855	71.8473	0.853043	0.000865538	0.00513786
C03C10.4	391.193	347.801	274.215	211.837	206.081	248.702	0.603261	0.000873806	0.00517924
T16A1.1	86.0424	90.8205	95.7738	45.8301	58.6014	29.4758	1.02866	0.000879707	0.00520648
F13G3.2	197.097	110.429	88.7168	56.0146	75.2051	51.5827	1.11695	0.000884081	0.00522462
Y38F2AR.1	112.055	86.6923	89.7249	50.9224	57.6247	48.8193	0.875161	0.000891731	0.00525815
T06D10.2	482.238	390.115	332.688	300.442	252.963	245.939	0.59305	0.000896185	0.00528051
C33H5.16	52.0257	59.8589	55.448	17.3136	8.7902	32.2392	1.51377	0.000896552	0.00528073
F32B4.2	129.064	124.878	127.026	52.9593	41.9976	93.033	1.01543	0.000898282	0.00528896
F53B3.2	20.0099	14.4487	10.0815	2.0369	1.95338	1.84224	2.93478	0.000924857	0.00542742
Y46G5A.36	97.0479	233.243	238.93	106.937	72.275	86.5852	1.09901	0.000933894	0.00547039
C53A5.13	187.092	178.545	174.409	106.937	131.853	110.534	0.628495	0.000945177	0.00552028
T21B6.2	103.051	82.5641	109.888	37.6826	54.6946	60.7939	0.94522	0.000964995	0.00562101
F22B7.7	193.095	222.923	172.393	133.417	125.016	123.43	0.623948	0.000986337	0.00571674
Y37H2A.14	347.171	487.128	267.158	222.022	209.988	236.728	0.719359	0.000988994	0.00573006
F37C12.18	143.071	113.526	99.8064	64.1622	40.0443	76.4529	0.978942	0.000993962	0.00575467
F55C10.5	296.146	240.468	191.548	118.14	149.433	169.486	0.735034	0.00100061	0.00578896
C25D7.1	127.063	125.91	121.986	52.9593	61.5314	91.1908	0.862606	0.00101282	0.0058511
ZC168.6	223.11	247.692	270.183	133.417	123.063	196.198	0.708933	0.00102527	0.00591447
C15C6.2	740.365	793.647	817.606	433.859	362.352	677.022	0.673826	0.00102956	0.00593492
K04C1.3	210.104	177.513	193.564	131.38	126.97	128.036	0.58942	0.00104667	0.00601834
D1054.9	28.0138	28.8974	26.2118	11.2029	4.88345	8.29007	1.77302	0.00105162	0.00604462
Y57G11B.1	54.0267	77.4038	60.4887	29.535	32.2308	29.4758	1.07217	0.00105285	0.00604734
F11G11.9	190.094	191.961	145.173	82.4943	65.4382	131.72	0.912249	0.00106556	0.00611156
C27B7.5	217.107	229.115	225.825	140.546	113.296	173.17	0.652791	0.00107443	0.0061492
Y106G6H.13	283.14	249.756	267.158	146.656	127.946	215.542	0.705123	0.0010798	0.00617549
F09B9.5	154.076	172.352	154.246	101.845	105.482	103.165	0.630175	0.00108355	0.00619468
F47B3.1	1.00049	35.0897	1.00815	0	0	0	6.1118	0.00111288	0.00633514
F10G7.4	134.066	129.006	118.961	67.2175	82.0419	81.9796	0.722874	0.00114675	0.00650479
F54C1.9	103.051	103.205	97.7901	50.9224	33.2074	69.0839	0.986073	0.0011538	0.00654245
K04C2.4	154.076	149.647	138.116	90.6418	102.552	84.7429	0.669389	0.00115639	0.00655249
EEED8.1	292.144	273.493	237.922	135.454	137.713	216.463	0.712648	0.00117523	0.00664504
C45G7.4	926.457	760.621	597.83	516.353	547.923	295.679	0.749292	0.0011841	0.00668812
F57B9.9	8387.14	7199.59	6812.04	5419.16	5958.78	3260.76	0.613723	0.0011945	0.00673951
ZC513.1	342.169	309.615	307.484	217.948	249.056	158.432	0.618459	0.0011984	0.00675453
ZC477.7	309.153	253.884	266.15	135.454	116.226	224.753	0.797583	0.00124893	0.00699978
C09G4.5	338.167	269.365	235.906	194.524	195.338	158.432	0.622461	0.00127208	0.00711955
F46A9.4	441.218	445.846	381.079	142.583	160.177	355.552	0.944147	0.00127707	0.00714495
Y39F10A.1	122.06	113.526	69.562	51.9408	47.8578	57.1094	0.958758	0.00129803	0.00723434
ZK354.11	599.296	623.359	630.091	304.516	252.963	535.17	0.760762	0.00130736	0.00728208
F02A9.6	239.118	235.308	210.702	98.7894	83.0186	184.224	0.901944	0.00130915	0.00728615
T01C8.2	221.109	219.827	213.727	141.564	124.04	168.565	0.591165	0.00133028	0.00739086
Y46C8AL.3	27.0133	41.282	11.0896	0	7.81352	4.6056	2.66657	0.00134081	0.0074442
F28B12.1	61.0301	42.3141	45.3665	19.3505	19.5338	24.8702	1.2199	0.00134192	0.00744777
T28A11.6	21.0104	10.3205	17.1385	1.01845	0.976689	4.6056	2.85351	0.00134716	0.00747165
F33E2.4	84.0415	60.891	53.4317	40.7379	24.4172	20.2646	1.22086	0.00136473	0.00754811
ZK484.5	895.442	953.615	950.681	498.021	425.837	825.323	0.677862	0.00138817	0.00765387
C34C12.6	1263.62	981.48	849.866	743.467	766.701	474.376	0.64168	0.00144802	0.00794273
C10A4.9	49.0242	50.5705	32.2606	16.2952	12.697	22.1069	1.36384	0.00150401	0.00820474
T10C6.13	56.0276	41.282	53.4317	29.535	10.7436	17.5013	1.38826	0.00151533	0.0082608
Y47D3A.30	129.064	118.686	132.067	70.2729	39.0676	87.5063	0.946622	0.00151741	0.00826934
H04M03.3	119.059	173.385	168.36	91.6603	89.8554	97.6386	0.722221	0.00153546	0.00834492
C02B8.3	29.0143	28.8974	23.1873	4.07379	6.83683	11.9745	1.81379	0.00154292	0.00837767
B0025.5	178.088	178.545	156.263	101.845	80.0885	128.957	0.720487	0.00154624	0.00838924
Y47D3A.28	228.113	175.449	182.474	132.398	124.04	128.036	0.608654	0.00155132	0.00841108
F07H5.13	192.095	155.84	129.043	92.6787	100.599	98.5597	0.708587	0.00155764	0.00844194
C27C7.4	58.0286	25.8013	22.1792	7.12913	14.6503	1.84224	2.17276	0.00156428	0.00846411
F45C12.15	36.0178	25.8013	22.1792	9.16603	9.76689	7.36895	1.67811	0.0015678	0.00848027
T01B7.9	152.075	117.654	133.075	87.5865	84.972	74.6106	0.706213	0.00157207	0.00850047
C39D10.8	187.092	167.192	142.148	79.4389	76.1818	127.114	0.809509	0.00157396	0.00850779
K02E10.7	288.142	262.141	278.248	200.634	207.058	140.01	0.598957	0.001622	0.00872592
C31B8.4	73.036	87.7243	66.5376	39.7195	44.9277	34.0814	0.937877	0.00163645	0.00879497
B0205.10	288.142	282.782	242.963	144.62	105.482	219.226	0.792535	0.00163799	0.00879731
ZC116.2	394.194	346.769	307.484	161.933	163.107	293.837	0.758796	0.00165608	0.0088855
C04E6.2	16.0079	14.4487	7.05702	2.0369	0.976689	0.921119	3.2661	0.00168162	0.00900741
T13F2.11	368.182	442.75	417.372	172.118	186.548	350.946	0.78982	0.00169461	0.00906786
C34D4.2	127.063	129.006	111.904	61.1069	53.7179	91.1908	0.833792	0.00172004	0.00918849
F22H10.6	188.093	184.737	139.124	101.845	119.156	101.323	0.667534	0.00173383	0.00925596
Y105E8B.9	187.092	111.461	128.034	83.5127	72.275	86.5852	0.81586	0.0017639	0.00938825
F54H12.7	105.052	116.622	103.839	52.9593	43.951	79.2162	0.882768	0.00178055	0.00945794
R11D1.12	15.0074	27.8654	14.114	2.0369	3.90676	5.52671	2.30039	0.00181362	0.00961818
T17A3.1	11.0054	13.4167	12.0977	0	1.95338	1.84224	3.24388	0.00181546	0.00962416
C03B1.5	314.155	262.141	277.24	210.819	208.035	145.537	0.598586	0.00183033	0.00969014
F14H12.8	32.0158	22.7051	45.3665	5.09224	11.7203	13.8168	1.70119	0.00183726	0.00972361
F13G3.12	230.114	210.538	254.053	150.73	125.016	179.618	0.608368	0.00183908	0.00972605
F46C5.2	230.114	171.32	193.564	143.601	106.459	129.878	0.647961	0.00183862	0.00972605
F27E5.1	350.173	550.083	468.788	283.128	202.175	351.867	0.70875	0.00185882	0.00980195
Y39A1A.11	87.0429	95.9807	112.912	44.8117	41.021	70.005	0.92177	0.00186539	0.00983012
T07H3.2	136.067	142.423	132.067	100.826	81.0652	58.9516	0.772675	0.00186968	0.00984943
F46B3.4	84.0415	97.0128	63.5131	43.7933	30.2774	48.8193	0.991312	0.00191909	0.0100798
ZK328.8	24.0118	11.3526	13.1059	1.01845	1.95338	4.6056	2.65888	0.00192191	0.0100913
