# Supplementary material for: The Muscleblind-like protein MBL-1 regulates microRNA expression in Caenorhabditis elegans through an evolutionarily conserved autoregulatory mechanism
Source: PLoS Genet. 2023 Dec 22;19(12):e1011109. doi: 10.1371/journal.pgen.1011109 (PMC10773944; doi:10.1371/journal.pgen.1011109)
Supplement: S4 Table — (XLSX) [file pgen.1011109.s018.xlsx]

## Sheet: S4Table
S4 Table. Comparison of upregulated genes in mbl-1 short(ex7-) with transcriptional profile of mutants in the WormExp database.
Category	Term	Counts	ListSize	PopHit	Pop Size	Pvalue	Bonferroni	FDR	OverlappedID	Refs
Mutants	Up in F1 set-9;set-26	440	758	1879	30409	0.0	0.0	0.0	Y46H3A.3;Y46H3A.2;C03C10.4;Y48E1B.12;F14H3.6;T28B8.1;T09D3.8;F09A5.9;Y49E10.19;C43F9.6;C30B5.1;ZK1055.1;K08E3.10;F32B6.6;C39H7.1;ZK354.5;Y59E9AL.3;F35C11.5;T12F5.3;T27C10.7;F57C9.5;ZK354.11;F58G11.3;R10D12.1;W09C3.6;R09E10.6;T10E9.4;T13F2.11;K07F5.9;F53B6.4;F47G6.4;ZK381.1;EEED8.3;B0238.9;Y38C1AA.7;C28D4.3;T21G5.4;C50E10.1;T25G3.2;K09H11.3;K05F1.2;Y51H7C.13;Y71F9B.7;F26A3.3;C36E6.8;Y54G2A.11;C14B…	https://pubmed.ncbi.nlm.nih.gov/29714684/
Mutants	Down glp-1 (e2141ts) L3	414	758	1710	30409	1.12E-320	1.1614886E-317	5.807445E-318	R107.5;T05G5.3;Y17G7B.5;Y48E1B.12;F14H3.6;Y49E10.19;C43F9.6;W03D2.4;ZK1055.1;F58A4.4;Y40B10A.1;C39H7.1;F35C11.5;T12F5.3;F57C9.5;R10E4.4;F58G11.3;W09C3.6;R09E10.6;T10E9.4;K07F5.9;F53B6.4;F41H10.10;ZK381.1;EEED8.3;B0238.9;Y38C1AA.7;C28D4.3;T21G5.4;C50E10.1;T25G3.2;K05F1.2;Y71F9B.7;F26A3.3;C14B1.9;Y14H12B.2;T27E7.1;ZC404.8;Y45F10A.2;Y23H5A.3;Y71F9AL.4;ZK520.5;T19H12.2;C31H1.8;B0414.3;T07F8.3;F18A1.7…	http://www.ncbi.nlm.nih.gov/pubmed/20555324
Mutants	down by ceh-23 mutant	390	758	1567	30409	1.8616100646991665E-303	1.9304896370930358E-300	6.434965456976786E-301	T05G5.3;Y48E1B.12;F14H3.6;F07G6.10;F09A5.9;C43F9.6;ZK792.2;W03D2.4;ZK1055.1;K08E3.10;F58A4.4;C39H7.1;ZK354.5;Y59E9AL.3;F35C11.5;T12F5.3;T27C10.7;F57C9.5;R10E4.4;ZK354.11;W09C3.6;R09E10.6;T13F2.11;K07F5.9;F53B6.4;F41H10.10;ZK381.1;EEED8.3;B0238.9;Y38C1AA.7;C28D4.3;T21G5.4;C50E10.1;T25G3.2;K05F1.2;F26A3.3;Y14H12B.2;T27E7.1;ZC404.8;Y45F10A.2;ZK520.5;T19H12.2;C31H1.8;B0414.3;T07F8.3;D1086.17;F18A1.7;…	http://www.ncbi.nlm.nih.gov/geo/query/acc.cgi?acc=GSE67754
Mutants	Down glp-4 vs. wt L4	318	758	1110	30409	1.9068908026092606E-260	1.9774457623058034E-257	4.943614405764508E-258	Y48E1B.12;C43F9.6;ZK1055.1;F32B6.6;C39H7.1;ZK354.5;T12F5.3;F57C9.5;ZK354.11;F58G11.3;W09C3.6;R09E10.6;ZK354.1;T10E9.4;T13F2.11;K07F5.9;F53B6.4;F41H10.10;F47G6.4;ZK381.1;B0238.9;T21G5.4;K05F1.2;F26A3.3;C14B1.9;Y14H12B.2;T27E7.1;ZC404.8;Y45F10A.2;ZK520.5;T19H12.2;C31H1.8;B0414.3;T07F8.3;F18A1.7;F55G1.6;F13A7.1;T13F2.10;F07A5.2;B0261.6;F59A6.5;F26D2.2;W05B10.1;T27F6.4;ZK1127.7;F20A1.9;ZK418.8;K08E3.…	http://www.ncbi.nlm.nih.gov/pubmed/17096596
Mutants	UP wdr-5 mutant Day1 Transgenerational	288	758	1099	30409	1.3550035097109645E-220	1.4051386395702702E-217	2.81027727914054E-218	Y46H3A.3;R107.5;K03H1.4;C03C10.4;Y48E1B.12;F14H3.6;T28B8.1;C43F9.6;ZK792.2;ZK1055.1;Y40B10A.1;F32B6.6;C39H7.1;F58G11.3;W09C3.6;R09E10.6;T10E9.4;K07F5.9;F53B6.4;F47G6.4;EEED8.3;Y38C1AA.7;C28D4.3;T21G5.4;C50E10.1;T25G3.2;F26A3.3;T27E7.1;ZC404.8;Y45F10A.2;Y71F9AL.4;ZK520.5;T19H12.2;C31H1.8;F18A1.7;F55G1.6;F13A7.1;F07A5.2;B0261.6;C33F10.1;C35B1.4;F59A6.5;Y54G11A.3;K08E3.3;ZK938.1;T06E4.1;Y25C1A.1;C14…	http://www.ncbi.nlm.nih.gov/pubmed/22012258
Mutants	UP wdr-5 mutant Day1	410	758	3076	30409	2.229003653928736E-207	2.3114767891240992E-204	3.8524613152068323E-205	C12C8.1;Y46H3A.3;F22B7.9;Y38E10A.13;Y46H3A.2;R107.5;T05G5.3;K03H1.4;Y17G7B.5;C03C10.4;F14F7.1;Y48E1B.12;F14H3.6;T28B8.1;F56B3.1;Y38E10A.15;Y49E10.19;C43F9.6;ZK792.2;W03D2.4;B0365.1;ZK1055.1;F58A4.4;Y40B10A.1;F32B6.6;C39H7.1;F35C11.5;R10E4.4;F58G11.3;W09C3.6;R09E10.6;T10E9.4;K07F5.9;F53B6.4;F41H10.10;F47G6.4;ZK381.1;EEED8.3;Y38C1AA.7;C28D4.3;T21G5.4;C50E10.1;T25G3.2;F26A3.3;T19H5.4;Y54G2A.11;C14B1…	http://www.ncbi.nlm.nih.gov/pubmed/22012258
Mutants	Down glp-4 vs. wt Adult	384	758	2747	30409	1.6572081643044838E-198	1.71852486638375E-195	2.4550355234053564E-196	T05G5.3;Y17G7B.5;C03C10.4;Y48E1B.12;F14H3.6;C43F9.6;W03D2.4;B0365.1;ZK1055.1;F58A4.4;F32B6.6;C39H7.1;ZK354.5;F35C11.5;T12F5.3;F57C9.5;R10E4.4;ZK354.11;F58G11.3;W09C3.6;R09E10.6;ZK354.1;T10E9.4;T13F2.11;K07F5.9;F53B6.4;F41H10.10;F47G6.4;ZK381.1;EEED8.3;B0238.9;C28D4.3;T21G5.4;T25G3.2;K05F1.2;F26A3.3;C14B1.9;Y14H12B.2;T27E7.1;ZC404.8;Y45F10A.2;Y23H5A.3;ZK520.5;T19H12.2;C31H1.8;B0414.3;T07F8.3;F18A1…	http://www.ncbi.nlm.nih.gov/pubmed/17096596
Mutants	down by crh-1 mutant (Xiao)	284	758	1343	30409	5.879060368604539E-189	6.096585602242907E-186	7.620732002803634E-187	F22B7.9;Y17G7B.5;F14H3.6;F07G6.10;F09A5.9;C43F9.6;ZK792.2;ZK1055.1;K08E3.10;Y40B10A.1;Y59E9AL.3;F35C11.5;T27C10.7;F58G11.3;W09C3.6;R09E10.6;K07F5.9;F53B6.4;EEED8.3;B0238.9;C28D4.3;C50E10.1;T25G3.2;K09H11.3;F26A3.3;C14B1.9;ZC404.8;Y45F10A.2;T19H12.2;C31H1.8;T07F8.3;D1086.17;F18A1.7;F55G1.6;F13A7.1;F07A5.2;B0261.6;C33F10.1;C35B1.4;T21E3.1;Y54G11A.3;T27F6.4;ZK938.1;C18G1.4;Y25C1A.1;C14C10.1;Y59E9AL.…	http://www.ncbi.nlm.nih.gov/geo/query/acc.cgi?acc=GSE40809
Mutants	Down in alg-2(ok304)	209	758	627	30409	2.3422980579471775E-179	2.428963086091223E-176	2.6988478734346924E-177	C34G6.6;C17G1.6;C06B3.6;W01F3.3;F46C8.6;W04G3.2;F09A5.9;W04G3.8;C14A4.9;C43F9.6;K08E3.10;F32B6.6;Y71D11A.1;C39H7.1;ZK354.5;Y59E9AL.3;T27C10.7;ZK1290.12;T06G6.6;ZK354.11;W09C3.6;R09E10.6;F52B11.3;T10E9.4;T13F2.11;F19H8.4;R07E3.6;W04G3.3;K07F5.9;F53B6.4;T21G5.4;C50E10.1;K05F1.2;Y51H7C.13;T14B4.7;T27E7.1;Y102A11A.5;ZK520.5;M03B6.3;D1086.17;F13A7.1;T13F2.10;F07A5.2;C33F10.1;EGAP7.1;H03E18.1;ZK938.1;Y…	https://pubmed.ncbi.nlm.nih.gov/28645154/
Mutants	UP by mir-58 & mir-80 mutant	263	758	1468	30409	5.4457422948316966E-154	5.647234759740469E-151	5.6472347597404695E-152	Y38E10A.13;C06B3.6;F14H3.6;F09A5.9;C43F9.6;K08E3.10;F32B6.6;C39H7.1;T27C10.7;ZK354.11;W09C3.6;R09E10.6;T10E9.4;K07F5.9;F53B6.4;F47G6.4;B0238.9;Y38C1AA.7;T21G5.4;C50E10.1;K05F1.2;Y51H7C.13;C36E6.8;T27E7.1;Y45F10A.2;Y71F9AL.4;ZK520.5;D1086.17;F13A7.1;T13F2.10;F07A5.2;B0261.6;T21E3.1;M117.4;Y25C1A.1;C14C10.1;K05F1.3;K07F5.5;W09D6.4;C10G11.8;Y37A1B.7;C15C6.2;F32G8.5;F54F12.1;Y43C5A.1;Y43F8A.2;F37A4.4…	http://www.ncbi.nlm.nih.gov/geo/query/acc.cgi?acc=GSE60420
Mutants	Up in daf-2 (Gao)	271	758	1726	30409	5.884628276891738E-144	6.102359523136732E-141	5.5475995664879385E-142	W01F3.3;W01F3.3;W04G3.2;F09A5.9;W04G3.8;C14A4.9;C43F9.6;C39H7.1;Y59E9AL.3;ZK1290.12;T06G6.6;T06G6.6;W09C3.6;R09E10.6;T10E9.4;T10E9.4;W04G3.3;F53B6.4;Y38C1AA.7;T21G5.4;C50E10.1;Y51H7C.13;C36E6.8;C36E6.8;T27E7.1;Y102A11A.5;D1086.17;F13A7.1;F07A5.2;B0261.6;B0261.6;C33F10.1;H03E18.1;ZK938.1;Y25C1A.1;C14C10.1;K07E3.9;F52E4.6;Y59E9AL.6;K05F1.3;K07F5.5;W09D6.4;C10G11.8;Y37A1B.7;C15C6.2;C15C6.2;F32G8.5;F…	https://pubmed.ncbi.nlm.nih.gov/30300667/
Mutants	UP aak-2 null	225	758	1114	30409	3.6525577947962493E-141	3.787702433203711E-138	3.1564186943364256E-139	Y38E10A.13;Y38E10A.15;C43F9.6;C39H7.1;Y59E9AL.3;W09C3.6;R09E10.6;T10E9.4;K07F5.9;F53B6.4;F47G6.4;Y38C1AA.7;T21G5.4;C50E10.1;K05F1.2;T27E7.1;Y45F10A.2;Y71F9AL.4;F13A7.1;F07A5.2;B0261.6;C33F10.1;C35B1.4;T21E3.1;M117.4;ZK938.1;C14C10.1;Y59E9AL.6;K05F1.3;K07F5.5;Y19D10A.9;C10G11.8;C15C6.2;F32G8.5;F54F12.1;F46F5.6;Y43C5A.1;Y43F8A.2;F37A4.4;F08H9.2;R06B10.1;T16A9.5;W01B6.5;T03F1.5;T01C3.3;F55C10.4;K09E…	http://www.ncbi.nlm.nih.gov/pubmed/21331044
Mutants	down by crh-1(tz2) mutant	216	758	1022	30409	2.4184041463920712E-139	2.507885099808578E-136	1.9291423844681369E-137	F46C5.10;Y38E10A.15;F53B3.6;C43F9.6;C39H7.1;T27C10.7;T06G6.6;ZK354.11;F58G11.3;W09C3.6;R09E10.6;ZK354.1;T10E9.4;T13F2.11;K07F5.9;F53B6.4;F47G6.4;Y38C1AA.7;T21G5.4;C50E10.1;K05F1.2;Y51H7C.13;T27E7.1;Y102A11A.5;ZK520.5;F13A7.1;T13F2.10;F07A5.2;C33F10.1;EGAP7.1;H03E18.1;ZK938.1;Y25C1A.1;C14C10.1;Y59E9AL.6;K05F1.3;K07F5.5;W09D6.4;C10G11.8;C15C6.2;F32G8.5;F46F5.6;Y43C5A.1;Y43F8A.2;F37A4.4;F08H9.2;T16A…	http://www.ncbi.nlm.nih.gov/pubmed/17900898
Mutants	UP by gld-2 RNAi (Nousch)	167	758	520	30409	3.354217755224606E-138	3.4783238121679166E-135	2.484517008691369E-136	F32B6.6;C39H7.1;ZK354.5;T27C10.7;ZK354.11;W09C3.6;R09E10.6;ZK354.1;T10E9.4;T13F2.11;K07F5.9;F53B6.4;Y38C1AA.7;T21G5.4;C50E10.1;K05F1.2;T27E7.1;Y71F9AL.4;ZK520.5;D1086.17;T13F2.10;F07A5.2;B0261.6;C33F10.1;M117.4;ZK938.1;Y25C1A.1;C14C10.1;Y59E9AL.6;K05F1.3;K07F5.5;W09D6.4;C10G11.8;C15C6.2;Y43C5A.1;Y43F8A.2;F37A4.4;F08H9.2;T16A9.5;T03F1.5;Y59E9AR.1;T16H12.6;C55B7.1;F52H3.6;W02B12.12;F47B8.11;F55C5.1…	http://www.ncbi.nlm.nih.gov/pubmed/25217583
Mutants	UP D2030.4 RNAi ETC complex I	270	758	1841	30409	1.2831925183716596E-135	1.330670641551411E-132	8.87113761034274E-134	F56A4.3;C44H4.3;F14F7.1;K06A4.5;W01F3.3;W04G3.2;F53B3.6;W04G3.8;F35G2.4;C43F9.6;F32B6.6;F46F2.3;Y71D11A.1;C39H7.1;ZK354.5;Y59E9AL.3;T06G6.6;ZK354.11;ZK783.1;W09C3.6;R09E10.6;ZK354.1;T10E9.4;T13F2.11;F19H8.4;R07E3.6;W04G3.3;K07F5.9;F53B6.4;F47G6.4;Y38C1AA.7;T21G5.4;C50E10.1;K05F1.2;Y51H7C.13;T27E7.1;Y102A11A.5;ZK520.5;F58A3.5;F13A7.1;T13F2.10;F07A5.2;B0261.6;C33F10.1;EGAP7.1;H03E18.1;ZK938.1;Y25C1…	http://www.ncbi.nlm.nih.gov/pubmed/18178500
Mutants	Down glp-1 mutant	248	758	1514	30409	1.2853957108290183E-134	1.332955352129692E-131	8.330970950810574E-133	T05G5.3;Y17G7B.5;Y48E1B.12;F14H3.6;Y49E10.19;W03D2.4;ZK1055.1;F58A4.4;F35C11.5;T12F5.3;F57C9.5;R10E4.4;F58G11.3;F41H10.10;ZK381.1;EEED8.3;B0238.9;C28D4.3;T25G3.2;K09H11.3;Y71F9B.7;F26A3.3;C14B1.9;Y14H12B.2;ZC404.8;Y45F10A.2;Y23H5A.3;T19H12.2;C31H1.8;B0414.3;T07F8.3;F18A1.7;F55G1.6;T01B11.3;F59A6.5;F26D2.2;W05B10.1;T21E3.1;Y54G11A.3;T27F6.4;ZK1127.7;M117.4;F20A1.9;ZK418.8;K08E3.3;T26A5.3;T06E4.1;T…	http://www.ncbi.nlm.nih.gov/pubmed/23499532
Mutants	UP by tut-1 & elpc-1 mutant, mRNA	274	758	1938	30409	9.301455881324113E-134	9.645609748933106E-131	5.673888087607709E-132	F11C7.5;W04G3.2;W04G3.8;C43F9.6;F32B6.6;Y71D11A.1;C39H7.1;Y59E9AL.3;T27C10.7;ZK354.11;W09C3.6;R09E10.6;ZK354.1;T10E9.4;T13F2.11;F19H8.4;R07E3.6;W04G3.3;K07F5.9;F53B6.4;F47G6.4;Y38C1AA.7;T21G5.4;C50E10.1;K05F1.2;T27E7.1;ZK520.5;D1086.17;F13A7.1;F07A5.2;B0261.6;C33F10.1;M117.4;H03E18.1;ZK938.1;Y25C1A.1;C14C10.1;F52E4.6;Y59E9AL.6;K05F1.3;C56A3.8;K07F5.5;W09D6.4;C10G11.8;C15C6.2;F54F12.1;F46F5.6;Y43C…	http://www.ncbi.nlm.nih.gov/pubmed/26052047
Mutants	down by jmjd-3.1 expressed	360	758	3718	30409	1.1739709735279239E-129	1.217407899548457E-126	6.407409997623458E-128	F56A4.3;K10H10.2;T05G5.3;K03H1.4;Y54E10A.17;Y48E1B.12;F14H3.6;C43F9.6;ZK792.2;W03D2.4;F58A4.4;Y40B10A.1;F32B6.6;C39H7.1;ZK354.5;Y59E9AL.3;F35C11.5;T27C10.7;F57C9.5;W09C3.6;R09E10.6;T10E9.4;T13F2.11;K07F5.9;F53B6.4;F41H10.10;ZK381.1;EEED8.3;Y38C1AA.7;C28D4.3;T21G5.4;C50E10.1;K05F1.2;Y71F9B.7;C14B1.9;Y14H12B.2;T27E7.1;ZC404.8;Y45F10A.2;Y23H5A.3;Y71F9AL.4;ZK520.5;T19H12.2;B0414.3;C54E4.5;D1086.17;F1…	http://www.ncbi.nlm.nih.gov/pubmed/27133168
Mutants	Down by jmjd-3.1 overexpression	360	758	3718	30409	1.1739709735279239E-129	1.217407899548457E-126	6.407409997623458E-128	F56A4.3;K10H10.2;T05G5.3;K03H1.4;Y54E10A.17;Y48E1B.12;F14H3.6;C43F9.6;ZK792.2;W03D2.4;F58A4.4;Y40B10A.1;F32B6.6;C39H7.1;ZK354.5;Y59E9AL.3;F35C11.5;T27C10.7;F57C9.5;W09C3.6;R09E10.6;T10E9.4;T13F2.11;K07F5.9;F53B6.4;F41H10.10;ZK381.1;EEED8.3;Y38C1AA.7;C28D4.3;T21G5.4;C50E10.1;K05F1.2;Y71F9B.7;C14B1.9;Y14H12B.2;T27E7.1;ZC404.8;Y45F10A.2;Y23H5A.3;Y71F9AL.4;ZK520.5;T19H12.2;B0414.3;C54E4.5;D1086.17;F1…	https://pubmed.ncbi.nlm.nih.gov/27133168/
Mutants	Up in F4 hrde-1	239	758	1484	30409	1.9430203356903692E-127	2.0149120881109127E-124	1.0074560440554564E-125	F11C7.5;F18E3.13;F18E3.12;Y69H2.14;Y54E10A.17;F14F7.1;F18E3.11;F56B3.1;C43F9.6;ZK792.2;W03D2.4;C34G6.2;F32B6.6;F46F2.3;C39H7.1;ZK354.5;T12F5.3;ZK1290.12;ZK354.11;W09C3.6;T10E9.4;T13F2.11;F19H8.4;R07E3.6;K07F5.9;F53B6.4;C01F1.3;Y38C1AA.7;T21G5.4;C50E10.1;K05F1.2;T27E7.1;ZK520.5;D1086.17;F13A7.1;F07A5.2;C33F10.1;Y54G11A.3;M117.4;ZK938.1;Y25C1A.1;C14C10.1;T21B10.4;Y59E9AL.6;C01G8.6;K05F1.3;K07F5.5;W…	https://pubmed.ncbi.nlm.nih.gov/28535375/
Mutants	down by nuo-6 mutant	282	758	2252	30409	2.7482947697852977E-124	2.849981676267354E-121	1.3571341315558827E-122	Y46H3A.3;F26H11.2;R107.5;C44H4.3;F44E5.4;F16B4.4;Y38E10A.15;F31C3.9;C43F9.6;F31C3.10;C39H7.1;T12F5.3;F58G11.3;R09E10.6;K07F5.9;F53B6.4;F07C4.7;F47G6.4;Y38C1AA.7;T21G5.4;C50E10.1;K05F1.2;Y71F9B.7;T14B4.7;T27E7.1;ZK520.5;F58A3.5;F18A1.7;F13A7.1;F07A5.2;B0261.6;C33F10.1;Y54G11A.3;M117.4;F20A1.9;ZK938.1;T26A5.3;Y25C1A.1;C14C10.1;T21B10.4;Y59E9AL.6;K05F1.3;K07F5.5;W09D6.4;C10G11.8;C15C6.2;F54F12.1;F46…	http://www.ncbi.nlm.nih.gov/pubmed/24813612
Mutants	UP by mir-58, mir-80, mir-81, mir-82 mutant	262	758	1913	30409	1.2476826581305855E-123	1.2938469164814172E-120	5.881122347642805E-122	Y38E10A.13;C06B3.6;F14H3.6;F09A5.9;C43F9.6;K08E3.10;F32B6.6;C39H7.1;T27C10.7;ZK354.11;W09C3.6;R09E10.6;T10E9.4;K07F5.9;F53B6.4;F47G6.4;Y38E10A.26;B0238.9;Y38C1AA.7;T21G5.4;C50E10.1;K05F1.2;Y51H7C.13;C36E6.8;T19H5.4;Y54G2A.11;T27E7.1;Y45F10A.2;Y71F9AL.4;ZK520.5;D1086.17;F13A7.1;T13F2.10;F07A5.2;B0261.6;T21E3.1;M117.4;Y25C1A.1;C14C10.1;K05F1.3;K07F5.5;W09D6.4;C10G11.8;Y37A1B.7;C15C6.2;F54F12.1;C42D…	http://www.ncbi.nlm.nih.gov/geo/query/acc.cgi?acc=GSE60420
Mutants	down by isp-1 mutant	245	758	1728	30409	5.218881980801052E-118	5.411980614090691E-115	2.3530350496046483E-116	F26H11.2;F44E5.4;F16B4.4;Y38E10A.15;F31C3.9;C43F9.6;C39H7.1;R09E10.6;T10E9.4;K07F5.9;F53B6.4;F07C4.7;F47G6.4;Y38C1AA.7;T21G5.4;C50E10.1;Y71F9B.7;T27E7.1;ZK520.5;F58A3.5;F07A5.2;B0261.6;C33F10.1;Y54G11A.3;M117.4;ZK938.1;Y25C1A.1;C14C10.1;Y59E9AL.6;K05F1.3;K07F5.5;W09D6.4;C10G11.8;C15C6.2;F54F12.1;F46F5.6;Y43C5A.1;Y43F8A.2;F08H9.2;R06B10.1;T16A9.5;W01B6.5;C06A5.6;K09E4.1;F52H3.6;W02B12.12;F47B8.11;…	http://www.ncbi.nlm.nih.gov/pubmed/24813612
Mutants	down by mir-58 mutant	152	758	568	30409	7.0436930158220735E-112	7.304309657407491E-109	3.043462357253121E-110	Y38E10A.15;F09A5.9;C43F9.6;ZK792.2;K08E3.10;F32B6.6;C39H7.1;W09C3.6;R09E10.6;T10E9.4;K07F5.9;F53B6.4;Y38C1AA.7;C50E10.1;K05F1.2;Y51H7C.13;C36E6.8;T27E7.1;ZK520.5;D1086.17;F13A7.1;F07A5.2;B0261.6;Y25C1A.1;C14C10.1;T13F3.6;K05F1.3;K07F5.5;W09D6.4;C10G11.8;C15C6.2;F54F12.1;Y43C5A.1;Y43F8A.2;F37A4.4;F08H9.2;R06B10.1;T16A9.5;T03F1.5;Y46G5A.10;F55C10.4;K09E4.1;F13G11.3;T16H12.6;W02B12.12;F47B8.11;T22C1…	http://www.ncbi.nlm.nih.gov/geo/query/acc.cgi?acc=GSE60420
Mutants	down by jmjd-1.2 neuron expressed	271	758	2344	30409	4.7166908225629564E-110	4.8912083829977855E-107	1.956483353199114E-108	K10H10.2;T05G5.3;Y48E1B.12;C43F9.6;W03D2.4;Y40B10A.1;F32B6.6;C39H7.1;ZK354.5;Y59E9AL.3;F35C11.5;W09C3.6;R09E10.6;K07F5.9;F53B6.4;F41H10.10;ZK381.1;Y38C1AA.7;C28D4.3;T21G5.4;C50E10.1;K05F1.2;Y14H12B.2;T27E7.1;ZC404.8;Y71F9AL.4;ZK520.5;T19H12.2;B0414.3;D1086.17;F18A1.7;F55G1.6;F13A7.1;T13F2.10;F07A5.2;B0261.6;C33F10.1;W05B10.1;Y54G11A.3;T27F6.4;F20A1.9;ZK938.1;T26A5.3;Y25C1A.1;C14C10.1;T21B10.4;K05…	http://www.ncbi.nlm.nih.gov/pubmed/27133168
Mutants	UP by P-granule RNAi (Knutson)	264	758	2244	30409	1.4392659050320553E-108	1.4925187435182413E-105	5.74045670583939E-107	Y43F8B.2;F11C7.5;F26A3.4;K11G12.1;T28B8.1;F35G2.4;C43F9.6;ZK792.2;C34G6.2;F32B6.6;C39H7.1;ZK354.5;Y59E9AL.3;ZK354.11;ZK354.1;T10E9.4;T13F2.11;K07F5.9;F53B6.4;F47G6.4;Y38C1AA.7;T21G5.4;C50E10.1;K05F1.2;T27E7.1;ZK520.5;D1086.17;F13A7.1;F43H9.4;T13F2.10;F07A5.2;B0261.6;C33F10.1;M117.4;ZK938.1;Y25C1A.1;C14C10.1;Y59E9AL.6;K05F1.3;K07F5.5;Y19D10A.9;W09D6.4;C10G11.8;C15C6.2;F54F12.1;F46F5.6;Y43C5A.1;Y43…	https://www.ncbi.nlm.nih.gov/pubmed/28258184
Mutants	Up in hyl-2 mutants fed a glucose diet	241	758	1883	30409	7.890792233579127E-106	8.182751546221555E-103	3.030648720822798E-104	Y43F8B.2;Y38E10A.13;C34G6.6;F11C7.5;F18E3.13;T27D12.1;K03H1.4;F18E3.12;F36A2.3;Y54E10A.17;T27F6.8;T28B8.1;F18E3.11;T09D3.8;F56B3.1;W01F3.3;F46C8.6;W04G3.2;F53B3.6;F09A5.9;W04G3.8;C48E7.1;F32B6.6;F46F2.3;Y71D11A.1;C39H7.1;ZK354.5;Y59E9AL.3;ZK1290.12;ZK354.11;W09C3.6;R09E10.6;ZK354.1;F52B11.3;T10E9.4;T13F2.11;R07E3.6;W04G3.3;K07F5.9;F53B6.4;Y38C1AA.7;T21G5.4;C50E10.1;K05F1.2;Y51H7C.13;C36E6.8;T14B4…	https://pubmed.ncbi.nlm.nih.gov/27507791/
Mutants	Down by neuronal jmjd-1.2 overexpression	259	758	2224	30409	3.703637820101001E-105	3.840672419444738E-102	1.3716687212302637E-103	K10H10.2;T05G5.3;Y48E1B.12;C43F9.6;W03D2.4;Y40B10A.1;F32B6.6;C39H7.1;ZK354.5;Y59E9AL.3;F35C11.5;W09C3.6;R09E10.6;K07F5.9;F53B6.4;F41H10.10;ZK381.1;Y38C1AA.7;C28D4.3;T21G5.4;C50E10.1;K05F1.2;Y14H12B.2;T27E7.1;ZC404.8;Y71F9AL.4;ZK520.5;T19H12.2;B0414.3;D1086.17;F18A1.7;F55G1.6;F13A7.1;T13F2.10;F07A5.2;B0261.6;C33F10.1;W05B10.1;Y54G11A.3;T27F6.4;F20A1.9;ZK938.1;T26A5.3;Y25C1A.1;C14C10.1;T21B10.4;K05…	https://pubmed.ncbi.nlm.nih.gov/27133168/
Mutants	down by glp-1 mutant (Boyd)	245	758	2030	30409	4.253018591401434E-102	4.410380279283287E-99	1.5208207859597543E-100	F26H11.2;R107.5;T05G5.3;C44H4.3;Y17G7B.5;C03C10.4;Y48E1B.12;F14H3.6;W01F3.3;Y49E10.19;W03D2.4;B0365.1;ZK1055.1;F58A4.4;Y40B10A.1;F35C11.5;T12F5.3;F57C9.5;R10E4.4;F58G11.3;F41H10.10;ZK381.1;EEED8.3;B0238.9;C28D4.3;T25G3.2;K09H11.3;Y71F9B.7;F26A3.3;T14B4.7;C14B1.9;Y14H12B.2;ZC404.8;Y45F10A.2;Y23H5A.3;T19H12.2;C31H1.8;B0414.3;T07F8.3;F18A1.7;F55G1.6;T01B11.3;F59A6.5;F26D2.2;W05B10.1;T21E3.1;Y54G11A.…	http://www.ncbi.nlm.nih.gov/pubmed/19879883
Mutants	UP by wdr-23 mutant	255	758	2266	30409	7.185674469902192E-100	7.451544425288573E-97	2.483848141762858E-98	F56A4.3;Y38E10A.13;K10H10.2;F18E3.13;T27D12.1;F18E3.12;C06B3.6;T27F6.8;F18E3.11;W01F3.3;F52E10.4;Y38E10A.15;C43F9.6;F32B6.6;Y71D11A.1;C39H7.1;ZK354.5;Y59E9AL.3;T06G6.6;ZK354.11;W09C3.6;R09E10.6;ZK354.1;T10E9.4;K07F5.9;F53B6.4;F47G6.4;Y38E10A.26;Y38C1AA.7;T21G5.4;C50E10.1;K05F1.2;Y54G2A.11;T27E7.1;D1086.17;F13A7.1;T13F2.10;F07A5.2;B0261.6;Y57A10A.26;C33F10.1;M117.4;ZK938.1;Y25C1A.1;C14C10.1;Y59E9A…	http://www.ncbi.nlm.nih.gov/pubmed/23555279
Mutants	Down spr-5 mutant (sprf26 vs. sprf13)	116	758	347	30409	9.502585890339161E-97	9.85418156828171E-94	3.17876824783281E-95	C39H7.1;ZK354.5;Y59E9AL.3;T27C10.7;T06G6.6;ZK354.11;W09C3.6;R09E10.6;T10E9.4;T13F2.11;F53B6.4;F47G6.4;T21G5.4;C50E10.1;K05F1.2;Y51H7C.13;T27E7.1;Y102A11A.5;ZK520.5;F13A7.1;F07A5.2;B0261.6;C33F10.1;ZK938.1;C14C10.1;K05F1.3;K07F5.5;W09D6.4;C10G11.8;C15C6.2;F46F5.6;Y43C5A.1;Y43F8A.2;F08H9.2;T16A9.5;T03F1.5;C31H2.2;F52H3.6;W02B12.12;F47B8.11;F55C5.1;ZK945.7;C27D8.2;ZC168.6;F32A11.3;R10E9.2;ZK858.2;T2…	http://www.ncbi.nlm.nih.gov/pubmed/19379696
Mutants	Up in F3 set-9;set-26	184	758	1134	30409	3.6321553996972796E-96	3.766545149486079E-93	1.1770453592143997E-94	C12C8.1;Y46H3A.3;Y43F8B.2;Y46H3A.2;F18E3.12;F18E3.11;C43F9.6;K08E3.10;C39H7.1;Y59E9AL.3;T27C10.7;W09C3.6;T10E9.4;F53B6.4;F47G6.4;Y38C1AA.7;T21G5.4;K05F1.2;T27E7.1;Y71F9AL.4;ZK520.5;F28F8.2;D1086.17;F13A7.1;F07A5.2;B0261.6;M117.4;K08E3.3;ZK938.1;Y25C1A.1;C14C10.1;K07E3.9;Y59E9AL.6;K05F1.3;W09D6.4;C10G11.8;C15C6.2;F46F5.6;Y43C5A.1;Y43F8A.2;F37A4.4;F08H9.2;T16A9.5;W01B6.5;T03F1.5;Y46G5A.10;F55C10.4;…	https://pubmed.ncbi.nlm.nih.gov/29714684/
Mutants	UP by aak-2 mutant (Burkewitz)	129	758	489	30409	2.2899720094268517E-93	2.374700973775645E-90	7.196063556895894E-92	C34G6.6;C17G1.6;F26A3.4;C44H4.3;Y69H2.14;F14F7.1;C06B3.6;F14H3.6;F56B3.1;W01F3.3;F46C8.6;W04G3.2;F53B3.6;W04G3.8;C14A4.9;C30B5.1;C48E7.1;B0365.1;ZK1055.1;Y71D11A.1;F35C11.5;ZK1290.12;R10E4.4;T06G6.6;ZK783.1;ZK354.1;F52B11.3;F19H8.4;R07E3.6;W04G3.3;C28D4.3;T25G3.2;T14B4.7;C14B1.9;ZC404.8;Y45F10A.2;Y102A11A.5;C31H1.8;T07F8.3;F18A1.7;EGAP7.1;F59A6.5;T21E3.1;T27F6.4;H03E18.1;ZK938.1;F52E4.6;Y39G10AR.…	http://www.ncbi.nlm.nih.gov/pubmed/25723162
Mutants	down by drh-3 (ne4253) mutant	114	758	359	30409	3.748338722499236E-92	3.887027255231708E-89	1.143243310362267E-90	T27D12.1;Y49E10.19;T12F5.3;F57C9.5;R10E4.4;ZK381.1;T25G3.2;K09H11.3;F26A3.3;Y54G2A.11;C14B1.9;ZC404.8;Y45F10A.2;C31H1.8;B0414.3;F59A6.5;F26D2.2;Y54G11A.3;T27F6.4;ZK1127.7;K08E3.3;T26A5.3;C18G1.4;Y39G10AR.14;F56D1.7;C30G12.7;C06A5.6;C55B7.1;C18G1.5;W06H3.1;F25D7.4;R01H2.3;W03C9.7;C05D2.5;Y111B2A.3;C23G10.6;C27A2.3;M7.2;T06E6.2;Y54G9A.5;Y45G5AM.2;F11E6.7;C30G12.6;C37C3.9;C34G6.5;Y11D7A.12;C08C3.4;F…	http://www.ncbi.nlm.nih.gov/pubmed/24681887
Mutants	UP by eat-2 mutant	214	758	1707	30409	7.371727142571523E-91	7.64448104684667E-88	2.1841374419561913E-89	F07G6.10;F09A5.9;C43F9.6;Y59E9AL.3;W09C3.6;R09E10.6;T10E9.4;Y38E10A.26;Y38C1AA.7;C50E10.1;C36E6.8;Y54G2A.11;D1086.17;F13A7.1;F07A5.2;B0261.6;C33F10.1;M117.4;ZK938.1;Y25C1A.1;C14C10.1;Y59E9AL.6;W09D6.4;C10G11.8;F38B2.6;C15C6.2;F54F12.1;Y43F8A.2;F37A4.4;R06B10.1;T16A9.5;W01B6.5;Y46G5A.10;K09E4.1;T16H12.6;F52H3.6;W02B12.12;F47B8.11;T22C1.8;F26F2.10;ZK945.7;C50F2.5;F09E10.11;C27D8.2;ZC168.6;ZK354.8;F…	http://www.ncbi.nlm.nih.gov/pubmed/23935515
Mutants	UP by csr-1 RNAi (Campbell)	151	758	780	30409	4.079563247136408E-89	4.230507087280455E-86	1.1751408575779043E-87	F32B6.6;C39H7.1;ZK354.5;T27C10.7;ZK354.11;W09C3.6;R09E10.6;ZK354.1;T13F2.11;K07F5.9;F53B6.4;F47G6.4;Y38C1AA.7;T21G5.4;K05F1.2;Y51H7C.13;T27E7.1;ZK520.5;F13A7.1;T13F2.10;F07A5.2;B0261.6;Y25C1A.1;K05F1.3;K07F5.5;W09D6.4;Y43C5A.1;Y43F8A.2;T16A9.5;T03F1.5;K09E4.1;T16H12.6;W02B12.12;F55C5.1;F44D12.3;ZK945.7;C50F2.5;ZC168.6;ZK354.8;F32A11.3;R10E9.2;Y46C8AL.1;T27A3.5;T23B7.1;T08B6.4;F32H2.7;F32B4.2;C43E…	http://www.ncbi.nlm.nih.gov/pubmed/25968310
Mutants	UP by age-1(mg44) mutant	151	758	783	30409	7.265580910476181E-89	7.5344074041638E-86	2.0363263254496756E-87	Y54E10A.17;F14F7.1;F56B3.1;F16B4.4;F53B3.6;C14A4.9;F32B6.6;C39H7.1;ZK354.5;T27C10.7;ZK1290.12;ZK354.11;W09C3.6;R09E10.6;ZK354.1;T13F2.11;K07F5.9;F53B6.4;Y38E10A.26;Y38C1AA.7;T21G5.4;T27E7.1;F58A3.5;F13A7.1;F07A5.2;B0261.6;EGAP7.1;ZK938.1;Y25C1A.1;C14C10.1;F40A3.2;Y59E9AL.6;K05F1.3;F25E5.8;K07F5.5;W09D6.4;C10G11.8;Y37A1B.7;C15C6.2;F32G8.5;C42D4.13;F46F5.6;Y43C5A.1;F08H9.2;T16A9.5;T03F1.5;Y59E9AR.1…	http://www.ncbi.nlm.nih.gov/pubmed/21408062
Mutants	down by nhr-62 mutant under eat-2 mutant	140	758	663	30409	1.371697663606234E-87	1.4224504771596646E-84	3.7432907293675386E-86	F18E3.12;Y54E10A.17;F07G6.10;F18E3.11;F45E1.4;F31C3.9;C43F9.6;C48E7.1;C39H7.1;R09E10.6;T13F2.11;F53B6.4;F47G6.4;C50E10.1;F58A3.5;F07A5.2;ZK938.1;K05F1.3;C10G11.8;F54F12.1;Y43F8A.2;R06B10.1;T16A9.5;W01B6.5;F52H3.6;W02B12.12;F47B8.11;F55C5.1;T22C1.8;R10F2.6;F26F2.10;R10E9.2;ZK858.2;T27A3.5;C23G10.6;F32H2.7;Y73F8A.11;T21G5.1;C52E4.7;C06A1.3;ZK550.5;C42C1.9;ZK512.8;T23B3.5;C08F8.6;B0280.17;C09D4.3;ZK…	http://www.ncbi.nlm.nih.gov/pubmed/23935515
Mutants	down by tdp-1(ok803) mutant	148	758	808	30409	9.954983489988482E-84	1.0323317879118056E-80	2.647004584389245E-82	F56A4.3;Y38E10A.13;Y17G7B.5;F31C3.9;Y49E10.19;ZK792.2;F31C3.10;F32B6.6;C39H7.1;ZK354.5;Y59E9AL.3;T12F5.3;ZK354.11;W09C3.6;ZK354.1;T10E9.4;T13F2.11;K07F5.9;F47G6.4;B0238.9;Y38C1AA.7;C28D4.3;C50E10.1;K09H11.3;K05F1.2;Y51H7C.13;Y54G2A.11;Y14H12B.2;T27E7.1;ZC404.8;Y45F10A.2;T19H12.2;C31H1.8;B0414.3;F28F8.2;F18A1.7;F13A7.1;T13F2.10;W05B10.1;T21E3.1;ZK938.1;C18G1.4;Y25C1A.1;K10B2.5;F56D1.7;C15C6.2;F46F…	http://www.ncbi.nlm.nih.gov/pubmed/25391662
Mutants	UP by crtc-1 and aak-2 mutant (Burkewitz)	139	758	696	30409	1.529120402878686E-83	1.5856978577851975E-80	3.9642446444629934E-82	C34G6.6;F11C7.5;C17G1.6;C44H4.3;K03H1.4;Y69H2.14;F14F7.1;C06B3.6;F14H3.6;F56B3.1;F16B4.4;W01F3.3;F46C8.6;W04G3.2;F53B3.6;W04G3.8;C14A4.9;C30B5.1;C48E7.1;B0365.1;ZK1055.1;C34G6.2;Y71D11A.1;F35C11.5;ZK1290.12;R10E4.4;T06G6.6;ZK783.1;F52B11.3;F19H8.4;R07E3.6;W04G3.3;F07C4.7;C28D4.3;T25G3.2;T14B4.7;Y54G2A.11;C14B1.9;ZC404.8;Y45F10A.2;Y102A11A.5;F58A3.5;C31H1.8;T07F8.3;F18A1.7;EGAP7.1;F59A6.5;T21E3.1;…	http://www.ncbi.nlm.nih.gov/pubmed/25723162
Mutants	up at 24 h of NaCl	220	758	2014	30409	6.474669396186117E-82	6.714232163845004E-79	1.6376176009378056E-80	C12C8.1;C12C8.1;Y38E10A.13;Y38E10A.13;C17G1.6;C17G1.6;F44E5.4;F44E5.4;Y38E10A.15;Y38E10A.15;F09A5.9;F09A5.9;C43F9.6;C43F9.6;C39H7.1;C39H7.1;Y59E9AL.3;Y59E9AL.3;W09C3.6;W09C3.6;R09E10.6;R09E10.6;T10E9.4;T10E9.4;F53B6.4;F53B6.4;Y38E10A.26;Y38E10A.26;Y38C1AA.7;Y38C1AA.7;T21G5.4;T21G5.4;K05F1.2;K05F1.2;T27E7.1;T27E7.1;ZK520.5;ZK520.5;F07A5.2;F07A5.2;C33F10.1;C33F10.1;ZK938.1;ZK938.1;K07F5.5;K07F5.5;W…	https://pubmed.ncbi.nlm.nih.gov/29487136/
Mutants	Down by set-9	125	758	559	30409	5.756010132311066E-81	5.968982507206576E-78	1.421186311239661E-79	C34G6.6;C17G1.6;W01F3.3;F46C8.6;W04G3.2;W04G3.8;C14A4.9;C43F9.6;ZK792.2;K08E3.10;Y71D11A.1;C39H7.1;ZK354.5;ZK1290.12;T06G6.6;ZK354.11;W09C3.6;F52B11.3;F19H8.4;R07E3.6;W04G3.3;K07F5.9;F53B6.4;K05F1.2;T14B4.7;Y102A11A.5;M03B6.3;D1086.17;B0261.6;EGAP7.1;H03E18.1;K07E3.9;F52E4.6;K07F5.5;W09D6.4;Y37A1B.7;T03F1.5;C31H2.2;Y65B4BL.1;W02B12.12;F23H12.5;T22C1.8;F26F2.10;Y47G6A.15;F32A11.3;Y73E7A.8;Y41C4A.1…	https://pubmed.ncbi.nlm.nih.gov/29714684/
Mutants	Down alg-1 mutant (gk214)	111	758	424	30409	1.6952748651709205E-79	1.7580000351822445E-76	4.088372174842429E-78	C12C8.1;Y46H3A.3;F56A4.9;Y46H3A.2;K06A4.5;F44E5.4;ZK792.2;F32B6.6;F46F2.3;C39H7.1;ZK354.5;Y59E9AL.3;T12F5.3;ZK354.11;F58G11.3;W09C3.6;R09E10.6;ZK354.1;T10E9.4;T13F2.11;K07F5.9;F53B6.4;F41H10.10;ZK381.1;Y38C1AA.7;T21G5.4;K05F1.2;T27E7.1;ZK520.5;F58A3.5;T13F2.10;F07A5.2;C33F10.1;C18G1.4;Y25C1A.1;T13F3.6;K05F1.3;K07F5.5;Y19D10A.9;W09D6.4;C15C6.2;R06B10.1;T16A9.5;T03F1.5;Y59E9AR.1;W02B12.12;F44D12.3;…	http://www.ncbi.nlm.nih.gov/pubmed/20062054
Mutants	down by lin-22 mutant (sp5)	97	758	306	30409	5.9420572480904205E-78	6.161913366269766E-75	1.4004348559704013E-76	Y45G12C.16;T09D3.8;F35G2.4;ZK792.2;K08E3.10;F32B6.6;C39H7.1;F58G11.3;R09E10.6;T10E9.4;F41H10.10;ZK381.1;Y38C1AA.7;Y51H7C.13;C14B1.9;T19H12.2;T01B11.3;F26D2.2;W05B10.1;Y54G11A.3;F20A1.9;ZK418.8;T26A5.3;T21B10.4;Y59E9AL.6;T13F3.6;C01G8.6;Y19D10A.9;K07A1.1;C30G12.7;Y43F8A.2;Y59E9AR.1;C18G1.5;W06H3.1;T07G12.10;Y47G6A.15;C32F10.5;F55A11.8;C23G10.6;C35E7.10;C30G12.6;Y79H2A.2;C08C3.4;F55A12.10;H27M09.3;…	https://www.ncbi.nlm.nih.gov/geo/query/acc.cgi?acc=GSE101645
Mutants	UP by tut-1 mutant, L4, ribosome	109	758	430	30409	2.1028025501256847E-76	2.180606244480335E-73	4.845791654400745E-75	ZK792.2;C39H7.1;ZK354.5;T27C10.7;ZK354.11;W09C3.6;R09E10.6;ZK354.1;T13F2.11;K07F5.9;F53B6.4;F47G6.4;B0238.9;Y38C1AA.7;T21G5.4;K05F1.2;ZK520.5;F18A1.7;F13A7.1;B0261.6;T13F3.6;C10G11.8;C15C6.2;F32G8.5;Y43C5A.1;F08H9.2;T03F1.5;F54E12.2;F13G11.3;T16H12.6;F52H3.6;W02B12.12;F55C5.1;ZK858.3;R10F2.6;R01H2.3;ZK945.7;T04G9.7;T05G5.7;ZC168.6;W03C9.7;ZK354.8;R10E9.2;T08B6.4;F32B4.2;W09C3.7;ZK550.5;Y79H2A.2;D…	http://www.ncbi.nlm.nih.gov/pubmed/26052047
Mutants	UP rrf-3 mutant	120	758	560	30409	2.4452405007194974E-75	2.535714399246119E-72	5.51242260705678E-74	F14H3.6;C43F9.6;C39H7.1;EEED8.3;T21G5.4;T25G3.2;C14B1.9;ZC404.8;T19H12.2;F13A7.1;T21E3.1;T27F6.4;C30G12.7;Y43F8A.2;K09E4.1;F55C5.1;ZK858.3;W06B4.1;F32D1.6;C50F2.5;T04G9.7;T05G5.7;ZC168.6;W03C9.7;Y39A1A.11;R10E9.2;T23B7.1;F32H2.7;C35E7.10;Y45F10C.3;Y54G9A.5;C43E11.5;Y76A2A.1;T21G5.1;F11E6.7;C06A1.3;C36H8.1;F26D10.10;ZK512.8;C25G4.6;R07E5.6;C25A8.5;C17G10.3;Y38H8A.4;ZK354.2;K11C4.1;C02B10.6;B0491.3…	http://www.ncbi.nlm.nih.gov/pubmed/17919598
Mutants	down by daf-9 mutant	130	758	692	30409	1.8529157718690568E-74	1.921473655428212E-71	4.0882418200600254E-73	C34G6.6;C17G1.6;C44H4.3;F07G6.10;W01F3.3;F46C8.6;W04G3.2;F09A5.9;W04G3.8;F35G2.4;Y71D11A.1;T06G6.6;F52B11.3;T10E9.4;F19H8.4;R07E3.6;W04G3.3;C50E10.1;Y51H7C.13;C36E6.8;T14B4.7;Y102A11A.5;F07A5.2;EGAP7.1;C35B1.4;M117.4;H03E18.1;Y25C1A.1;C14C10.1;F52E4.6;F25E5.8;Y37A1B.7;Y46G5A.10;C31H2.2;F13G11.3;T16H12.6;W02B12.12;Y47G6A.15;C50F2.5;C55C3.6;ZK354.8;F32A11.3;Y73E7A.8;Y46C8AL.1;T27A3.5;K08B12.1;T14B4…	http://www.ncbi.nlm.nih.gov/geo/query/acc.cgi?acc=GSE41661
Mutants	UP pmk-1 mutant	187	758	1577	30409	2.99626169234693E-74	3.1071233749637665E-71	6.47317369784118E-73	MTCE.11;MTCE.23;F11C7.5;C17G1.6;F26A3.4;Y69H2.14;Y54E10A.17;F14F7.1;F07G6.10;T28B8.1;F56B3.1;F16B4.4;F53B3.6;F35G2.4;K08E3.10;F32B6.6;F46F2.3;C39H7.1;ZK354.5;T27C10.7;ZK354.11;W09C3.6;R09E10.6;ZK354.1;T13F2.11;K07F5.9;C01F1.3;F07C4.7;Y38C1AA.7;T21G5.4;C50E10.1;K05F1.2;Y51H7C.13;T27E7.1;Y71F9AL.4;ZK520.5;F58A3.5;F28F8.2;D1086.17;F13A7.1;F43H9.4;F07A5.2;B0261.6;C33F10.1;ZK938.1;Y25C1A.1;F40A3.2;Y59…	http://www.ncbi.nlm.nih.gov/pubmed/23117578
Mutants	Down miR-243 mutant	203	758	1888	30409	1.1759130086510107E-73	1.219421789971098E-70	2.4886158979002E-72	T05G5.3;Y17G7B.5;Y69H2.14;F14F7.1;F14H3.6;F56B3.1;Y49E10.19;ZK792.2;W03D2.4;F35C11.5;F57C9.5;R10E4.4;CC8.2;F58G11.3;ZK381.1;EEED8.3;B0238.9;C28D4.3;T25G3.2;K09H11.3;C14B1.9;Y14H12B.2;ZC404.8;Y45F10A.2;Y23H5A.3;T19H12.2;B0414.3;T07F8.3;F18A1.7;T01B11.3;C35B1.4;F59A6.5;W05B10.1;Y54G11A.3;K08E3.3;T07G12.6;C18G1.4;Y39G10AR.14;ZK632.1;K10B2.5;F56D1.7;K07A1.1;C30G12.7;Y54E10A.12;Y65B4BL.2;T01C3.3;C06A5…	http://www.ncbi.nlm.nih.gov/pubmed/20386745
Mutants	UP by cdk-8 mutant	147	758	944	30409	3.81452308883143E-73	3.955660443118193E-70	7.911320886236385E-72	T27F6.8;C43F9.6;Y59E9AL.3;W09C3.6;R09E10.6;T10E9.4;F53B6.4;T21G5.4;D1086.17;F07A5.2;B0261.6;C33F10.1;ZK938.1;C14C10.1;Y59E9AL.6;C10G11.8;F54F12.1;Y43F8A.2;F37A4.4;F08H9.2;R06B10.1;T16A9.5;W01B6.5;T16H12.6;F52H3.6;W02B12.12;F47B8.11;T22C1.8;F44D12.3;C50F2.5;F09E10.11;C27D8.2;C55C3.6;ZK354.8;R10E9.2;Y41C4A.19;Y46C8AL.1;ZK858.2;T27A3.5;T23B7.1;T08B6.4;F32H2.7;F32B4.2;C43E11.5;T21G5.1;F26E4.5;H32C10.…	http://www.ncbi.nlm.nih.gov/pubmed/26715664
Mutants	UP by crtc-1 mutant	112	758	542	30409	2.341878446762728E-68	2.428527949292949E-65	4.761819508417547E-67	F22B7.9;C34G6.6;F11C7.5;F18E3.13;T27D12.1;C17G1.6;F26A3.4;C44H4.3;K03H1.4;Y69H2.14;F14F7.1;C06B3.6;F14H3.6;F18E3.11;F56B3.1;F16B4.4;W01F3.3;F46C8.6;W04G3.2;F53B3.6;W04G3.8;C14A4.9;F35G2.4;C48E7.1;B0365.1;C34G6.2;Y71D11A.1;F35C11.5;ZK1290.12;R10E4.4;T06G6.6;ZK783.1;F52B11.3;F19H8.4;R07E3.6;W04G3.3;F07C4.7;C28D4.3;T14B4.7;Y54G2A.11;C14B1.9;ZC404.8;Y45F10A.2;Y102A11A.5;F58A3.5;F18A1.7;EGAP7.1;F59A6.…	http://www.ncbi.nlm.nih.gov/pubmed/25723162
Mutants	Down in alg-1(gk214)	114	758	568	30409	3.534751430969208E-68	3.6655372339150685E-65	7.049110065221286E-67	C34G6.6;K10H10.2;C17G1.6;C06B3.6;W01F3.3;F46C8.6;W04G3.2;W04G3.8;C14A4.9;K08E3.10;F32B6.6;Y71D11A.1;C39H7.1;ZK354.5;T27C10.7;ZK1290.12;T06G6.6;ZK354.11;R09E10.6;F52B11.3;F19H8.4;R07E3.6;W04G3.3;F53B6.4;Y51H7C.13;T14B4.7;T27E7.1;Y102A11A.5;M03B6.3;F13A7.1;F43H9.4;EGAP7.1;H03E18.1;K07E3.9;F52E4.6;T13F3.6;T01G5.1;K07F5.5;Y37A1B.7;C42D4.13;Y43C5A.1;T16A9.5;F49C5.11;C31H2.2;T16H12.6;F52H3.6;F47B8.11;F…	https://pubmed.ncbi.nlm.nih.gov/28645154/
Mutants	Down tom-1 mutant	77	758	216	30409	5.327991937228889E-66	5.525127638906358E-63	1.0424769130011996E-64	F56A4.3;F56A4.9;F32B6.6;C39H7.1;ZK354.5;Y59E9AL.3;ZK354.11;W09C3.6;R09E10.6;ZK354.1;T13F2.11;K07F5.9;F53B6.4;Y38C1AA.7;C50E10.1;K05F1.2;Y51H7C.13;B0414.3;T13F2.10;F07A5.2;C33F10.1;C35B1.4;ZK938.1;K07F5.5;Y19D10A.9;C15C6.2;Y43C5A.1;T16A9.5;T03F1.5;Y46G5A.10;Y59E9AR.1;F52H3.6;W02B12.12;C18G1.5;F44D12.3;R10E9.2;H17B01.2;T23B7.1;T08B6.4;W09C3.7;K07F5.2;C01B4.7;K08F4.8;B0280.17;F58A6.9;F26A3.5;ZK265.3…	http://www.ncbi.nlm.nih.gov/pubmed/16103915
Mutants	UP spr-5 mutant (sprf13 vs. N2)	177	758	1600	30409	3.066671275907317E-65	3.1801381131158876E-62	5.88914465391831E-64	Y46H3A.3;Y46H3A.2;C44H4.3;Y54E10A.17;F14F7.1;W04G3.2;W04G3.8;F35G2.4;C43F9.6;F46F2.3;C39H7.1;ZK354.5;Y59E9AL.3;T27C10.7;T06G6.6;ZK354.11;W09C3.6;F52B11.3;T13F2.11;F19H8.4;R07E3.6;W04G3.3;K07F5.9;F53B6.4;F47G6.4;Y38C1AA.7;T21G5.4;K05F1.2;Y51H7C.13;T27E7.1;Y102A11A.5;ZK520.5;F07A5.2;B0261.6;C33F10.1;H03E18.1;ZK938.1;Y25C1A.1;C14C10.1;T13F3.6;K05F1.3;K07F5.5;Y19D10A.9;W09D6.4;C10G11.8;C15C6.2;F32G8.…	http://www.ncbi.nlm.nih.gov/pubmed/19379696
Mutants	down by zip-2 RNAi on OP50	74	758	216	30409	6.321991728107145E-62	6.55590542204711E-59	1.1919828040085655E-60	C39H7.1;Y59E9AL.3;W09C3.6;T10E9.4;Y38C1AA.7;T21G5.4;C50E10.1;F07A5.2;C33F10.1;ZK938.1;Y25C1A.1;C14C10.1;Y59E9AL.6;W09D6.4;C15C6.2;Y43F8A.2;T16A9.5;T03F1.5;F52H3.6;F47B8.11;F55C5.1;F26B1.8;C50F2.5;ZC168.6;F32A11.3;Y46C8AL.1;ZK858.2;T08B6.4;F32H2.7;C43E11.5;ZK550.5;C36H8.1;T23B3.5;C25G4.6;B0280.17;C29E6.5;Y38H8A.4;ZK354.2;K11C4.1;C24D10.2;B0205.10;Y47D3A.13;Y59E9AL.2;Y47G6A.26;F40H6.1;C41G7.6;T23G1…	http://www.ncbi.nlm.nih.gov/pubmed/20133860
Mutants	UP by osm-9 (King)	111	758	637	30409	1.182370402122465E-59	1.2261181070009963E-56	2.189496619644636E-58	F07G6.10;F16B4.4;Y38E10A.15;F31C3.9;C43F9.6;K08E3.10;F46F2.3;ZK354.5;Y59E9AL.3;T27C10.7;ZK354.11;R09E10.6;ZK354.1;T13F2.11;Y38E10A.26;Y38C1AA.7;C50E10.1;D1086.17;F13A7.1;F07A5.2;F26D2.2;T13F3.6;K05F1.3;T01G5.1;K07F5.5;F54F12.1;F47B8.11;W06H3.1;F26B1.8;C50F2.5;T12B5.14;R10E9.2;ZK858.2;T27A3.5;T21G5.1;H32C10.1;Y79H2A.2;ZK512.8;T23B3.5;C14A6.13;ZK856.12;F58A6.9;C09D4.3;Y49E10.4;F33E11.2;K11C4.1;C30G…	https://www.ncbi.nlm.nih.gov/pubmed/27111894
Mutants	UP by cgh-1 RNAi	81	758	299	30409	8.102513039967639E-59	8.40230602244644E-56	1.4740887758677966E-57	C39H7.1;T12F5.3;W09C3.6;R09E10.6;F53B6.4;Y38C1AA.7;T21G5.4;C50E10.1;F26A3.3;F13A7.1;B0261.6;ZK938.1;T26A5.3;C10G11.8;C15C6.2;F08H9.2;T16A9.5;T03F1.5;T16H12.6;F52H3.6;W02B12.12;F47B8.11;F55C5.1;ZK945.7;ZC168.6;ZK354.8;F32A11.3;R10E9.2;Y46C8AL.1;T27A3.5;Y105C5B.5;F32H2.7;F32B4.2;ZK550.5;C36H8.1;C08F8.6;C25G4.6;B0280.17;C18E3.6;C14A6.13;K09C6.7;Y47G6A.11;F36A2.10;Y38H8A.4;B0491.3;C30G7.3;Y106G6D.3;Y…	http://www.ncbi.nlm.nih.gov/pubmed/22693456
Mutants	UP by smgl-1 depletion	181	758	1873	30409	8.817002356162816E-58	9.14323144334084E-55	1.5764192143691105E-56	Y38E10A.13;Y46H3A.2;K11G12.1;T27F6.8;F16B4.4;Y38E10A.15;F53B3.6;C43F9.6;C39H7.1;T27C10.7;T06G6.6;R10D12.1;W09C3.6;R09E10.6;T10E9.4;F53B6.4;Y38E10A.26;Y38C1AA.7;T21G5.4;C50E10.1;Y51H7C.13;C36E6.8;T27E7.1;F58A3.5;C54E4.5;D1086.17;F13A7.1;F07A5.2;B0261.6;C33F10.1;M117.4;ZK938.1;Y25C1A.1;C14C10.1;Y59E9AL.6;T13F3.6;K05F1.3;F08F3.4;K07F5.5;W09D6.4;C10G11.8;C15C6.2;F54F12.1;F46F5.6;Y43F8A.2;F37A4.4;F08H…	http://www.ncbi.nlm.nih.gov/pubmed/23828042
Mutants	UP eri-1 mutant	108	758	638	30409	1.0984987587275496E-56	1.139143212800469E-53	1.930751208136388E-55	C43F9.6;C39H7.1;T12F5.3;W09C3.6;K07F5.9;F53B6.4;EEED8.3;T21G5.4;F13A7.1;M117.4;ZK418.8;Y25C1A.1;W09D6.4;Y43F8A.2;T16A9.5;T03F1.5;K09E4.1;F55C5.1;ZK858.3;C50F2.5;ZC168.6;R10E9.2;T23B7.1;F32H2.7;C35E7.10;C43E11.5;Y76A2A.1;C52E4.7;C06A1.3;C36H8.1;ZK512.8;C08F8.6;C25G4.6;B0280.17;R07E5.6;C25A8.5;C17G10.3;Y38H8A.4;ZK354.2;K11C4.1;C02B10.6;B0491.3;C24D10.2;B0205.10;Y47D3A.13;T05F1.2;H04M03.1;F40H6.1;K0…	http://www.ncbi.nlm.nih.gov/pubmed/17919598
Mutants	UP by daf-2;rsks-1 mutant	136	758	1066	30409	1.4322533646553547E-56	1.4852467391476028E-53	2.4754112319126716E-55	F56A4.3;C12C8.1;F22B7.9;Y38E10A.13;C34G6.6;C44H4.3;Y69H2.14;T27F6.8;F56B3.1;W01F3.3;F53B3.6;W04G3.8;F32B6.6;C39H7.1;ZK354.5;Y59E9AL.3;T27C10.7;ZK354.11;ZK783.1;W09C3.6;ZK354.1;T10E9.4;T13F2.11;F53B6.4;Y38E10A.26;Y38C1AA.7;C50E10.1;K05F1.2;T19H5.4;T27E7.1;B0414.3;F28F8.2;F13A7.1;T13F2.10;F07A5.2;B0261.6;C33F10.1;ZK938.1;C14C10.1;K07F5.5;C10G11.8;C15C6.2;F37A4.4;F08H9.2;R06B10.1;T16A9.5;T03F1.5;Y59…	http://www.ncbi.nlm.nih.gov/pubmed/24332851
Mutants	UP mev-1 RNAi, ETC complex I	113	758	725	30409	1.4312238402743777E-55	1.4841791223645297E-52	2.433080528466442E-54	F56A4.3;C12C8.1;Y46H3A.3;F56A4.9;Y46H3A.2;F44E5.4;Y38E10A.15;C43F9.6;Y59E9AL.3;T06G6.6;T10E9.4;F53B6.4;C50E10.1;T27E7.1;F07A5.2;C33F10.1;ZK938.1;Y25C1A.1;K05F1.3;Y19D10A.9;C15C6.2;F46F5.6;F37A4.4;R06B10.1;T16A9.5;Y65B4BL.1;T16H12.6;F52H3.6;W02B12.12;T22C1.8;F44D12.3;C50F2.5;C27D8.2;ZK354.8;Y46C8AL.1;T27A3.5;T23B7.1;C23G10.6;C35E7.10;F32B4.2;C43E11.5;H32C10.1;C52E4.7;C06A1.3;C01B4.7;C36H8.1;ZK512.…	http://www.ncbi.nlm.nih.gov/pubmed/18178500
Mutants	Down nduf-6 RNAi, ETC complex I	109	758	676	30409	4.816812174756534E-55	4.995034225222526E-52	8.056506814875042E-54	K06A4.5;F16B4.4;F32B6.6;C39H7.1;ZK354.5;Y59E9AL.3;ZK354.11;W09C3.6;R09E10.6;ZK354.1;T10E9.4;T13F2.11;F19H8.4;K07F5.9;F53B6.4;Y38C1AA.7;T21G5.4;K05F1.2;Y51H7C.13;T27E7.1;Y71F9AL.4;ZK520.5;T13F2.10;F07A5.2;C33F10.1;ZK938.1;Y25C1A.1;Y59E9AL.6;K05F1.3;K07F5.5;W09D6.4;Y37A1B.7;C15C6.2;Y43C5A.1;F08H9.2;T16A9.5;T03F1.5;Y46G5A.10;Y59E9AR.1;F52H3.6;W02B12.12;F55C5.1;F44D12.3;ZK945.7;C27D8.2;ZC168.6;F32A11…	http://www.ncbi.nlm.nih.gov/pubmed/18178500
Mutants	UP by ife-1 mutant polysome	107	758	651	30409	7.671328855534224E-55	7.95516802318899E-52	1.2627250830458714E-53	F14H3.6;F44E5.4;Y38E10A.15;ZK792.2;W03D2.4;F35C11.5;T12F5.3;F58G11.3;ZK381.1;EEED8.3;B0238.9;C28D4.3;T25G3.2;K09H11.3;Y71F9B.7;ZC404.8;Y45F10A.2;C31H1.8;T07F8.3;F55G1.6;F59A6.5;T21E3.1;C18G1.4;Y19D10A.9;F56D1.7;Y65B4BL.2;T01C3.3;C06A5.6;F54E12.2;C25D7.6;W06B4.1;F32D1.6;R01H2.3;ZC155.4;F44E2.2;C41G7.3;W03C9.7;C32F10.5;F55A11.8;Y111B2A.3;M7.2;Y45F10C.3;Y45G5AM.2;F11E6.7;C30G12.6;C37C3.9;C34G6.5;F26…	http://www.ncbi.nlm.nih.gov/pubmed/26542024
Mutants	Targets 26G-RNAs in alg-3; alg-4 double mutant	133	758	1075	30409	1.1154899868973267E-53	1.1567631164125278E-50	1.8074423693945747E-52	C03C10.4;T27F6.8;C43F9.6;Y40B10A.1;C39H7.1;T27C10.7;ZK354.11;Y38C1AA.7;K09H11.3;K05F1.2;F26A3.3;ZK520.5;B0414.3;D1086.17;F07A5.2;W05B10.1;M117.4;Y25C1A.1;T21B10.4;Y59E9AL.6;C01G8.6;K05F1.3;K07F5.5;W09D6.4;K10B2.5;Y43C5A.1;Y43F8A.2;T16A9.5;Y65B4BL.2;F55C5.1;T22C1.8;C18G1.5;F44D12.3;ZK945.7;C50F2.5;ZC168.6;C41G7.3;C55C3.6;ZK354.8;R10E9.2;T23B7.1;F32H2.7;C35E7.10;F32B4.2;Y76A2A.1;T21G5.1;H32C10.1;C5…	http://www.ncbi.nlm.nih.gov/pubmed/20133686
Mutants	UP by pgl-1 mutant (Knutson)	219	758	2869	30409	3.4340530108707107E-53	3.561112972272927E-50	5.478635341958349E-52	F56A4.3;Y43F8B.2;F56A4.9;C34G6.6;F11C7.5;F26A3.4;Y69H2.14;Y54E10A.17;T28B8.1;F44E5.4;F56B3.1;F35G2.4;C43F9.6;ZK792.2;C34G6.2;K08E3.10;F32B6.6;C39H7.1;ZK354.5;Y59E9AL.3;ZK354.11;ZK783.1;W09C3.6;R09E10.6;ZK354.1;F52B11.3;T10E9.4;T13F2.11;K07F5.9;F53B6.4;F47G6.4;Y38C1AA.7;T21G5.4;C50E10.1;K05F1.2;Y54G2A.11;T27E7.1;F28F8.2;D1086.17;F13A7.1;T13F2.10;F07A5.2;B0261.6;Y57A10A.26;C33F10.1;ZK938.1;Y25C1A.1…	https://www.ncbi.nlm.nih.gov/pubmed/28258184
Mutants	UP by aak-2 overexpressed	98	758	561	30409	1.4505364719698797E-52	1.5042063214327653E-49	2.2791004870193412E-51	C34G6.6;K10H10.2;C44H4.3;W01F3.3;F46C8.6;Y38E10A.15;W04G3.2;W04G3.8;C14A4.9;F32B6.6;C39H7.1;ZK354.5;Y59E9AL.3;ZK1290.12;T06G6.6;ZK354.11;ZK783.1;W09C3.6;R09E10.6;ZK354.1;F52B11.3;T10E9.4;T13F2.11;R07E3.6;W04G3.3;Y38C1AA.7;K05F1.2;T14B4.7;T27E7.1;Y102A11A.5;F58A3.5;M03B6.3;T13F2.10;F07A5.2;C33F10.1;EGAP7.1;H03E18.1;C14C10.1;F52E4.6;T01G5.1;K07F5.5;C10G11.8;Y37A1B.7;F37A4.4;T16A9.5;T03F1.5;C31H2.2;…	http://www.ncbi.nlm.nih.gov/pubmed/26959186
Mutants	UP by aak-2 overexpressed and rsks-1 mutant	120	758	906	30409	2.3221450061055467E-51	2.408064371331452E-48	3.594125927360376E-50	F56A4.3;Y43F8B.2;C34G6.6;C44H4.3;F14F7.1;K06A4.5;F44E5.4;F56B3.1;F16B4.4;W01F3.3;F46C8.6;Y38E10A.15;W04G3.2;F53B3.6;W04G3.8;C14A4.9;F35G2.4;C48E7.1;F32B6.6;F46F2.3;C39H7.1;ZK354.5;Y59E9AL.3;ZK1290.12;T06G6.6;ZK354.11;ZK783.1;W09C3.6;R09E10.6;ZK354.1;F52B11.3;T10E9.4;T13F2.11;F19H8.4;R07E3.6;W04G3.3;F53B6.4;C01F1.3;Y38C1AA.7;K05F1.2;T14B4.7;T27E7.1;Y102A11A.5;F58A3.5;M03B6.3;T13F2.10;F07A5.2;C33F1…	http://www.ncbi.nlm.nih.gov/pubmed/26959186
Mutants	Down alg-3, alg-4 double mutant dependent 26G-RNA targets	74	758	330	30409	2.3540330963859304E-47	2.4411323209522097E-44	3.5899004719885435E-46	Y40B10A.1;T10E9.4;Y38C1AA.7;F07A5.2;M117.4;C18G1.4;Y25C1A.1;K07F5.5;W09D6.4;K10B2.5;Y43C5A.1;Y43F8A.2;F55C5.1;T22C1.8;C18G1.5;F44D12.3;ZC168.6;C41G7.3;ZK354.8;F32A11.3;Y46C8AL.1;T23B7.1;C35E7.10;W09C3.7;Y76A2A.1;ZK512.8;C25G4.6;F58A6.9;C09D4.3;C17G10.3;K11C4.1;C02B10.6;C24D10.2;B0205.10;Y47D3A.13;C30G7.3;F40H6.1;K05F1.9;M70.3;W03F11.4;B0218.7;Y54F10BM.3;T23F6.3;F09C12.8;C30B5.3;C15H7.3;AH10.1;F33…	http://www.ncbi.nlm.nih.gov/pubmed/20133686
Mutants	down by lem-2(tm1582) mutant and emr-1 RNAi	133	758	1224	30409	3.658227586703174E-47	3.7935820074111915E-44	5.4979449382770895E-46	Y45G12C.16;R107.5;T05G5.3;Y17G7B.5;F14H3.6;Y49E10.19;B0365.1;Y40B10A.1;F35C11.5;R10E4.4;F58G11.3;ZK381.1;B0238.9;C28D4.3;K09H11.3;C14B1.9;Y14H12B.2;Y45F10A.2;Y23H5A.3;T19H12.2;C31H1.8;B0414.3;F18A1.7;T01B11.3;T21E3.1;Y54G11A.3;T27F6.4;T26A5.3;T07G12.6;C18G1.4;Y39G10AR.14;ZK632.1;K10B2.5;F56D1.7;C30G12.7;Y65B4BL.2;T01C3.3;ZK858.3;C18G1.5;F48E8.7;C25D7.6;W06B4.1;W06H3.1;R01H2.3;F44E2.2;T05G5.7;W03C…	http://www.ncbi.nlm.nih.gov/pubmed/24490688
Mutants	Up in F1 hrde-1	77	758	373	30409	1.5731483868245249E-46	1.6313548771370324E-43	2.3305069673386178E-45	C39H7.1;W09C3.6;R09E10.6;T10E9.4;K07F5.9;Y38C1AA.7;T21G5.4;K05F1.2;D1086.17;F07A5.2;C33F10.1;T13F3.6;K05F1.3;K07F5.5;C10G11.8;C15C6.2;Y43F8A.2;F08H9.2;T16A9.5;T03F1.5;T16H12.6;W02B12.12;F47B8.11;F55C5.1;F26B1.8;ZC168.6;R10E9.2;ZK858.2;T23B7.1;T08B6.4;F32H2.7;C52E4.7;K08F4.8;C08F8.6;C25G4.6;F58A6.9;Y47D3A.13;Y106G6D.3;Y106G6H.13;M70.3;W03F11.4;C02F5.5;B0218.7;B0511.11;K03H1.1;Y38H8A.3;F32B6.4;F40F…	https://pubmed.ncbi.nlm.nih.gov/28535375/
Mutants	Up in set-26; glp-1 vs glp-1	112	758	879	30409	3.980569060751652E-46	4.127850115999463E-43	5.813873402816144E-45	C12C8.1;Y46H3A.3;Y43F8B.2;Y46H3A.2;Y69H2.14;F14F7.1;F44E5.4;F56B3.1;Y49E10.19;F32B6.6;F46F2.3;ZK354.5;T27C10.7;ZK354.1;T13F2.11;F53B6.4;C50E10.1;Y71F9B.7;Y54G2A.11;T27E7.1;F28F8.2;F13A7.1;T13F2.10;F07A5.2;C33F10.1;W05B10.1;Y25C1A.1;C14C10.1;K07F5.5;W09D6.4;C10G11.8;F54F12.1;Y43F8A.2;F08H9.2;F55C5.1;T22C1.8;ZK945.7;F09E10.11;C27D8.2;ZC168.6;F32A11.3;Y46C8AL.1;T27A3.5;T08B6.4;F32H2.7;C35E7.10;F26E4…	https://pubmed.ncbi.nlm.nih.gov/29714684/
Mutants	down by csr-1 hypomorphic mutant	73	758	346	30409	9.12955260745025E-45	9.467346053925909E-42	1.3149091741563764E-43	T27D12.1;F56B3.1;Y49E10.19;W03D2.4;F35C11.5;T12F5.3;T25G3.2;F26A3.3;Y45F10A.2;T19H12.2;C31H1.8;T27F6.4;C18G1.4;Y39G10AR.14;K10B2.5;F56D1.7;Y65B4BL.2;T01C3.3;C06A5.6;Y65B4BL.1;F54E12.2;F23B12.8;C25D7.6;T07G12.10;R01H2.3;W03C9.7;C05D2.5;Y18D10A.11;C23G10.6;C27A2.3;T06E6.2;Y54G9A.5;Y45G5AM.2;C37C3.9;C08C3.4;C29E6.5;H27M09.3;Y47G6A.1;C06G3.2;Y110A2AR.1;Y39A1A.12;T05F1.2;T22D1.5;R144.10;Y45G5AM.8;F57B…	http://www.ncbi.nlm.nih.gov/pubmed/24681887
Mutants	UP by aak-2 overexpressed and daf-2:rsks-1 mutant	118	758	1023	30409	3.1546041069010356E-44	3.271324458856374E-41	4.481266381995032E-43	F56A4.3;C34G6.6;C44H4.3;F14F7.1;C06B3.6;T28B8.1;F44E5.4;F56B3.1;W01F3.3;F46C8.6;Y38E10A.15;W04G3.2;F53B3.6;W04G3.8;C14A4.9;F32B6.6;C39H7.1;ZK354.5;Y59E9AL.3;ZK1290.12;T06G6.6;ZK354.11;ZK783.1;W09C3.6;R09E10.6;ZK354.1;F52B11.3;T10E9.4;T13F2.11;R07E3.6;W04G3.3;F53B6.4;Y38C1AA.7;K05F1.2;T14B4.7;Y102A11A.5;F58A3.5;B0414.3;F43H9.4;T13F2.10;F07A5.2;C33F10.1;EGAP7.1;H03E18.1;ZK938.1;F52E4.6;T01G5.1;K07F…	http://www.ncbi.nlm.nih.gov/pubmed/26959186
Mutants	UP nth-1;xbp-1 mutant	113	758	967	30409	7.823200343138702E-43	8.112658755834834E-40	1.0963052372749775E-41	C12C8.1;K10H10.2;T27D12.1;C17G1.6;T27F6.8;F52E10.4;C43F9.6;C39H7.1;Y59E9AL.3;F29C6.1;R09E10.6;T10E9.4;F53B6.4;T21G5.4;C50E10.1;ZK520.5;F28F8.2;F07A5.2;C33F10.1;ZK938.1;Y25C1A.1;C14C10.1;Y59E9AL.6;K05F1.3;F08F3.4;K07F5.5;W09D6.4;C10G11.8;C15C6.2;T16A9.5;T03F1.5;F52H3.6;F47B8.11;F44D12.3;C50F2.5;R10E9.2;Y46C8AL.1;ZK858.2;T27A3.5;T23B7.1;T08B6.4;F32H2.7;C43E11.5;F26E4.5;H32C10.1;C52E4.7;Y79H2A.2;ZK5…	http://www.ncbi.nlm.nih.gov/pubmed/20382984
Mutants	UTR5 enriched and down in alg-3, alg-4 double mutant dependent 26G-RNA targets	52	758	157	30409	1.8000695502090373E-42	1.8666721235667716E-39	2.488896164755696E-41	T10E9.4;Y38C1AA.7;F07A5.2;M117.4;Y25C1A.1;W09D6.4;Y43F8A.2;F55C5.1;T22C1.8;ZC168.6;ZK354.8;Y46C8AL.1;C35E7.10;Y76A2A.1;ZK512.8;C25G4.6;C17G10.3;K11C4.1;C02B10.6;C24D10.2;B0205.10;C30G7.3;F40H6.1;K05F1.9;M70.3;W03F11.4;B0218.7;T23F6.3;F09C12.8;C30B5.3;C15H7.3;AH10.1;F53B6.7;F40G12.10;B0252.5;ZK1127.2;F19B6.4;F26F4.2;F36A2.14;F59A6.4;T27A3.4;C36B1.10;H20J04.1;F36H12.5;K08C9.2;F17E9.5;F58E6.5;F36H12…	http://www.ncbi.nlm.nih.gov/pubmed/20133686
Mutants	UP lin-35 mutant(n745, NULL) L1	123	758	1171	30409	6.389503166876486E-42	6.625914784050915E-39	8.718308926382784E-41	F11C7.5;K10H10.2;T05G5.3;Y17G7B.5;F14F7.1;Y48E1B.12;T27F6.8;F56B3.1;F16B4.4;Y38E10A.15;F53B3.6;Y49E10.19;W03D2.4;ZK1055.1;F58A4.4;Y40B10A.1;F41H10.10;F07C4.7;ZK381.1;C28D4.3;Y14H12B.2;ZC404.8;F58A3.5;M03B6.3;F28F8.2;C54E4.5;F43H9.4;T01B11.3;F59A6.5;F26D2.2;ZK1127.7;F20A1.9;ZK418.8;T06E4.1;C18G1.4;T21B10.4;Y39G10AR.14;C01G8.6;Y19D10A.9;C14B1.7;F54E12.2;C55B7.1;F23B12.8;F48E8.7;C25D7.6;W06B4.1;R01H…	http://www.ncbi.nlm.nih.gov/pubmed/17368442
Mutants	Two fold or less 26G-RNAs in the alg-3; alg-4 double mutant	74	758	397	30409	1.7669216819042866E-41	1.8322977841347452E-38	2.3796075118633057E-40	Y40B10A.1;T10E9.4;Y38C1AA.7;F07A5.2;M117.4;C18G1.4;Y25C1A.1;K07F5.5;W09D6.4;K10B2.5;Y43C5A.1;Y43F8A.2;F55C5.1;T22C1.8;C18G1.5;F44D12.3;ZC168.6;C41G7.3;ZK354.8;F32A11.3;Y46C8AL.1;T23B7.1;C35E7.10;W09C3.7;Y76A2A.1;ZK512.8;C25G4.6;F58A6.9;C09D4.3;C17G10.3;K11C4.1;C02B10.6;C24D10.2;B0205.10;Y47D3A.13;C30G7.3;F40H6.1;K05F1.9;M70.3;W03F11.4;B0218.7;Y54F10BM.3;T23F6.3;F09C12.8;C30B5.3;C15H7.3;AH10.1;F33…	http://www.ncbi.nlm.nih.gov/pubmed/20133686
Mutants	UP by ercc-1 mutant	137	758	1468	30409	3.9907127134740764E-41	4.138369083872617E-38	5.305601389580279E-40	Y45G12C.16;Y43F8B.2;F22B7.9;F11C7.5;K11G12.1;C06B3.6;T27F6.8;T28B8.1;F44E5.4;F32B6.6;C39H7.1;ZK354.5;Y59E9AL.3;ZK354.11;R10D12.1;W09C3.6;R09E10.6;ZK354.1;T10E9.4;T13F2.11;K07F5.9;F53B6.4;Y38C1AA.7;K05F1.2;T19H5.4;T13F2.10;F07A5.2;C33F10.1;ZK938.1;C14C10.1;Y59E9AL.6;K05F1.3;T01G5.1;K07F5.5;Y19D10A.9;W09D6.4;C15C6.2;Y43C5A.1;Y43F8A.2;T16A9.5;T03F1.5;Y65B4BL.1;Y59E9AR.1;F52H3.6;W02B12.12;F47B8.11;F4…	http://www.ncbi.nlm.nih.gov/pubmed/24013725
Mutants	down by gld-2 RNAi	86	758	568	30409	5.617144568299153E-41	5.824978917326222E-38	7.373391034590155E-40	F14H3.6;F35C11.5;F41H10.10;ZK381.1;C28D4.3;C14B1.9;ZC404.8;Y45F10A.2;Y55F3BR.6;C31H1.8;B0414.3;T21E3.1;Y54G11A.3;T27F6.4;ZK418.8;T26A5.3;C01G8.6;K07A1.1;Y65B4BL.2;T01C3.3;C18G1.5;W06H3.1;F25D7.4;R01H2.3;ZC155.4;T05G5.7;C41G7.3;C05D2.5;F55A11.8;Y18D10A.11;Y45F10C.3;F56F11.4;Y54G9A.5;C08C3.4;F26D10.10;C18E3.6;ZK856.12;F33E11.2;H02I12.5;Y39C12A.8;D2030.6;T22D1.5;R144.10;Y45G5AM.8;C01G8.1;C14B1.2;C01…	http://www.ncbi.nlm.nih.gov/geo/query/acc.cgi?acc=GSE57993
Mutants	Down tdp-1 mutant	171	758	2271	30409	1.4075997971335062E-39	1.459680989627446E-36	1.8246012370343074E-38	F56A4.3;C12C8.1;Y46H3A.3;Y43F8B.2;F26H11.2;F22B7.9;C34G6.6;Y46H3A.2;R107.5;T27D12.1;C17G1.6;F26A3.4;C44H4.3;Y17G7B.5;F14H3.6;T28B8.1;F44E5.4;W01F3.3;F52E10.4;F46C8.6;W04G3.2;F53B3.6;W04G3.8;C14A4.9;Y49E10.19;F35G2.4;C43F9.6;W03D2.4;C48E7.1;F46F2.3;F35C11.5;T12F5.3;ZK1290.12;T06G6.6;ZK783.1;F58G11.3;R10D12.1;R09E10.6;F52B11.3;T10E9.4;F19H8.4;W04G3.3;C01F1.3;F07C4.7;B0238.9;C28D4.3;C50E10.1;T25G3.2…	http://www.ncbi.nlm.nih.gov/pubmed/22232551
Mutants	Down glp-4 vs. wt L3	45	758	123	30409	6.663846015602474E-39	6.910408318179765E-36	8.531368294049093E-38	F41H10.10;ZK381.1;F26D2.2;T27F6.4;F20A1.9;ZK418.8;T06E4.1;T07G12.6;T21B10.4;C01G8.6;ZK632.1;C55B7.1;W06H3.1;Y39A1A.11;C32F10.5;C30G12.6;F56C9.6;C18E3.6;ZK856.12;C38D4.4;T22D1.5;C44E4.3;B0261.7;C48B4.10;EEED8.1;C46A5.5;C16C8.16;F13D12.5;D2005.4;F35G12.11;C15H7.3;F13D12.9;D2030.7;F58A4.3;R06C7.9;C48B4.11;F47D12.7;B0523.3;R08C7.5;F52E1.10;C29A12.1;F55G1.5;C29H12.5;F57C2.3;T05E11.4	http://www.ncbi.nlm.nih.gov/pubmed/17096596
Mutants	genes with differential H3K4me3 level in F1 set-9 set-26	199	758	3009	30409	1.742496114907336E-38	1.8069684711589075E-35	2.2036200867791556E-37	F26H11.2;F22B7.9;R107.5;T05G5.3;Y17G7B.5;Y48E1B.12;T28B8.1;F56B3.1;Y49E10.19;C30B5.1;W03D2.4;ZK1055.1;F58A4.4;Y40B10A.1;Y71D11A.1;F35C11.5;T12F5.3;F57C9.5;R10E4.4;F58G11.3;F41H10.10;F47G6.4;T25G3.2;K09H11.3;Y71F9B.7;F26A3.3;T19H5.4;C14B1.9;Y14H12B.2;ZC404.8;Y23H5A.3;Y71F9AL.4;Y55F3BR.6;T19H12.2;C31H1.8;B0414.3;T07F8.3;F18A1.7;F59A6.5;T21E3.1;Y54G11A.3;T27F6.4;ZK1127.7;T26A5.3;T06E4.1;T07G12.6;C18…	https://pubmed.ncbi.nlm.nih.gov/29714684/
Mutants	Down vhl-1 mutant vs. wildtype	122	758	1253	30409	3.107206698279526E-38	3.2221733461158685E-35	3.882136561585384E-37	C03C10.4;C43F9.6;F32B6.6;F46F2.3;C39H7.1;ZK354.5;ZK354.11;W09C3.6;R09E10.6;ZK354.1;T13F2.11;F19H8.4;K07F5.9;F53B6.4;T21G5.4;K05F1.2;T27E7.1;T13F2.10;F07A5.2;C35B1.4;M117.4;ZK938.1;Y25C1A.1;C14C10.1;E02H4.4;K07F5.5;W09D6.4;C10G11.8;C15C6.2;Y43C5A.1;Y43F8A.2;T16A9.5;T03F1.5;K09E4.1;T16H12.6;F52H3.6;F47B8.11;F23H12.5;F44D12.3;ZC168.6;R10E9.2;ZK858.2;T08B6.4;C43E11.5;K07F5.2;C06A1.3;ZK550.5;Y79H2A.2;…	http://www.ncbi.nlm.nih.gov/pubmed/15361934
Mutants	down by gas-1 mutant (Marni)	69	758	378	30409	4.805746721615063E-38	4.98355935031482E-35	5.9328087503747866E-37	F32B6.6;C39H7.1;ZK354.5;Y59E9AL.3;ZK354.11;W09C3.6;R09E10.6;ZK354.1;T10E9.4;T13F2.11;K07F5.9;F53B6.4;Y38C1AA.7;K05F1.2;T27E7.1;T13F2.10;F07A5.2;C33F10.1;Y59E9AL.6;K05F1.3;K07F5.5;Y19D10A.9;W09D6.4;C10G11.8;Y43C5A.1;T16A9.5;T03F1.5;Y59E9AR.1;W02B12.12;F44D12.3;ZC155.4;ZC168.6;R10E9.2;T23B7.1;K07F5.2;K08F4.8;C36H8.1;F58A6.9;F20H11.5;Y47D3A.13;ZK265.3;Y59E9AL.2;Y106G6H.13;K05F1.9;T23G11.1;Y38H8A.3;F…	https://www.ncbi.nlm.nih.gov/geo/query/acc.cgi?acc=GSE66680
Mutants	UP unc-120 mutant muscle	66	758	357	30409	9.968899219450499E-37	1.0337748490570167E-33	1.2162057047729607E-35	K06A4.5;F53B3.6;F09A5.9;R09E10.6;F47G6.4;Y38C1AA.7;Y71F9AL.4;ZK520.5;C33F10.1;M117.4;Y59E9AL.6;W09D6.4;F08H9.2;T16A9.5;T16H12.6;F47B8.11;C55C3.6;F32A11.3;Y46C8AL.1;C23G10.6;T08B6.4;F32B4.2;C36H8.1;T23B3.5;C08F8.6;K09C6.7;F09D12.1;Y38H8A.4;C02B10.6;B0205.10;Y47D3A.13;C30G7.3;H04M03.1;Y47G6A.26;K05F1.9;C41G7.6;W03F11.4;T25B9.6;C02F5.5;C38C3.3;F32B6.4;K02E11.1;C15H7.3;F58D2.2;T28H11.7;C33F10.11;Y47D…	http://www.ncbi.nlm.nih.gov/pubmed/22219512
Mutants	UP gld-1 mutant, polysomal	63	758	330	30409	6.765726057878178E-36	7.016057922019671E-33	8.158206886069384E-35	MTCE.23;F18E3.13;F18E3.12;F53B3.6;C39H7.1;T12F5.3;F57C9.5;W09C3.6;F53B6.4;F41H10.10;ZK381.1;Y38C1AA.7;Y51H7C.13;T27E7.1;B0261.6;F26D2.2;Y54G11A.3;T21B10.4;C01G8.6;C56A3.8;F08H9.2;T16A9.5;T03F1.5;W02B12.12;F55C5.1;R10E9.2;F32H2.7;F32B4.2;D1086.7;C08C3.4;C25G4.6;C18E3.6;Y110A7A.18;Y38H8A.4;Y37H2A.5;B0491.3;D2030.6;R144.10;Y106G6H.13;Y45G5AM.8;T23G11.1;Y110A7A.15;Y73B6BL.2;Y38H8A.3;Y66D12A.19;Y43E12…	http://www.ncbi.nlm.nih.gov/pubmed/22693456
Mutants	Down specific ints-5	79	758	556	30409	1.319445116156569E-35	1.368264585454362E-32	1.5727179143153589E-34	T05G5.3;Y17G7B.5;W03D2.4;ZK1055.1;F35C11.5;F57C9.5;R10E4.4;F58G11.3;C28D4.3;C14B1.9;ZC404.8;Y45F10A.2;Y23H5A.3;C31H1.8;B0414.3;T07F8.3;F59A6.5;W05B10.1;T27F6.4;Y39G10AR.14;ZK632.1;F56D1.7;C30G12.7;Y65B4BL.2;T01C3.3;C06A5.6;C55B7.1;C18G1.5;F48E8.7;C25D7.6;W06B4.1;F32D1.6;R01H2.3;W03C9.7;Y62E10A.15;C05D2.5;Y45F10C.3;F56F11.4;Y54G9A.5;F11E6.7;C37C3.9;F26D10.10;F56C9.6;C35D10.13;C33H5.4;F02A9.6;H02I1…	https://pubmed.ncbi.nlm.nih.gov/30807579/
Mutants	UP rde-1(ne300) mutant	45	758	145	30409	2.50979942647553E-35	2.602662005255125E-32	2.957570460517187E-34	F56A4.3;C34G6.6;F32B6.6;C39H7.1;ZK354.5;Y59E9AL.3;ZK354.11;ZK354.1;T13F2.11;K07F5.9;F53B6.4;Y38C1AA.7;K05F1.2;T13F2.10;C33F10.1;K07F5.5;W09D6.4;Y43C5A.1;T16A9.5;T03F1.5;Y59E9AR.1;F44D12.3;T23B7.1;K07F5.2;K08F4.8;F58A6.9;Y47D3A.13;Y59E9AL.2;T23G11.1;Y38H8A.3;K06A5.2;R13H9.2;C24D10.8;F11G11.8;F36H12.7;T08B2.12;C24D10.7;C34F11.4;T27A3.4;R05F9.8;F17E9.5;F58A6.8;Y69E1A.2;M03A1.7;T27A3.3	http://www.ncbi.nlm.nih.gov/pubmed/17526642
Mutants	Up by pmt-2(RNAi)	156	758	2097	30409	3.248924779460185E-35	3.369134996300212E-32	3.7855449396631596E-34	C12C8.1;F22B7.9;F11C7.5;F26A3.4;F36A2.3;T27F6.8;T28B8.1;W01F3.3;F52E10.4;W04G3.8;W09C3.6;T10E9.4;F19H8.4;W04G3.3;F47G6.4;C50E10.1;Y54G2A.11;F28F8.2;C54E4.5;F13A7.1;F07A5.2;B0261.6;Y57A10A.26;C35B1.4;ZK938.1;Y25C1A.1;C14C10.1;F52E4.6;Y59E9AL.6;F25E5.8;C10G11.8;C15C6.2;F54F12.1;F46F5.6;Y43F8A.2;F37A4.4;T16A9.5;T16H12.6;W02B12.12;F47B8.11;F55C5.1;T22C1.8;R10F2.6;F26B1.8;C27D8.2;ZK354.8;F32A11.3;Y46C…	https://pubmed.ncbi.nlm.nih.gov/30333136/
Mutants	UP let-418 RNAi	86	758	676	30409	3.9712482493785383E-35	4.118184434605544E-32	4.575760482895049E-34	C12C8.1;F11C7.5;K10H10.2;F57C9.5;F58G11.3;F41H10.10;ZK381.1;C28D4.3;Y71F9B.7;ZC404.8;F18A1.7;F55G1.6;F26D2.2;T21E3.1;Y54G11A.3;K08E3.3;T26A5.3;T21B10.4;C01G8.6;C56A3.8;K10B2.5;C30G12.7;Y65B4BL.2;T01C3.3;F25D7.4;T05G5.7;T13F2.6;C41G7.3;C05D2.5;C32F10.5;Y111B2A.3;F56F11.4;Y54G9A.5;Y76A2A.1;C30G12.6;F56C9.6;C18E3.6;Y110A7A.18;H27M09.3;Y49E10.4;F33E11.2;Y47G6A.1;F02A9.6;C06G3.2;C38D4.1;Y110A2AR.1;D20…	http://www.ncbi.nlm.nih.gov/pubmed/21060680
Mutants	UP by elo-5 mutant under C13ISO	125	758	1418	30409	7.101704345938128E-35	7.364467406737838E-32	8.092821326085536E-34	Y38E10A.13;C06B3.6;F14H3.6;Y38E10A.15;F35C11.5;T12F5.3;F57C9.5;F58G11.3;F41H10.10;ZK381.1;EEED8.3;B0238.9;C28D4.3;F26A3.3;ZC404.8;C31H1.8;T07F8.3;F18A1.7;F26D2.2;W05B10.1;T21E3.1;ZK418.8;K08E3.3;T21B10.4;F08F3.4;K10B2.5;F56D1.7;C30G12.7;Y65B4BL.2;VF13D12L.1;ZK858.3;W06B4.1;F32D1.6;T07G12.10;ZC155.4;F44E2.2;T05G5.7;T13F2.6;C41G7.3;W03C9.7;C32F10.5;F55A11.8;Y18D10A.11;Y111B2A.3;M7.2;Y45F10C.3;F56F1…	http://www.ncbi.nlm.nih.gov/geo/query/acc.cgi?acc=GSE64973
Mutants	UP mep-1 RNAi	59	758	294	30409	7.49933475307164E-35	7.77681013893529E-32	8.453054498842708E-34	K10H10.2;C34G6.2;F41H10.10;ZK381.1;T25G3.2;Y71F9B.7;Y14H12B.2;F26D2.2;Y54G11A.3;T21B10.4;C01G8.6;K10B2.5;Y54E10A.12;C06A5.6;W06H3.1;F25D7.4;C05D2.5;Y111B2A.3;Y45G5AM.2;F56C9.6;ZK856.12;Y110A7A.18;F33E11.2;F20C5.3;F02A9.6;C38D4.4;H02I12.5;D2030.6;R144.10;F57B10.4;F11A5.9;B0261.7;C48B4.10;T01H3.4;Y110A7A.15;Y54F10BM.3;R119.7;F52F12.4;F33H1.2;F52B5.5;D2030.7;R06C7.9;F18A11.1;ZK616.5;Y17G9B.3;T07C4.3…	http://www.ncbi.nlm.nih.gov/pubmed/21060680
Mutants	Down tax-6 null	100	758	935	30409	1.7073933237503334E-34	1.7705668767290958E-31	1.9038353513216084E-33	C12C8.1;C17G1.6;C44H4.3;F18E3.11;F45E1.4;Y38E10A.15;C14A4.9;F35G2.4;C43F9.6;Y71D11A.1;ZK1290.12;T06G6.6;F19H8.4;R07E3.6;Y102A11A.5;ZK520.5;M03B6.3;F28F8.2;H03E18.1;Y25C1A.1;Y37A1B.7;Y43F8A.2;R06B10.1;K09E4.1;T16H12.6;F23H12.5;R10F2.6;Y46C8AL.1;H17B01.2;K08B12.1;T08B6.4;T26C5.2;C35E7.10;F32E10.3;Y43F4A.1;Y76A2A.1;ZK550.5;C08F8.6;C01F1.5;C09D4.3;Y38H8A.4;K11C4.1;F09F9.2;F01G10.5;B0205.10;F55G1.11;H…	http://www.ncbi.nlm.nih.gov/pubmed/21331044
Mutants	UP by met-2 set-25 mutant L1	78	758	580	30409	1.7597869948599502E-33	1.8248991136697683E-30	1.9413820358189025E-32	C06B3.6;T28B8.1;F57C9.5;F47G6.4;ZK381.1;C28D4.3;K09H11.3;Y54G2A.11;C14B1.9;Y14H12B.2;Y71F9AL.4;F26D2.2;W05B10.1;T21E3.1;C18G1.4;F55H12.2;Y54E10A.12;F49C5.11;K09E4.1;C14B1.7;W06B4.1;W06H3.1;R10F2.6;F25D7.4;C32F10.5;Y41C4A.19;Y46C8AL.1;Y18D10A.11;C26H9A.1;Y111B2A.3;M7.2;ZK1127.11;F56F11.4;Y45G5AM.2;F26D10.10;F56C9.6;ZK856.12;F33E11.2;Y47G6A.1;F38B7.5;C38D4.1;Y110A2AR.1;T28A8.5;Y45G5AM.8;C16A11.6;B0…	http://www.ncbi.nlm.nih.gov/geo/query/acc.cgi?acc=GSE79597
Mutants	UP by lin-35 mutant (Latorre)	73	758	507	30409	2.9493594225256604E-33	3.05848572115911E-30	3.2194586538516944E-32	T05G5.3;C06B3.6;W03D2.4;ZK1055.1;F58A4.4;R10E4.4;ZK381.1;C28D4.3;Y14H12B.2;ZC404.8;F59A6.5;F26D2.2;ZK418.8;T06E4.1;C18G1.4;Y39G10AR.14;F54E12.2;F23B12.8;F48E8.7;C25D7.6;W06B4.1;ZC155.4;F44E2.2;T05G5.7;T13F2.6;C27A2.3;T06E6.2;Y54G9A.5;F11E6.7;C34G6.5;R06C7.8;ZC168.4;C08C3.4;F26D10.10;C35D10.13;Y47G6A.11;C33H5.4;Y47G6A.1;R12B2.4;F02A9.6;T19E10.1;C06G3.2;C38D4.1;Y39A1A.12;EEED8.1;T24C4.1;C28C12.2;Y4…	http://www.ncbi.nlm.nih.gov/pubmed/25737279
Mutants	UP by lin-35 mutant (Grishok)	72	758	523	30409	1.5431789894167762E-31	1.600276612025197E-28	1.6669548041929135E-30	K10H10.2;Y48E1B.12;F58A4.4;CC8.2;F41H10.10;ZK381.1;C28D4.3;Y14H12B.2;ZC404.8;C54E4.5;F59A6.5;F26D2.2;ZK1127.7;F20A1.9;ZK418.8;C18G1.4;Y39G10AR.14;C01G8.6;C15C6.2;F48E8.7;C25D7.6;W06B4.1;R01H2.3;F44E2.2;C26H9A.1;Y111B2A.3;C27A2.3;Y54G9A.5;C34G6.5;ZC168.4;C08C3.4;F26D10.10;Y54G2A.37;C18E3.6;Y47G6A.11;C33H5.4;Y47G6A.1;R12B2.4;F02A9.6;F38B7.5;C06G3.2;C38D4.1;Y39A1A.12;T28A8.5;T24C4.1;C28C12.2;K01C8.5…	http://www.ncbi.nlm.nih.gov/pubmed/19073934
Mutants	UP spr-5 mutant (sprf13 vs. sprf1)	40	758	129	30409	2.2408249357145996E-31	2.32373545833604E-28	2.395603565294886E-30	Y46H3A.3;Y46H3A.2;C39H7.1;Y59E9AL.3;T27C10.7;T21G5.4;Y51H7C.13;B0261.6;C33F10.1;K07F5.5;Y19D10A.9;C15C6.2;F46F5.6;Y43C5A.1;F08H9.2;T16A9.5;T03F1.5;F55C5.1;ZC168.6;F32A11.3;R10E9.2;T23B7.1;K07F5.2;C25G4.6;Y47D3A.13;ZK265.3;T23G11.1;C02F5.5;Y38H8A.3;F58D2.2;T28H11.7;D2062.6;F11G11.8;C24D10.7;T03F6.6;T27A3.4;K08C9.2;F08B4.2;T27A3.3;ZK1225.6	http://www.ncbi.nlm.nih.gov/pubmed/19379696
Mutants	Down by set-26	72	758	530	30409	3.6208940335671237E-31	3.754867112809107E-28	3.831497053886844E-30	C34G6.6;C17G1.6;C44H4.3;F07G6.10;W01F3.3;F46C8.6;W04G3.2;F09A5.9;W04G3.8;C14A4.9;F35G2.4;C48E7.1;K08E3.10;Y71D11A.1;ZK1290.12;T06G6.6;F52B11.3;F19H8.4;R07E3.6;W04G3.3;Y51H7C.13;T14B4.7;Y102A11A.5;M03B6.3;EGAP7.1;C35B1.4;H03E18.1;F52E4.6;F38B2.6;Y37A1B.7;F32G8.5;Y46G5A.10;F49C5.11;C31H2.2;Y65B4BL.1;F13G11.3;F23H12.5;Y47G6A.15;T12B5.14;T04G9.7;Y73E7A.8;Y41C4A.19;K08B12.1;T14B4.6;ZK1290.8;T26C5.2;W0…	https://pubmed.ncbi.nlm.nih.gov/29714684/
Mutants	Down nth-1;xbp-1 mutant	83	758	713	30409	4.091931739025367E-31	4.2433332133693055E-28	4.2861951650195005E-30	F56A4.3;Y17G7B.5;F14H3.6;K06A4.5;W03D2.4;T12F5.3;F58G11.3;C28D4.3;T25G3.2;Y71F9B.7;ZC404.8;Y45F10A.2;C31H1.8;T07F8.3;F18A1.7;F55G1.6;F59A6.5;T21E3.1;Y54G11A.3;T06E4.1;T13F3.6;ZK632.1;Y19D10A.9;T01C3.3;C06A5.6;F54E12.2;C25D7.6;F32D1.6;T07G12.10;F25D7.4;ZC155.4;F44E2.2;T13F2.6;C41G7.3;C05D2.5;Y18D10A.11;Y111B2A.3;ZK1290.8;ZK1127.11;C30G12.6;C37C3.9;Y11D7A.12;F26D10.10;C33H5.4;F33E11.2;H02I12.5;C06G…	http://www.ncbi.nlm.nih.gov/pubmed/20382984
Mutants	UP lin-35 num emb	109	758	1231	30409	2.020553894789698E-30	2.095314388896917E-27	2.0953143888969168E-29	Y46H3A.3;Y46H3A.2;F11C7.5;Y17G7B.5;F14F7.1;K11G12.1;Y48E1B.12;C06B3.6;T27F6.8;F56B3.1;F16B4.4;Y38E10A.15;F53B3.6;Y49E10.19;ZK792.2;W03D2.4;ZK1055.1;Y40B10A.1;CC8.2;F07C4.7;ZK381.1;C28D4.3;Y54G2A.11;Y14H12B.2;F58A3.5;T01B11.3;F59A6.5;F26D2.2;ZK1127.7;F20A1.9;ZK418.8;C18G1.4;Y39G10AR.14;C01G8.6;T01G5.1;Y19D10A.9;C14B1.7;F54E12.2;C55B7.1;F23B12.8;C25D7.6;W06B4.1;R01H2.3;F09E10.11;Y51H4A.8;F44E2.2;C2…	http://www.ncbi.nlm.nih.gov/pubmed/17368442
Mutants	UP lin-35 mutant( n745, NULL) L4	110	758	1255	30409	2.5067581844520995E-30	2.5995082372768272E-27	2.5737705319572545E-29	F11C7.5;K10H10.2;T05G5.3;Y17G7B.5;F14F7.1;K11G12.1;Y48E1B.12;C06B3.6;T27F6.8;F56B3.1;F16B4.4;Y49E10.19;W03D2.4;ZK1055.1;F58A4.4;ZK381.1;C28D4.3;Y54G2A.11;Y14H12B.2;ZC404.8;C54E4.5;F59A6.5;F26D2.2;ZK1127.7;F20A1.9;ZK418.8;T06E4.1;C18G1.4;Y39G10AR.14;C01G8.6;Y19D10A.9;C14B1.7;F54E12.2;C55B7.1;F23B12.8;F48E8.7;C25D7.6;W06B4.1;F09E10.11;Y51H4A.8;F44E2.2;T05G5.7;C26H9A.1;C27A2.3;Y54G9A.5;Y73F8A.11;F11…	http://www.ncbi.nlm.nih.gov/pubmed/17368442
Mutants	Deregulated L4 ogt-1(ok430)	113	758	1353	30409	2.4203594737384564E-29	2.5099127742667794E-26	2.4606987983007637E-28	Y43F8B.2;Y38E10A.13;F36A2.3;K11G12.1;F14H3.6;ZK792.2;B0365.1;Y59E9AL.3;F35C11.5;F57C9.5;R09E10.6;C50E10.1;T25G3.2;T27E7.1;Y45F10A.2;F58A3.5;F18A1.7;F43H9.4;B0261.6;C33F10.1;Y54G11A.3;ZK418.8;F25E5.8;F08F3.4;C15C6.2;F46F5.6;K07A1.1;F37A4.4;T03F1.5;F52H3.6;F55C5.1;W06B4.1;F32D1.6;Y47G6A.15;ZK945.7;Y51H4A.8;ZC168.6;W03C9.7;ZK858.2;Y18D10A.11;Y105C5B.5;T06E6.2;C35E7.10;F32B4.2;Y54G9A.5;W09C3.7;C52E4.…	http://www.ncbi.nlm.nih.gov/pubmed/20368426
Mutants	down by plep-1 mutant (young adult hermaphrodites)	63	758	430	30409	4.065984592642924E-29	4.216426022570712E-26	4.093617497641468E-28	T05G5.3;F18E3.13;F18E3.11;ZK792.2;C39H7.1;F57C9.5;W09C3.6;T13F2.11;K07F5.9;T21G5.4;Y23H5A.3;Y54G11A.3;ZK418.8;C18G1.4;K05F1.3;C56A3.8;F08H9.2;Y65B4BL.2;T16H12.6;W02B12.12;W06H3.1;ZK945.7;Y39A1A.11;ZK354.8;Y41C4A.19;F32H2.7;C06A1.3;ZK550.5;C08C3.4;C36H8.1;C27B7.5;C09D4.3;Y38H8A.4;C02B10.6;B0205.10;Y110A2AR.1;ZK265.3;K07A1.5;C48B4.10;EEED8.1;T05F1.5;Y37E11B.10;T23G11.1;T25B9.6;F02E11.1;B0218.7;T24C…	http://www.ncbi.nlm.nih.gov/geo/query/acc.cgi?acc=GSE68351
Mutants	Up transgenic aex-3::his-SUMO-1	57	758	354	30409	1.740809907952875E-28	1.8052198745471315E-25	1.7357883409107035E-27	F14H3.6;F18E3.11;F46F2.3;F58G11.3;EEED8.3;C28D4.3;F26A3.3;T07F8.3;T21E3.1;ZK418.8;T13F3.6;R01H2.3;ZC155.4;T05G5.7;C41G7.3;C23G10.6;ZK1127.11;Y45F10C.3;Y45G5AM.2;C37C3.9;F26D10.10;F55A12.10;Y49E10.4;H02I12.5;C38D4.1;Y110A2AR.1;Y39A1A.12;K04C1.5;T05F1.2;T22D1.5;B0261.7;C46A5.5;C01G8.1;K08E7.3;K01C8.5;Y43E12A.3;T28A8.3;H02I12.8;T28A8.6;T28A8.4;ZK1127.1;F18A11.1;Y50E8A.4;F45F2.11;C10F3.1;Y43F11A.5;T2…	http://www.ncbi.nlm.nih.gov/pubmed/21253676
Mutants	down by daf-12 mutant	44	758	195	30409	3.2959902438441636E-28	3.417941882866398E-25	3.255182745587045E-27	C12C8.1;Y46H3A.3;F26H11.2;C34G6.6;Y46H3A.2;C17G1.6;C44H4.3;C06B3.6;F44E5.4;F46C8.6;W04G3.2;W04G3.8;F35G2.4;T06G6.6;R10D12.1;F52B11.3;R07E3.6;W04G3.3;C01F1.3;T14B4.7;Y102A11A.5;F28F8.2;EGAP7.1;H03E18.1;F52E4.6;F25E5.8;Y37A1B.7;C31H2.2;Y65B4BL.1;Y73E7A.8;K08B12.1;ZK1290.8;W04G3.1;F32E10.3;C25F6.7;F09F9.2;F46C5.1;R05H10.6;F58H1.2;F32A11.7;F57H12.6;Y18H1A.13;K01A2.11;M03A1.7	http://www.ncbi.nlm.nih.gov/geo/query/acc.cgi?acc=GSE41661
Mutants	Down in F3 set-9;set-26	92	758	967	30409	7.443842056030571E-28	7.719264212103702E-25	7.282324728399719E-27	C34G6.6;K10H10.2;T27D12.1;C17G1.6;C44H4.3;Y69H2.14;F36A2.3;Y54E10A.17;F14F7.1;K06A4.5;F56B3.1;F16B4.4;W01F3.3;F46C8.6;W04G3.2;F53B3.6;W04G3.8;C48E7.1;C34G6.2;F46F2.3;F57C9.5;ZK783.1;F29C6.1;F52B11.3;F19H8.4;R07E3.6;W04G3.3;C01F1.3;F07C4.7;T14B4.7;Y102A11A.5;F58A3.5;M03B6.3;B0414.3;T01B11.3;EGAP7.1;T27F6.4;F20A1.9;F40A3.2;T13F3.6;C01G8.6;F08F3.4;F49C5.11;C31H2.2;F23H12.5;W06H3.1;F25D7.4;Y51H4A.8;Y…	https://pubmed.ncbi.nlm.nih.gov/29714684/
Mutants	Up in F1 morc-1	51	758	283	30409	7.808200115782015E-28	8.097103520065949E-25	7.567386467351354E-27	W01F3.3;C39H7.1;ZK354.11;T10E9.4;F53B6.4;Y38C1AA.7;K05F1.2;T27E7.1;D1086.17;F07A5.2;C33F10.1;C35B1.4;K05F1.3;K07F5.5;C15C6.2;Y43F8A.2;T16A9.5;F55C5.1;F26B1.8;ZC168.6;R10E9.2;ZK858.2;T08B6.4;K08F4.8;T23B3.5;C08F8.6;F58A6.9;C24D10.2;T05F1.2;ZK265.3;Y106G6D.3;K05F1.9;B0218.7;F40F9.3;B0379.7;T28H11.7;ZC477.7;E03H12.5;T08B2.12;C24D10.7;C34F11.4;T03F6.6;T27A3.4;K09F6.3;B0379.2;R05F9.8;K01H12.2;C34F11.5…	https://pubmed.ncbi.nlm.nih.gov/28535375/
Mutants	UP by lin-35(n745), starved L1	77	758	689	30409	1.0806655329035622E-27	1.120650157620994E-24	1.0376390348342537E-26	Y43F8B.2;Y38E10A.13;Y17G7B.5;Y48E1B.12;F44E5.4;F16B4.4;Y38E10A.15;ZK1055.1;ZK381.1;C28D4.3;Y14H12B.2;ZC404.8;F59A6.5;F26D2.2;F20A1.9;ZK418.8;T06E4.1;C18G1.4;Y39G10AR.14;C01G8.6;C14B1.7;F54E12.2;F23B12.8;F48E8.7;C25D7.6;W06B4.1;F44E2.2;T05G5.7;C26H9A.1;Y111B2A.3;Y54G9A.5;F11E6.7;C34G6.5;R06C7.8;C08C3.4;F26D10.10;Y47G6A.11;Y47G6A.1;R12B2.4;F38B7.5;T19E10.1;C38D4.1;Y110A2AR.1;Y39A1A.12;T28A8.5;T24C4…	http://www.ncbi.nlm.nih.gov/pubmed/23664972
Mutants	down by gld-2 RNAi (Nousch)	101	758	1158	30409	1.286197992930347E-27	1.3337873186687698E-24	1.2236580905218073E-26	C34G6.6;R107.5;C44H4.3;T28B8.1;W01F3.3;F46C8.6;W04G3.2;W04G3.8;CC8.2;F52B11.3;W04G3.3;F41H10.10;ZK381.1;EEED8.3;B0238.9;C28D4.3;T25G3.2;T14B4.7;T19H5.4;Y14H12B.2;ZC404.8;Y45F10A.2;Y55F3BR.6;C31H1.8;B0414.3;F18A1.7;EGAP7.1;T21E3.1;Y54G11A.3;T27F6.4;T21B10.4;F56D1.7;C30G12.7;Y65B4BL.2;T01C3.3;C06A5.6;Y65B4BL.1;ZK858.3;C18G1.5;F32D1.6;R01H2.3;T05G5.7;C41G7.3;C05D2.5;F55A11.8;Y18D10A.11;T14B4.6;ZK129…	http://www.ncbi.nlm.nih.gov/pubmed/25217583
Mutants	down by gei-8(ok1671) homozygous mutant	76	758	683	30409	3.27039858547709E-27	3.391403333139742E-24	3.0830939392179476E-26	C34G6.6;T05G5.3;C17G1.6;F26A3.4;C44H4.3;W01F3.3;W04G3.8;C14A4.9;F32B6.6;Y71D11A.1;ZK354.5;ZK1290.12;T06G6.6;ZK354.11;ZK354.1;F52B11.3;T13F2.11;R07E3.6;W04G3.3;T14B4.7;Y102A11A.5;T19H12.2;B0414.3;T13F2.10;H03E18.1;T06E4.1;F52E4.6;Y39G10AR.14;C01G8.6;Y37A1B.7;C15C6.2;C30G12.7;Y43C5A.1;C31H2.2;C18G1.5;ZC168.6;C32F10.5;K08B12.1;T14B4.6;T23B7.1;C27A2.3;ZK1290.8;T06E6.2;W04G3.1;F32E10.3;K07F5.2;K08F4.8…	http://www.ncbi.nlm.nih.gov/pubmed/23484030
Mutants	UP cgh-1 mutant	50	758	282	30409	5.87740355688316E-27	6.0948674884878375E-24	5.490871611250303E-26	C43F9.6;C48E7.1;C39H7.1;W09C3.6;T10E9.4;F53B6.4;Y38C1AA.7;T21G5.4;ZK938.1;C14C10.1;K05F1.3;C10G11.8;C15C6.2;F08H9.2;T16A9.5;T03F1.5;W02B12.12;F55C5.1;ZK945.7;ZC168.6;R10E9.2;T27A3.5;W09C3.7;ZK550.5;C25G4.6;ZK354.2;B0491.3;Y106G6H.13;F40H6.1;K05F1.9;C02F5.5;B0511.11;C01G12.3;Y38H8A.3;F32B6.4;F40F9.3;C33F10.11;F55H12.5;C53B7.2;T01B11.4;F26F4.2;F36A2.14;Y53F4B.19;Y71G12B.27;C36B1.10;T08G11.2;Y105C5B…	http://www.ncbi.nlm.nih.gov/pubmed/22693456
Mutants	UP by aak-2 overexpressed and daf-2 mutant	74	758	663	30409	1.41254849567068E-26	1.4648127900104952E-23	1.3078685625093706E-25	C34G6.6;C44H4.3;W01F3.3;F46C8.6;Y38E10A.15;W04G3.2;W04G3.8;C14A4.9;F32B6.6;ZK354.5;ZK1290.12;F57C9.5;T06G6.6;ZK783.1;F52B11.3;T13F2.11;W04G3.3;F53B6.4;T14B4.7;Y102A11A.5;F58A3.5;M03B6.3;T13F2.10;EGAP7.1;H03E18.1;F52E4.6;T01G5.1;Y37A1B.7;F37A4.4;T16A9.5;C31H2.2;F23H12.5;Y51H4A.8;F44E2.2;C41G7.3;C05D2.5;Y18D10A.11;K08B12.1;T14B4.6;ZK1290.8;T26C5.2;ZK1127.11;W04G3.1;F32E10.3;K07F5.2;C30G12.6;K08F4.8…	http://www.ncbi.nlm.nih.gov/pubmed/26959186
Mutants	Down gld-1 mutant, total RNA	72	758	640	30409	4.580732136321927E-26	4.750219225365838E-23	4.203733827757379E-25	C34G6.6;K10H10.2;C44H4.3;F14H3.6;W03D2.4;B0365.1;ZK1055.1;F58A4.4;R10E4.4;CC8.2;F52B11.3;EEED8.3;T25G3.2;ZC404.8;Y45F10A.2;F18A1.7;F55G1.6;C35B1.4;F59A6.5;T21E3.1;T27F6.4;ZK1127.7;Y39G10AR.14;K10B2.5;T01C3.3;ZK858.3;F48E8.7;W06B4.1;F32D1.6;R01H2.3;T05G5.7;W03C9.7;Y18D10A.11;M7.2;ZK1290.8;T06E6.2;Y54G9A.5;F11E6.7;C37C3.9;ZC168.4;C33H5.4;R12B2.4;F02A9.6;H02I12.5;T19E10.1;Y39A1A.12;K04C1.5;T05F1.2;C…	http://www.ncbi.nlm.nih.gov/pubmed/22693456
Mutants	Activated by skn-1 (Germ cell absence)	65	758	521	30409	5.0083721058538497E-26	5.193681873770442E-23	4.555861292781089E-25	K10H10.2;T05G5.3;F58A4.4;F35C11.5;Y45F10A.2;T19H12.2;B0414.3;T27F6.4;ZK1127.7;F20A1.9;T21B10.4;Y39G10AR.14;C56A3.8;Y65B4BL.2;ZK858.3;C18G1.5;F48E8.7;W06B4.1;F25D7.4;C27A2.3;F56C9.6;H27M09.3;Y47G6A.1;Y37H2A.5;F38B7.5;C38D4.4;H02I12.5;C06G3.2;T05F1.2;Y32F6A.5;T22D1.5;C01G8.1;T01H3.4;Y73B6BL.2;C05C10.5;C28C12.2;K10D3.3;F13D12.5;C05C10.7;T04D3.1;D2005.4;F35G12.11;F57B10.12;F07H5.10;Y32F6A.1;Y34D9A.4;…	http://www.ncbi.nlm.nih.gov/pubmed/26196144
Mutants	Up in met-2; set-25 at L1	42	758	196	30409	5.320771188012786E-26	5.517639721969259E-23	4.797947584321095E-25	F57C9.5;ZK381.1;K09H11.3;F26D2.2;W05B10.1;T21E3.1;C18G1.4;Y54E10A.12;W06B4.1;F25D7.4;Y18D10A.11;Y111B2A.3;Y45G5AM.2;F26D10.10;F33E11.2;C38D4.1;Y110A2AR.1;T28A8.5;Y45G5AM.8;C16A11.6;B0261.7;T24C4.1;F14D2.4;K01C8.5;R119.7;C38C3.3;ZC434.8;F33H1.2;F52C6.2;F18A11.1;T02E1.3;Y43F11A.5;Y39E4B.2;Y53C10A.1;Y111B2A.1;C40H1.1;F58A4.2;C29A12.1;Y57A10A.3;Y66D12A.5;C29H12.5;D1081.9	https://pubmed.ncbi.nlm.nih.gov/27690361/
Mutants	UP by cpf-1 RNAi	47	758	262	30409	1.4124625951455075E-25	1.4647237111658912E-22	1.2626928544533546E-24	K10H10.2;Y69H2.14;F56B3.1;C39H7.1;T27C10.7;ZK354.11;T13F2.11;F53B6.4;Y38C1AA.7;C50E10.1;K05F1.2;Y51H7C.13;T27E7.1;F28F8.2;Y57A10A.26;C33F10.1;K07F5.5;C15C6.2;Y43C5A.1;F08H9.2;F47B8.11;C18G1.5;F26B1.8;ZK945.7;ZC168.6;F32A11.3;R10E9.2;Y41C4A.19;T23B7.1;K08F4.8;C25G4.6;B0491.3;K05F1.9;K03H1.1;Y38H8A.3;R13H9.2;W01F3.2;F57H12.6;F25H5.8;F11G11.8;T01B11.4;T08B2.12;W05E7.1;C34F11.4;T27A3.4;F17E9.5;Y69E1A…	http://www.ncbi.nlm.nih.gov/pubmed/27124504
Mutants	Down pie-1; pal-1(RNAi) mutant 66 min after 4 cell stage	105	758	1319	30409	1.493980838256554E-25	1.5492581292720464E-22	1.3241522472410654E-24	Y48E1B.12;F14H3.6;F16B4.4;Y49E10.19;Y40B10A.1;F35C11.5;T12F5.3;F58G11.3;F52B11.3;F41H10.10;ZK381.1;Y71F9B.7;T14B4.7;C14B1.9;Y14H12B.2;ZC404.8;Y45F10A.2;ZK520.5;C31H1.8;B0414.3;F18A1.7;T01B11.3;T21E3.1;Y54G11A.3;F20A1.9;K08E3.3;C18G1.4;C56A3.8;K10B2.5;F56D1.7;Y65B4BL.2;T01C3.3;K09E4.1;C55B7.1;F48E8.7;W06B4.1;R01H2.3;F44E2.2;T05G5.7;C41G7.3;W03C9.7;C05D2.5;Y18D10A.11;C26H9A.1;Y111B2A.3;ZK1127.11;Y4…	http://www.ncbi.nlm.nih.gov/pubmed/15772128
Mutants	down by ahr-1 (ia03) mutant	50	758	311	30409	5.610774559894431E-25	5.818373218610524E-22	4.930824761534343E-24	F56A4.3;C12C8.1;Y45G12C.16;F22B7.9;F56A4.9;F18E3.12;ZK354.5;ZK354.11;C50E10.1;B0261.6;C35B1.4;ZK938.1;Y59E9AL.6;K07F5.5;Y19D10A.9;C15C6.2;Y43C5A.1;T27A3.5;T23B7.1;ZK550.5;C01B4.7;Y79H2A.2;T23B3.5;C17G10.3;Y47G6A.26;K05F1.9;C41G7.6;C02F5.5;F40F9.3;C24D10.8;C33F10.11;D2062.6;C01B4.9;T22B3.3;F11G11.8;E03H12.5;C24D10.7;R08C7.5;F56A4.2;H32C10.3;F10F2.6;F15D3.4;F08B4.2;F36H12.3;F26G1.8;C35E7.9;F15E6.3;…	http://www.ncbi.nlm.nih.gov/pubmed/24463456
Mutants	UP by ahr-1 (ia03) mutant	41	758	196	30409	5.76305705004057E-25	5.976290160892071E-22	5.0220925721782106E-24	C34G6.6;C44H4.3;W01F3.3;W04G3.2;W04G3.8;Y71D11A.1;ZK783.1;F52B11.3;R07E3.6;W04G3.3;C01F1.3;T14B4.7;Y102A11A.5;M03B6.3;EGAP7.1;F52E4.6;E02H4.4;Y37A1B.7;F49C5.11;C31H2.2;F23H12.5;Y47G6A.15;Y73E7A.8;K08B12.1;T14B4.6;ZK1290.8;T26C5.2;W04G3.1;F32E10.3;C29E6.1;Y54G2A.37;T21D12.2;B0365.9;F09F9.2;C15F1.2;R05H10.6;F19H8.2;F16F9.2;F57H12.6;Y18H1A.13;M03A1.7	http://www.ncbi.nlm.nih.gov/pubmed/24463456
Mutants	UP by rsks-1 mutant	79	758	800	30409	6.454266302068693E-25	6.693074155245234E-22	5.577561796037696E-24	F56A4.3;C12C8.1;Y46H3A.3;F22B7.9;Y38E10A.13;Y46H3A.2;T27D12.1;Y69H2.14;F14F7.1;F14F7.1;K11G12.1;T27F6.8;F18E3.11;F44E5.4;F56B3.1;F56B3.1;Y38E10A.15;F53B3.6;F32B6.6;F46F2.3;F46F2.3;C39H7.1;ZK354.5;Y59E9AL.3;ZK354.11;W09C3.6;R09E10.6;ZK354.1;T13F2.11;F19H8.4;F53B6.4;Y38E10A.26;Y38C1AA.7;Y38C1AA.7;B0414.3;T13F2.10;F07A5.2;H03E18.1;ZK938.1;T13F3.6;T13F3.6;F25E5.8;Y59E9AR.1;F52H3.6;F44D12.3;Y39A1A.11;…	http://www.ncbi.nlm.nih.gov/pubmed/26959186
Mutants	Depleted in small RNA libraries from ego-1 mutant	135	758	2068	30409	1.0069561831272022E-24	1.0442135619029087E-21	8.629864147957923E-24	Y45G12C.16;F26H11.2;R107.5;T05G5.3;Y17G7B.5;C03C10.4;Y54E10A.17;Y49E10.19;ZK1055.1;T12F5.3;F57C9.5;F58G11.3;F52B11.3;F53B6.4;F41H10.10;ZK381.1;B0238.9;T25G3.2;K09H11.3;Y71F9B.7;F26A3.3;Y14H12B.2;Y45F10A.2;T19H12.2;T07F8.3;F59A6.5;T21E3.1;ZK1127.7;K08E3.3;T06E4.1;C18G1.4;Y39G10AR.14;ZK632.1;K10B2.5;C30G12.7;Y65B4BL.2;T01C3.3;C06A5.6;F54E12.2;VF13D12L.1;C55B7.1;F23B12.8;C18G1.5;C25D7.6;F25D7.4;R01H…	http://www.ncbi.nlm.nih.gov/pubmed/19804758
Mutants	Down pie-1; pal-1(RNAi) mutant 41 min after 4 cell stage	92	758	1088	30409	3.628689832986945E-24	3.7629513568074616E-21	3.0843863580389034E-23	R107.5;F14F7.1;B0365.1;Y40B10A.1;F35C11.5;CC8.2;ZK354.11;K07F5.9;ZK381.1;B0238.9;C50E10.1;Y71F9B.7;ZC404.8;Y45F10A.2;Y55F3BR.6;C31H1.8;F18A1.7;T13F2.10;Y54G11A.3;F20A1.9;K10B2.5;F56D1.7;C30G12.7;Y65B4BL.2;T01C3.3;F54E12.2;C55B7.1;F48E8.7;W06B4.1;F32D1.6;R01H2.3;ZC155.4;F44E2.2;T05G5.7;C41G7.3;W03C9.7;C05D2.5;F55A11.8;Y18D10A.11;Y111B2A.3;T23B7.1;Y54G9A.5;F26D10.10;C18E3.6;Y47G6A.1;C38D4.4;H02I12.…	http://www.ncbi.nlm.nih.gov/pubmed/15772128
Mutants	Up transgenic myo-4::his-SUMO-1	47	758	283	30409	4.1794088721043654E-24	4.334047000372227E-21	3.523615447457095E-23	F14H3.6;F18E3.11;F46F2.3;F58G11.3;EEED8.3;C28D4.3;T25G3.2;Y45F10A.2;T07F8.3;T21E3.1;ZK418.8;T13F3.6;Y65B4BL.2;R01H2.3;C41G7.3;W03C9.7;ZK1127.11;Y45G5AM.2;F26D10.10;Y49E10.4;C33H5.4;H02I12.5;C06G3.2;C38D4.1;Y110A2AR.1;T05F1.2;T22D1.5;B0261.7;C01G8.1;K08E7.3;C28C12.2;K01C8.5;T28A8.4;ZK1127.1;F18A11.1;ZK616.5;Y50E8A.4;F45F2.11;F28C6.2;C10F3.1;Y43F11A.5;W05E7.1;T24C4.5;T27C10.3;W02F12.3;F57B1.2;C10H1…	http://www.ncbi.nlm.nih.gov/pubmed/21253676
Mutants	Down pie-1; pal-1(RNAi) mutant 83 min after 4 cell stage	102	758	1315	30409	5.94443178850618E-24	6.164375764680909E-21	4.971270777968475E-23	C34G6.6;W04G3.2;Y49E10.19;W03D2.4;F35C11.5;F57C9.5;R10E4.4;F58G11.3;F52B11.3;C01F1.3;F47G6.4;ZK381.1;Y14H12B.2;ZC404.8;Y45F10A.2;T19H12.2;F28F8.2;F18A1.7;Y57A10A.26;T21E3.1;Y54G11A.3;ZK1127.7;M117.4;F20A1.9;Y39G10AR.14;C56A3.8;K07F5.5;K10B2.5;F56D1.7;T01C3.3;Y46G5A.10;C55B7.1;C25D7.6;W06B4.1;R01H2.3;ZC155.4;F44E2.2;T13F2.6;ZK354.8;C05D2.5;C32F10.5;Y73E7A.8;T23B7.1;Y45F10C.3;C37C3.9;ZC168.4;C08C3.…	http://www.ncbi.nlm.nih.gov/pubmed/15772128
Mutants	UP by puf-8 mutant on fbf-1;lip-1	50	758	331	30409	9.628743485257602E-24	9.985006994212133E-21	7.988005595369705E-23	Y17G7B.5;F14H3.6;W03D2.4;F35C11.5;EEED8.3;C28D4.3;C14B1.9;ZC404.8;Y45F10A.2;F18A1.7;T21E3.1;Y39G10AR.14;T01C3.3;C55B7.1;ZK858.3;C25D7.6;W06B4.1;W03C9.7;T06E6.2;Y45F10C.3;F11E6.7;C37C3.9;F26D10.10;C35D10.13;H02I12.5;T05F1.2;C01G8.1;T01H3.4;C05C10.5;C28C12.2;K10D3.3;R119.7;H02I12.8;T04D3.1;F32D1.10;F35G12.11;F57B10.12;ZK1127.1;Y17G9B.3;B0414.5;Y39E4B.5;C17E4.3;T21C9.13;F53G12.5;F08G5.1;F52E1.1;W02F…	http://www.ncbi.nlm.nih.gov/pubmed/25146970
Mutants	UP L3 hpl-2 mutant	62	758	524	30409	1.308652889830042E-23	1.3570730467537535E-20	1.0736779525151545E-22	B0365.1;Y71D11A.1;ZK1290.12;F57C9.5;W04G3.3;F47G6.4;ZK381.1;K09H11.3;M03B6.3;F55G1.6;F26D2.2;W05B10.1;Y37A1B.7;C06A5.6;C31H2.2;W06B4.1;Y73E7A.8;Y46C8AL.1;K08B12.1;T14B4.6;M7.2;W04G3.1;F26D10.10;Y54G2A.37;ZK856.12;F38B7.5;F09F9.2;T28A8.5;C15F1.2;R144.10;Y45G5AM.8;B0261.7;C27C7.3;Y47D3A.22;K08E7.3;K01C8.5;Y47G6A.25;R119.7;T28A8.3;R05H10.6;F58H1.2;T28A8.6;Y34D9A.4;T28A8.4;W01F3.2;F53G12.8;Y39E4B.5;Y…	http://www.ncbi.nlm.nih.gov/pubmed/22185090
Mutants	Down in set-26; glp-1 vs glp-1	84	758	940	30409	1.314918996812195E-23	1.3635709996942463E-20	1.0736779525151545E-22	C34G6.6;C17G1.6;F18E3.12;F07G6.10;W01F3.3;F46C8.6;W04G3.2;F09A5.9;W04G3.8;C14A4.9;K08E3.10;Y71D11A.1;ZK1290.12;T06G6.6;F52B11.3;F19H8.4;R07E3.6;W04G3.3;Y51H7C.13;C36E6.8;T14B4.7;Y102A11A.5;M03B6.3;EGAP7.1;C35B1.4;H03E18.1;K07E3.9;F52E4.6;T01G5.1;F38B2.6;Y37A1B.7;F32G8.5;C42D4.13;Y46G5A.10;C06A5.6;C31H2.2;F13G11.3;F23H12.5;F26F2.10;Y47G6A.15;ZC155.4;T12B5.14;T04G9.7;Y73E7A.8;Y41C4A.19;Y111B2A.3;H1…	https://pubmed.ncbi.nlm.nih.gov/29714684/
Mutants	Down cgh-1 mutant	34	758	139	30409	4.9665383535048713E-23	5.150300272584552E-20	4.023672087956681E-22	R107.5;K10H10.2;F14H3.6;CC8.2;EEED8.3;T25G3.2;ZC404.8;F18A1.7;T21E3.1;ZK1127.7;T01C3.3;ZK858.3;C18G1.5;R01H2.3;T05G5.7;F55A11.8;Y45F10C.3;ZC168.4;Y110A7A.18;Y49E10.4;F20C5.3;H02I12.5;Y39A1A.12;K04C1.5;C01G8.1;C28C12.2;F58A4.3;ZK616.5;Y97E10AR.4;B0304.2;F52E1.1;T23G11.2;F57C2.3;Y37H2A.4	http://www.ncbi.nlm.nih.gov/pubmed/22693456
Mutants	Down pie-1 mutant 83 min after 4 cell stage	68	758	649	30409	7.025557685161729E-23	7.285503319512713E-20	5.64767699187032E-22	T27D12.1;Y48E1B.12;Y40B10A.1;F32B6.6;ZK354.5;F35C11.5;T12F5.3;ZK354.11;F58G11.3;ZK354.1;T13F2.11;C14B1.9;ZC404.8;Y45F10A.2;T19H12.2;F18A1.7;T13F2.10;F59A6.5;T21E3.1;Y54G11A.3;M117.4;K07F5.5;K10B2.5;T01C3.3;Y59E9AR.1;T16H12.6;C55B7.1;F48E8.7;W06B4.1;R01H2.3;T23B7.1;T08B6.4;Y45F10C.3;F11E6.7;C37C3.9;R06C7.8;C08C3.4;K11C4.1;C38D4.1;Y110A2AR.1;T22D1.5;B0261.7;C01G8.1;Y73B6BL.2;F14D2.4;K08E7.3;C05C10.…	http://www.ncbi.nlm.nih.gov/pubmed/15772128
Mutants	Down DBL-1 ++ vs. SMA-6 -	62	758	542	30409	7.67862229858611E-23	7.962731323633795E-20	6.125177941256765E-22	F22B7.9;F35G2.4;F58A4.4;F58G11.3;Y23H5A.3;T01B11.3;F20A1.9;T26A5.3;T21B10.4;K07A1.1;Y54E10A.12;C25D7.6;C05D2.5;C32F10.5;F55A11.8;M7.2;ZK1127.11;F56F11.4;Y54G9A.5;R06C7.8;C35D10.13;Y47G6A.1;F02A9.6;C38D4.4;Y39C12A.8;Y39A1A.12;D2030.6;T28A8.5;C35E7.8;EEED8.1;C46A5.5;Y110A7A.15;K08E7.3;Y47G6A.25;T28A8.3;T28A8.4;F52B5.5;D2030.7;R06C7.9;C50C3.1;DY3.4;Y50E8A.4;Y17G9B.3;C06A5.9;Y47G6A.14;Y97E10AR.4;T02E…	http://www.ncbi.nlm.nih.gov/pubmed/20529267
Mutants	down by mex-5 RNAi	52	758	381	30409	1.2338918186987524E-22	1.2795458159906063E-19	9.767525312905392E-22	F14H3.6;F56B3.1;T27C10.7;ZK354.11;R09E10.6;ZK354.1;K07F5.9;Y38C1AA.7;K05F1.2;B0414.3;T13F2.10;T26A5.3;Y59E9AL.6;ZK632.1;F08F3.4;K07F5.5;C30G12.7;Y43C5A.1;T16A9.5;Y59E9AR.1;C25D7.6;F32D1.6;ZC155.4;Y39A1A.11;F32A11.3;Y45G5AM.2;K07F5.2;D1086.7;C18E3.6;C06G3.2;Y47D3A.13;K04C1.5;C01G12.3;Y73B6BL.2;Y43E12A.3;C05C10.7;F32D1.10;ZC434.8;R13H9.2;C24D10.8;C03D6.5;C49F5.7;F11G11.8;F36H12.7;C24D10.7;T27A3.4;R…	http://www.ncbi.nlm.nih.gov/geo/query/acc.cgi?acc=GSE57993
Mutants	Down dpl-1 mutant	38	758	193	30409	3.434145032070708E-22	3.5612083982573242E-19	2.6978851501949428E-21	Y17G7B.5;F14H3.6;W03D2.4;B0365.1;F35C11.5;EEED8.3;C28D4.3;ZC404.8;Y45F10A.2;T19H12.2;F18A1.7;T21E3.1;T01C3.3;VF13D12L.1;ZK858.3;R01H2.3;T05G5.7;T06E6.2;Y45F10C.3;F26D10.10;F20H11.5;H02I12.5;K04C1.5;T22D1.5;C01G8.1;T01H3.4;C05C10.5;C28C12.2;F57B10.12;F33H1.2;ZK1127.1;F18A11.1;T21C9.13;T09F3.3;F52E1.1;W02F12.3;C10H11.10;C50B6.2	http://www.ncbi.nlm.nih.gov/pubmed/17096596
Mutants	Down gld-1 mutant, polysomal	54	758	428	30409	6.903882809742848E-22	7.159326473703334E-19	5.3829522358671684E-21	C34G6.6;K10H10.2;C44H4.3;F14H3.6;B0365.1;ZK1055.1;F35C11.5;R10E4.4;F52B11.3;EEED8.3;C28D4.3;T25G3.2;K09H11.3;ZC404.8;Y45F10A.2;F18A1.7;C35B1.4;F59A6.5;T01C3.3;F54E12.2;ZK858.3;W06B4.1;R01H2.3;W03C9.7;Y18D10A.11;ZK1290.8;T06E6.2;F11E6.7;F26D10.10;C35D10.13;F20H11.5;H02I12.5;T22D1.5;C01G8.1;T01H3.4;C14B1.2;K08E7.3;C05C10.5;C28C12.2;H02I12.8;ZK1127.1;Y17G9B.3;Y39E4B.5;C10F3.1;C17E4.3;T21C9.13;F07A5.…	http://www.ncbi.nlm.nih.gov/pubmed/22693456
Mutants	Down nhr-23 RNAi	42	758	249	30409	7.78688202276359E-22	8.074996657605843E-19	6.026116908661077E-21	C34G6.6;C17G1.6;C44H4.3;W01F3.3;F46C8.6;W04G3.2;W04G3.8;C14A4.9;ZK1290.12;T06G6.6;F52B11.3;R07E3.6;W04G3.3;F07C4.7;T14B4.7;M03B6.3;EGAP7.1;H03E18.1;F52E4.6;Y37A1B.7;C31H2.2;F23H12.5;K08B12.1;T14B4.6;ZK1290.8;T26C5.2;W04G3.1;F32E10.3;Y43F4A.1;T21D12.2;C01F1.5;F09F9.2;C15F1.2;R05H10.6;F19H8.2;F58H1.2;F13D12.9;F57H12.6;F18C5.5;H41C03.1;K01A2.11;M03A1.7	http://www.ncbi.nlm.nih.gov/pubmed/21910973
Mutants	UP by tdp-1(ok803) mutant	80	758	920	30409	9.472148766846342E-22	9.822618271219656E-19	7.276013534236782E-21	C34G6.6;K10H10.2;C17G1.6;C44H4.3;Y69H2.14;F14F7.1;K06A4.5;F56B3.1;F46C8.6;W04G3.2;F53B3.6;W04G3.8;C14A4.9;C48E7.1;C34G6.2;F46F2.3;ZK1290.12;T06G6.6;ZK783.1;F52B11.3;F19H8.4;R07E3.6;W04G3.3;C01F1.3;F07C4.7;T14B4.7;Y102A11A.5;M03B6.3;C54E4.5;EGAP7.1;H03E18.1;F52E4.6;F40A3.2;F25E5.8;T01G5.1;Y37A1B.7;F49C5.11;C31H2.2;F23H12.5;Y51H4A.8;Y73E7A.8;K08B12.1;T14B4.6;ZK1290.8;T26C5.2;W04G3.1;F32E10.3;Y43F4A…	http://www.ncbi.nlm.nih.gov/pubmed/25391662
Mutants	Down gld-1 mutant	52	758	402	30409	1.4140113619194133E-21	1.4663297823104315E-18	1.0781836634635526E-20	K10H10.2;F14H3.6;ZK1055.1;F35C11.5;R10E4.4;CC8.2;EEED8.3;T25G3.2;ZC404.8;Y45F10A.2;C31H1.8;F55G1.6;T27F6.4;ZK1127.7;T01C3.3;ZK858.3;W06B4.1;F32D1.6;R01H2.3;T05G5.7;ZC168.6;W03C9.7;Y18D10A.11;T06E6.2;Y54G9A.5;F26D10.10;C33H5.4;F20H11.5;H02I12.5;Y39A1A.12;K04C1.5;T05F1.2;F11A5.9;C01G8.1;T01H3.4;C05C10.5;C28C12.2;H02I12.8;F32D1.10;ZK1127.1;Y17G9B.3;Y39E4B.5;C53B7.2;T02E1.3;C10F3.1;T21C9.13;T24C4.5;F…	http://www.ncbi.nlm.nih.gov/pubmed/22693456
Mutants	UP Y56A3A.19 RNAi ETC complex I	78	758	885	30409	1.4675414336557497E-21	1.5218404667010125E-18	1.1108324574459946E-20	F56A4.3;C12C8.1;Y46H3A.3;Y46H3A.2;F53B3.6;C43F9.6;F46F2.3;Y71D11A.1;C39H7.1;Y59E9AL.3;T06G6.6;W09C3.6;T10E9.4;Y51H7C.13;F58A3.5;F07A5.2;C33F10.1;ZK938.1;Y25C1A.1;K05F1.3;C15C6.2;F08H9.2;T16A9.5;C31H2.2;F52H3.6;W02B12.12;F47B8.11;Y51H4A.8;ZC168.6;F32A11.3;R10E9.2;Y46C8AL.1;ZK858.2;T27A3.5;C23G10.6;F32H2.7;F32E10.3;C52E4.7;ZK550.5;C36H8.1;ZK512.8;C25G4.6;T21D12.2;F09D12.1;C02B10.6;C15F1.2;Y59E9AL.2…	http://www.ncbi.nlm.nih.gov/pubmed/18178500
Mutants	genes with differential H3K4me3 level in F3 set-9 set-26	213	758	4497	30409	2.2586960200972495E-21	2.3422677728408476E-18	1.6972954875658316E-20	Y45G12C.16;F26H11.2;F22B7.9;R107.5;T05G5.3;Y17G7B.5;Y48E1B.12;T28B8.1;F56B3.1;Y49E10.19;C30B5.1;W03D2.4;B0365.1;F58A4.4;Y71D11A.1;F35C11.5;T12F5.3;F57C9.5;CC8.2;F58G11.3;F41H10.10;F47G6.4;B0238.9;C28D4.3;T25G3.2;K09H11.3;Y71F9B.7;F26A3.3;C14B1.9;Y14H12B.2;ZC404.8;Y23H5A.3;Y71F9AL.4;Y55F3BR.6;T19H12.2;C31H1.8;B0414.3;F28F8.2;T07F8.3;F18A1.7;F59A6.5;F26D2.2;T21E3.1;Y54G11A.3;T27F6.4;ZK1127.7;T06E4.…	https://pubmed.ncbi.nlm.nih.gov/29714684/
Mutants	down by met-2 mutant (eemb)	74	758	826	30409	7.215089174102539E-21	7.482047473544334E-18	5.382767966578657E-20	Y43F8B.2;Y48E1B.12;F14H3.6;W03D2.4;Y40B10A.1;F35C11.5;EEED8.3;B0238.9;C28D4.3;T19H5.4;Y14H12B.2;ZC404.8;Y45F10A.2;Y55F3BR.6;T19H12.2;B0414.3;F18A1.7;W05B10.1;T27F6.4;T21B10.4;F56D1.7;Y65B4BL.2;C18G1.5;F48E8.7;F32D1.6;F25D7.4;T05G5.7;W03C9.7;C05D2.5;Y18D10A.11;C27A2.3;T06E6.2;ZC168.4;C08C3.4;F26D10.10;C35D10.13;F33E11.2;Y110A2AR.1;F55G1.11;B0261.7;C48B4.10;C01G8.1;Y110A7A.15;C05C10.5;C28C12.2;R119…	https://www.ncbi.nlm.nih.gov/geo/query/acc.cgi?acc=GSE100726
Mutants	UP by lin-35 mutant (Petrella)	65	758	649	30409	7.589473191645227E-21	7.8702836997361E-18	5.621631214097215E-20	F41H10.10;ZK381.1;Y14H12B.2;ZC404.8;F26D2.2;Y54G11A.3;C18G1.4;C01G8.6;C15C6.2;F54E12.2;F52H3.6;F23B12.8;C25D7.6;W06B4.1;R01H2.3;ZC155.4;F44E2.2;T13F2.6;C27A2.3;Y54G9A.5;F11E6.7;Y79H2A.2;C34G6.5;C08C3.4;F26D10.10;C42C1.9;C33H5.4;Y47G6A.1;R12B2.4;F02A9.6;F38B7.5;T19E10.1;C38D4.1;Y110A2AR.1;Y39A1A.12;R144.10;T24C4.1;Y73B6BL.2;M162.5;C28C12.2;K01C8.5;Y47G6A.25;C05C10.7;T28A8.3;F32D1.10;K06A5.2;ZC434.…	http://www.ncbi.nlm.nih.gov/pubmed/21343362
Mutants	Down efl-1/dpl-1 mutant	25	758	74	30409	1.2546440029533272E-20	1.3010658310626002E-17	9.227417241578726E-20	EEED8.3;C28D4.3;ZC404.8;Y45F10A.2;T19H12.2;F18A1.7;T21E3.1;VF13D12L.1;ZK858.3;R01H2.3;T05G5.7;W03C9.7;T06E6.2;H02I12.5;K04C1.5;T05F1.2;C01G8.1;K03H1.1;C05C10.5;C28C12.2;F33H1.2;T21C9.13;T09F3.3;W02F12.3;C50B6.2	http://www.ncbi.nlm.nih.gov/pubmed/16854972
Mutants	UP by fbf-1 mutant on puf-8;lip-1	31	758	131	30409	1.4261045474129698E-20	1.4788704156672497E-17	1.0414580392022886E-19	F14H3.6;Y59E9AL.3;F35C11.5;ZK354.1;K07F5.9;ZK381.1;EEED8.3;ZC404.8;Y45F10A.2;T13F2.10;T21E3.1;K07F5.5;Y19D10A.9;T01C3.3;ZK858.3;W09C3.7;K08F4.8;Y59E9AL.2;F40H6.1;C01G8.1;T01H3.4;C05C10.5;C28C12.2;K10D3.3;T04D3.1;F57B10.12;B0414.5;T21C9.13;F53G12.5;F52E1.1;C50B6.2	http://www.ncbi.nlm.nih.gov/pubmed/25146970
Mutants	Down pie-1; pal-1(RNAi) mutant 143 min after 4 cell stage	62	758	602	30409	1.6625262965620542E-20	1.72403976953485E-17	1.2056222164579373E-19	C34G6.6;T27D12.1;C44H4.3;W04G3.8;Y40B10A.1;F46F2.3;F35C11.5;ZK783.1;R10D12.1;C01F1.3;EEED8.3;Y14H12B.2;ZC404.8;Y45F10A.2;B0414.3;F28F8.2;F18A1.7;F13A7.1;T13F2.10;T21E3.1;Y54G11A.3;W09D6.4;T01C3.3;C55B7.1;C18G1.5;W06H3.1;R01H2.3;ZC155.4;T05G5.7;Y18D10A.11;ZK1290.8;Y45F10C.3;C29E6.1;C37C3.9;C08C3.4;C27B7.5;C18E3.6;C35D10.13;Y37H2A.5;F02A9.6;Y110A2AR.1;Y47D3A.13;T05F1.2;T22D1.5;B0261.7;Y73B6BL.2;C05…	http://www.ncbi.nlm.nih.gov/pubmed/15772128
Mutants	Down spr-5 mutant sprf26 vs. sprf1)	28	758	107	30409	7.814725065712247E-20	8.1038698931436E-17	5.627687425794167E-19	R09E10.6;C50E10.1;Y51H7C.13;Y102A11A.5;C33F10.1;ZK938.1;K07F5.5;F08H9.2;T03F1.5;C31H2.2;F52H3.6;F55C5.1;R10E9.2;T23B3.5;Y49E10.4;B0491.3;ZK265.3;Y47G6A.25;F58H1.2;T28H11.7;ZC477.7;F11G11.8;C27D6.3;C24D10.7;F31F6.6;F36H12.5;K08C9.2;Y69E1A.2	http://www.ncbi.nlm.nih.gov/pubmed/19379696
Mutants	UP by clk-1 mutant	77	758	940	30409	2.0022998706778026E-19	2.0763849658928815E-16	1.4319896316502629E-18	F56A4.3;Y38E10A.13;C34G6.6;K10H10.2;T27D12.1;Y69H2.14;Y54E10A.17;F45E1.4;ZK792.2;F46F2.3;C39H7.1;ZK354.5;Y59E9AL.3;ZK354.11;R09E10.6;K05F1.2;Y51H7C.13;Y102A11A.5;M03B6.3;F28F8.2;F43H9.4;C33F10.1;ZK938.1;C14C10.1;F40A3.2;K05F1.3;F08F3.4;K07F5.5;C10G11.8;C15C6.2;Y43C5A.1;F08H9.2;T16A9.5;F47B8.11;T23B7.1;C23G10.6;C35E7.10;F32E10.3;C06A1.3;C01B4.7;C39D10.8;C27B7.5;C07H6.7;F09D12.1;F58A6.9;F20H11.5;Y3…	http://www.ncbi.nlm.nih.gov/pubmed/19360127
Mutants	down efl-1 mutant vs. N2	34	758	181	30409	3.1431042719418184E-19	3.259399130003666E-16	2.2324651575367573E-18	Y17G7B.5;B0365.1;F35C11.5;EEED8.3;C28D4.3;ZC404.8;Y45F10A.2;T19H12.2;F18A1.7;T21E3.1;ZK632.1;VF13D12L.1;ZK858.3;F32D1.6;R01H2.3;T05G5.7;T06E6.2;F26D10.10;F20H11.5;K04C1.5;T05F1.2;F55G1.11;C01G8.1;K03H1.1;C05C10.5;C28C12.2;F33H1.2;ZK1127.1;F18A11.1;T21C9.13;T09F3.3;F52E1.1;W02F12.3;C50B6.2	http://www.ncbi.nlm.nih.gov/pubmed/17096596
Mutants	Down pie-1; pal-1(RNAi) mutant 53 min after 4 cell stage	115	758	1889	30409	1.2943366033122933E-18	1.3422270576348481E-15	9.130796310441143E-18	F26H11.2;C34G6.6;R107.5;K10H10.2;C44H4.3;Y49E10.19;F46F2.3;F35C11.5;F52B11.3;F41H10.10;ZK381.1;K09H11.3;Y71F9B.7;T14B4.7;C14B1.9;Y14H12B.2;ZC404.8;Y45F10A.2;C31H1.8;Y57A10A.26;T21E3.1;ZK1127.7;M117.4;K08E3.3;C18G1.4;T21B10.4;Y39G10AR.14;C01G8.6;ZK632.1;C56A3.8;K10B2.5;F56D1.7;Y54E10A.12;Y65B4BL.2;T01C3.3;C55B7.1;F48E8.7;W06B4.1;R01H2.3;ZC155.4;T13F2.6;W03C9.7;C05D2.5;C26H9A.1;Y111B2A.3;M7.2;Y45F1…	http://www.ncbi.nlm.nih.gov/pubmed/15772128
Mutants	down by lin-22 mutant (oh4271)	42	758	319	30409	8.683695295256938E-18	9.004992021181445E-15	6.084454068365842E-17	C12C8.1;Y45G12C.16;Y43F8B.2;F56A4.9;Y46H3A.2;T27D12.1;F26A3.4;C06B3.6;T28B8.1;T09D3.8;F44E5.4;F32B6.6;CC8.2;R10D12.1;R09E10.6;Y38C1AA.7;Y51H7C.13;Y54G2A.11;F28F8.2;F43H9.4;T13F3.6;Y19D10A.9;Y43C5A.1;Y43F8A.2;Y59E9AR.1;Y47G6A.15;C23G10.6;C35E7.10;C01B4.7;Y79H2A.2;F26A3.5;F11A5.9;T25B9.6;F40G12.10;C01B4.9;C49F5.7;F44E5.5;Y51H7C.1;F56A4.2;T27A3.4;C04G2.10;F15E6.3	https://www.ncbi.nlm.nih.gov/geo/query/acc.cgi?acc=GSE101645
Mutants	UP rde-4(ne299) mutant	27	758	116	30409	9.232311679270572E-18	9.573907211403583E-15	6.425441081478915E-17	F32B6.6;ZK354.5;ZK354.11;ZK354.1;T13F2.11;K05F1.2;T13F2.10;C33F10.1;K07F5.5;Y43C5A.1;Y59E9AR.1;F44D12.3;T23B7.1;K07F5.2;K08F4.8;F58A6.9;R13H9.2;C24D10.8;F11G11.8;F36H12.7;T08B2.12;C24D10.7;C34F11.4;R05F9.8;F58A6.8;F15E6.3;T27A3.3	http://www.ncbi.nlm.nih.gov/pubmed/17526642
Mutants	Down pie-1 mutant 66 min after 4 cell stage	80	758	1076	30409	1.0437547475102897E-17	1.0823736731681704E-14	7.215824487787803E-17	K10H10.2;C17G1.6;C03C10.4;F16B4.4;F35C11.5;F41H10.10;F47G6.4;ZK381.1;T25G3.2;C14B1.9;Y45F10A.2;Y23H5A.3;T07F8.3;F18A1.7;F59A6.5;T21E3.1;Y54G11A.3;T21B10.4;K10B2.5;F56D1.7;T01C3.3;C55B7.1;W06B4.1;R01H2.3;F44E2.2;C41G7.3;Y39A1A.11;Y18D10A.11;Y111B2A.3;T08B6.4;Y54G9A.5;C37C3.9;C08C3.4;C42C1.9;F56C9.6;C18E3.6;Y37H2A.5;F02A9.6;Y110A2AR.1;T22D1.5;R155.2;C01G8.1;C14B1.2;F14D2.4;K08E7.3;C05C10.5;C28C12.2…	http://www.ncbi.nlm.nih.gov/pubmed/15772128
Mutants	down by prp-8:prp-6:prp-31 RNAi on glp-4 mutant	24	758	88	30409	1.8121211623734838E-17	1.8791696453813026E-14	1.2362958193298044E-16	C12C8.1;Y46H3A.3;Y46H3A.2;EEED8.3;C28D4.3;T14B4.7;ZC404.8;T07F8.3;F18A1.7;T01C3.3;W06B4.1;F44E2.2;Y45F10C.3;F26D10.10;T05F1.2;T01H3.4;C05C10.5;F57B10.12;Y39E4B.5;T21C9.13;T23D8.7;F52E1.1;R06C7.1;C50B6.2	http://www.ncbi.nlm.nih.gov/pubmed/26490224
Mutants	Down by prp-8, prp-31, prp-6 (RNAi) in glp-1 mutant	24	758	88	30409	1.8121211623734838E-17	1.8791696453813026E-14	1.2362958193298044E-16	C12C8.1;Y46H3A.3;Y46H3A.2;EEED8.3;C28D4.3;T14B4.7;ZC404.8;T07F8.3;F18A1.7;T01C3.3;W06B4.1;F44E2.2;Y45F10C.3;F26D10.10;T05F1.2;T01H3.4;C05C10.5;F57B10.12;Y39E4B.5;T21C9.13;T23D8.7;F52E1.1;R06C7.1;C50B6.2	https://pubmed.ncbi.nlm.nih.gov/26490224/
Mutants	down by cgh-1 RNAi	41	758	314	30409	3.0070170406859845E-17	3.118276671191366E-14	2.038089327576056E-16	R107.5;C03C10.4;F14H3.6;CC8.2;C28D4.3;ZC404.8;F18A1.7;T01C3.3;ZK858.3;R01H2.3;ZC155.4;C05D2.5;T06E6.2;Y45F10C.3;F11E6.7;C37C3.9;ZC168.4;Y49E10.4;H02I12.5;Y39A1A.12;K04C1.5;B0261.7;C01G8.1;C14B1.2;C05C10.5;K01C8.5;Y43E12A.3;F32D1.10;F57B10.12;ZK1127.1;F58A4.3;F54D10.5;ZK616.5;C48B4.11;C17E4.3;T21C9.13;B0304.2;F52E1.1;W02F12.3;C34B2.2;F54D5.9	http://www.ncbi.nlm.nih.gov/pubmed/22693456
Mutants	Down in hpl-2	28	758	134	30409	3.9314707471920756E-17	4.0769351648381826E-14	2.6473604966481705E-16	F56A4.3;F56A4.9;T27F6.8;C39H7.1;T21G5.4;F07A5.2;Y25C1A.1;C14C10.1;K05F1.3;T16A9.5;R10E9.2;C25G4.6;C09D4.3;K11C4.1;B0491.3;T05F1.5;M70.3;B0218.7;K03H1.1;K02E11.1;Y106G6A.4;C28A5.6;M28.9;T05F1.8;T02E1.7;Y37H2A.4;Y69E1A.2;ZK1225.6	https://pubmed.ncbi.nlm.nih.gov/28294943/
Mutants	UP glp-1(oz112) mutants	33	758	199	30409	5.1164120861905345E-17	5.305719333379584E-14	3.423044731212635E-16	Y46H3A.3;R107.5;F44E5.4;F57C9.5;F20A1.9;ZK418.8;C01G8.6;C56A3.8;C30G12.7;C55B7.1;W06H3.1;C32F10.5;C08C3.4;C27B7.5;Y110A7A.18;C38D4.1;C44E4.3;C48B4.10;T24C4.1;F13D12.5;T28A8.3;D2005.4;F52F12.4;Y32F6A.1;T28A8.4;F52B5.5;F44E5.5;C06A5.8;C15H11.5;C16A11.4;Y57A10A.3;C29H12.5;C55B7.11	http://www.ncbi.nlm.nih.gov/pubmed/20599896
Mutants	down by cyc-1 RNAi	161	758	3305	30409	8.323291133485941E-17	8.631252905424921E-14	5.532854426554437E-16	F22B7.9;R107.5;T05G5.3;ZK792.2;ZK1055.1;F35C11.5;CC8.2;T13F2.11;EEED8.3;B0238.9;C28D4.3;K05F1.2;Y14H12B.2;ZC404.8;Y23H5A.3;T07F8.3;T01B11.3;C35B1.4;F59A6.5;T21E3.1;Y54G11A.3;T27F6.4;ZK1127.7;K08E3.3;ZK938.1;T06E4.1;C18G1.4;T21B10.4;F40A3.2;T13F3.6;ZK632.1;T01G5.1;R06B10.1;T03F1.5;Y65B4BL.2;C06A5.6;K09E4.1;C14B1.7;C55B7.1;F52H3.6;F23B12.8;ZK858.3;F48E8.7;W06B4.1;T07G12.10;R01H2.3;ZC155.4;T04G9.7;F…	http://www.ncbi.nlm.nih.gov/pubmed/19360127
Mutants	Down lin-35 mutant( n745, NULL) L4	59	758	658	30409	9.987793495617282E-17	1.0357341854955121E-13	6.597033028633835E-16	Y46H3A.3;Y46H3A.2;C17G1.6;F18E3.11;Y38E10A.15;F53B3.6;ZK792.2;Y40B10A.1;T12F5.3;F57C9.5;CC8.2;W04G3.3;F41H10.10;F07C4.7;F58A3.5;M03B6.3;F28F8.2;F43H9.4;T01B11.3;H03E18.1;T21B10.4;F52E4.6;T13F3.6;T01G5.1;F56D1.7;Y46G5A.10;R01H2.3;F55A11.8;H17B01.2;C23G10.6;T26C5.2;C35E7.10;Y45G5AM.2;Y43F4A.1;Y76A2A.1;C27B7.5;C25G4.6;F09D12.1;F20H11.5;ZK792.3;Y110A7A.15;Y38H8A.3;F16F9.2;Y46G5A.29;T13A10.11;F52C6.2;…	http://www.ncbi.nlm.nih.gov/pubmed/17368442
Mutants	Down lin-35 null emb	60	758	682	30409	1.2699843510561776E-16	1.316973772045256E-13	8.335277038261115E-16	K10H10.2;T05G5.3;C17G1.6;F18E3.11;F58A4.4;T12F5.3;F57C9.5;W04G3.3;F41H10.10;ZC404.8;M03B6.3;F28F8.2;C54E4.5;F43H9.4;H03E18.1;T06E4.1;T21B10.4;F52E4.6;T13F3.6;F56D1.7;Y46G5A.10;F48E8.7;T05G5.7;F55A11.8;H17B01.2;C23G10.6;C27A2.3;T26C5.2;C35E7.10;Y73F8A.11;Y43F4A.1;Y76A2A.1;ZC168.4;C27B7.5;C25G4.6;F20H11.5;F46C5.1;Y32F6A.5;F11A5.9;ZK792.3;Y110A7A.15;Y38H8A.3;F16F9.2;Y46G5A.29;T13A10.11;F52C6.2;Y47D3…	http://www.ncbi.nlm.nih.gov/pubmed/17368442
Mutants	Up in ccm-1/kri-1(ok1251)	51	758	505	30409	1.3539310814137643E-16	1.4040265314260735E-13	8.8303555435602115E-16	F22B7.9;C06B3.6;Y38E10A.15;F09A5.9;C39H7.1;T27C10.7;W09C3.6;R09E10.6;T10E9.4;Y38E10A.26;Y38C1AA.7;T21G5.4;T27E7.1;F28F8.2;F07A5.2;C33F10.1;ZK938.1;K07F5.5;C10G11.8;F38B2.6;C15C6.2;F54F12.1;Y43C5A.1;F55H12.2;T03F1.5;F52H3.6;F26B1.8;ZK945.7;R10E9.2;ZK858.2;T08B6.4;Y79H2A.2;C25G4.6;Y70G10A.3;F36A2.10;F46C5.1;B0491.3;T23G11.1;Y54F10BM.3;F59E11.5;K06A5.2;F21H7.2;F55H12.5;C34F11.4;F23F1.6;T27A3.4;K08C9…	https://pubmed.ncbi.nlm.nih.gov/30728328/
Mutants	UP by ets-4 (uz1) mutant	40	758	312	30409	1.444250238409388E-16	1.4976874972305354E-13	9.360546857690846E-16	F56A4.3;C44H4.3;F14F7.1;K11G12.1;F56B3.1;F46C8.6;Y38E10A.15;W04G3.2;F53B3.6;W04G3.8;C34G6.2;F46F2.3;ZK1290.12;ZK783.1;F52B11.3;W04G3.3;F07C4.7;T14B4.7;M03B6.3;H03E18.1;Y37A1B.7;C31H2.2;Y73E7A.8;T14B4.6;ZK1290.8;T26C5.2;W04G3.1;C29E6.1;C01B4.7;T21D12.2;C15F1.2;R90.2;R05H10.6;F19H8.2;F16F9.2;W01F3.2;F44F4.4;Y71F9B.13;H41C03.1;M03A1.7	http://www.ncbi.nlm.nih.gov/pubmed/20862312
Mutants	down by kin-1 mutant	42	758	353	30409	3.2593655931497923E-16	3.3799621200963347E-13	2.099355354097102E-15	C34G6.6;C17G1.6;F18E3.11;W01F3.3;C14A4.9;T06G6.6;ZK783.1;F52B11.3;F19H8.4;R07E3.6;F47G6.4;C36E6.8;T27E7.1;Y102A11A.5;F28F8.2;M117.4;H03E18.1;F32G8.5;W01B6.5;T27A3.5;T26C5.2;F32E10.3;Y79H2A.2;C25A8.5;C01F1.5;K02E11.1;F32A11.7;T26A5.1;Y53C10A.9;C33B4.2;F57H12.6;F54D1.1;F18C5.5;C23G10.1;T12B5.15;K09F6.3;Y39B6A.30;F10F2.6;F36D3.5;F15D3.4;F08B4.2;W01B6.6	http://www.ncbi.nlm.nih.gov/geo/query/acc.cgi?acc=GSE40809
Mutants	Down pie-1; pal-1(RNAi) mutant 122 min after 4 cell stage	56	758	625	30409	6.882457392154404E-16	7.137108315664117E-13	4.405622417076615E-15	Y43F8B.2;F26H11.2;C34G6.6;T27D12.1;W03D2.4;ZC404.8;Y55F3BR.6;F18A1.7;T13F2.10;Y57A10A.26;W05B10.1;T21E3.1;F20A1.9;K10B2.5;Y65B4BL.2;K09E4.1;F54E12.2;C55B7.1;C25D7.6;R01H2.3;Y39A1A.11;F32A11.3;Y45F10C.3;C37C3.9;F26D10.10;H27M09.3;T22D1.5;B0261.7;EEED8.1;C14B1.2;Y47D3A.22;Y73B6BL.2;K03H1.1;K08E7.3;C05C10.5;T23F6.3;F13D12.5;T04D3.1;F33H1.2;Y34D9A.4;C24D10.8;ZK1127.1;D2030.7;T21B6.3;F18A11.1;Y47G6A.1…	http://www.ncbi.nlm.nih.gov/pubmed/15772128
Mutants	Up in hlh-29	36	758	264	30409	8.537563994190365E-16	8.853453861975408E-13	5.431566786487981E-15	F26H11.2;Y38E10A.13;F26A3.4;F44E5.4;F44E5.4;C39H7.1;W09C3.6;C50E10.1;F28F8.2;F07A5.2;ZK938.1;C15C6.2;T16A9.5;T16A9.5;T03F1.5;F52H3.6;W02B12.12;F32A11.3;ZK858.2;B0280.17;R90.2;Y59E9AL.2;K05F1.9;T23G11.1;K06A5.2;T13A10.11;F44E5.5;F44E5.5;C27D6.3;T27A3.4;C36B1.10;F52E1.1;C06A8.6;Y69E1A.2;T22F3.11;T22F3.11	https://pubmed.ncbi.nlm.nih.gov/23533643/
Mutants	down by elo-5 mutant under C13ISO	80	758	1170	30409	1.140713967550164E-15	1.18292038434952E-12	7.212929172862927E-15	F56A4.3;C34G6.6;T05G5.3;C17G1.6;C44H4.3;K06A4.5;F18E3.11;W01F3.3;F46C8.6;W04G3.2;F53B3.6;W04G3.8;C14A4.9;Y49E10.19;F35G2.4;C48E7.1;B0365.1;ZK1055.1;F58A4.4;F46F2.3;Y71D11A.1;ZK1290.12;T06G6.6;CC8.2;ZK354.11;ZK783.1;F52B11.3;F19H8.4;R07E3.6;W04G3.3;C01F1.3;T14B4.7;Y102A11A.5;F58A3.5;M03B6.3;F28F8.2;EGAP7.1;F59A6.5;H03E18.1;T06E4.1;F52E4.6;Y37A1B.7;C42D4.13;C31H2.2;Y65B4BL.1;F23H12.5;K08B12.1;T14B4…	http://www.ncbi.nlm.nih.gov/geo/query/acc.cgi?acc=GSE64973
Mutants	Down pie-1 mutant 101 min after 4 cell stage	71	758	970	30409	2.0586402272309773E-15	2.1348099156385234E-12	1.2938241912960749E-14	K10H10.2;T27D12.1;Y17G7B.5;Y48E1B.12;F35C11.5;T12F5.3;ZK354.1;EEED8.3;Y14H12B.2;Y45F10A.2;Y23H5A.3;ZK520.5;B0414.3;T21E3.1;Y54G11A.3;F20A1.9;T26A5.3;Y25C1A.1;C01G8.6;C56A3.8;F56D1.7;Y54E10A.12;T01C3.3;VF13D12L.1;F48E8.7;C25D7.6;W06B4.1;R01H2.3;Y18D10A.11;F56F11.4;K07F5.2;C37C3.9;R06C7.8;F26D10.10;C27B7.5;C18E3.6;C35D10.13;F58A6.9;Y49E10.4;T19E10.1;T22D1.5;C44E4.3;R144.10;F57B10.4;B0261.7;EEED8.1;…	http://www.ncbi.nlm.nih.gov/pubmed/15772128
Mutants	UP miR-243 mutant	102	758	1770	30409	5.983493717807662E-15	6.2048829853665455E-12	3.7378813164858714E-14	F26H11.2;C34G6.6;T27D12.1;C17G1.6;C44H4.3;F36A2.3;Y54E10A.17;T27F6.8;W01F3.3;F46C8.6;Y38E10A.15;W04G3.2;F53B3.6;W04G3.8;C14A4.9;F35G2.4;Y71D11A.1;ZK1290.12;T06G6.6;ZK783.1;R10D12.1;F52B11.3;R07E3.6;W04G3.3;C01F1.3;Y38E10A.26;C50E10.1;Y51H7C.13;T14B4.7;Y102A11A.5;F58A3.5;M03B6.3;F28F8.2;EGAP7.1;H03E18.1;F52E4.6;F25E5.8;T01G5.1;Y37A1B.7;F32G8.5;C42D4.13;C31H2.2;F55C10.4;F23H12.5;Y73E7A.8;T27A3.5;H1…	http://www.ncbi.nlm.nih.gov/pubmed/20386745
Mutants	down by prp-8:prp-6:prp-31 RNAi on smg-1 mutant	26	758	139	30409	9.386435837297768E-15	9.733733963277785E-12	5.828583211543584E-14	T05G5.3;C17G1.6;C14A4.9;F35G2.4;F19H8.4;F41H10.10;Y102A11A.5;F26D2.2;W05B10.1;F40A3.2;F56D1.7;Y37A1B.7;F49C5.11;Y54G2A.37;C35D10.13;T21D12.2;C01F1.5;F09F9.2;F55G1.11;Y73B6BL.2;Y37H2A.12;F32A11.7;F18C5.5;C40H1.1;H41C03.1;F57C2.3	http://www.ncbi.nlm.nih.gov/pubmed/26490224
Mutants	Down by prp-8, prp-31, prp-6 (RNAi) in smg-1 mutant	26	758	140	30409	1.116211995208276E-14	1.1575118390309821E-11	6.889951422803466E-14	T05G5.3;C17G1.6;C14A4.9;F35G2.4;F19H8.4;F41H10.10;Y102A11A.5;F26D2.2;W05B10.1;F40A3.2;F56D1.7;Y37A1B.7;F49C5.11;Y54G2A.37;C35D10.13;T21D12.2;C01F1.5;F09F9.2;F55G1.11;Y73B6BL.2;Y37H2A.12;F32A11.7;F18C5.5;C40H1.1;H41C03.1;F57C2.3	https://pubmed.ncbi.nlm.nih.gov/26490224/
Mutants	Down by jmjd-1.2 overexpression	105	758	1870	30409	1.1819544400595226E-14	1.225686754341725E-11	7.252584345217307E-14	F56A4.3;K10H10.2;Y54E10A.17;Y48E1B.12;K06A4.5;W03D2.4;C48E7.1;Y40B10A.1;ZK354.5;Y59E9AL.3;W09C3.6;K07F5.9;C50E10.1;K05F1.2;Y14H12B.2;T27E7.1;ZK520.5;T19H12.2;B0414.3;F18A1.7;F55G1.6;F13A7.1;F07A5.2;B0261.6;Y57A10A.26;W05B10.1;T27F6.4;T26A5.3;C14C10.1;T21B10.4;F08F3.4;C56A3.8;C10G11.8;C15C6.2;F54F12.1;T03F1.5;Y65B4BL.2;F55C10.4;K09E4.1;F47B8.11;F48E8.7;F32D1.6;C27D8.2;C41G7.3;C55C3.6;T27A3.5;Y105C…	https://pubmed.ncbi.nlm.nih.gov/27133168/
Mutants	Up in hlh-25	48	758	506	30409	1.2746030170308173E-14	1.3217633286609576E-11	7.775078403887984E-14	F26H11.2;Y46H3A.2;F14H3.6;F44E5.4;C48E7.1;F46F2.3;C39H7.1;Y38C1AA.7;ZC404.8;Y45F10A.2;B0414.3;F18A1.7;C14C10.1;C10G11.8;F56D1.7;C15C6.2;C30G12.7;W02B12.12;W02B12.12;C25D7.6;F25D7.4;F25D7.4;ZK858.2;C26H9A.1;T06E6.2;C37C3.9;Y110A7A.18;H02I12.5;F09F9.2;B0491.3;D2030.6;R90.2;T23G11.1;C05C10.5;K06A5.2;F57B10.12;ZK1127.1;ZK1127.1;C11E4.1;T07C4.3;Y39E4B.5;F32B5.1;T21C9.13;W05E7.1;F52E1.1;F57B1.2;C10H11.…	https://pubmed.ncbi.nlm.nih.gov/26438299/
Mutants	Down xbp-1 mutant on daf-2(e1370)	30	758	197	30409	1.629754323658027E-14	1.690055233633374E-11	9.883363939376457E-14	F56A4.9;C34G6.6;C44H4.3;F46C8.6;W04G3.2;W04G3.8;C14A4.9;T06G6.6;K07F5.9;Y38C1AA.7;Y51H7C.13;Y102A11A.5;F52E4.6;Y37A1B.7;T03F1.5;C31H2.2;T14B4.6;ZK1290.8;W04G3.1;K08F4.8;F36A2.10;F09F9.2;Y47D3A.13;F57H12.6;C01B4.9;T27A3.4;F17E9.5;F08B4.2;M03A1.7;Y1A5A.1	http://www.ncbi.nlm.nih.gov/pubmed/20460307
Mutants	down by jmjd-1.2 expressed	105	758	1880	30409	1.664681307642037E-14	1.7262745160247925E-11	1.0036479744330188E-13	F56A4.3;K10H10.2;Y54E10A.17;Y48E1B.12;K06A4.5;W03D2.4;C48E7.1;Y40B10A.1;ZK354.5;Y59E9AL.3;W09C3.6;K07F5.9;C50E10.1;K05F1.2;Y14H12B.2;T27E7.1;ZK520.5;T19H12.2;B0414.3;F18A1.7;F55G1.6;F13A7.1;F07A5.2;B0261.6;Y57A10A.26;W05B10.1;T27F6.4;T26A5.3;C14C10.1;T21B10.4;F08F3.4;C56A3.8;C10G11.8;C15C6.2;F54F12.1;T03F1.5;Y65B4BL.2;F55C10.4;K09E4.1;F47B8.11;F48E8.7;F32D1.6;C27D8.2;C41G7.3;C55C3.6;T27A3.5;Y105C…	http://www.ncbi.nlm.nih.gov/pubmed/27133168
Mutants	UP lin-15b mutant	82	758	1292	30409	2.845433385750226E-14	2.950714421022984E-11	1.705615272267621E-13	F56A4.3;C12C8.1;Y46H3A.3;Y46H3A.2;R107.5;C06B3.6;F14H3.6;F16B4.4;F52E10.4;Y38E10A.15;T12F5.3;F57C9.5;F41H10.10;ZK381.1;Y14H12B.2;ZC404.8;C54E4.5;F18A1.7;T01B11.3;F26D2.2;Y54G11A.3;F20A1.9;ZK418.8;K08E3.3;C18G1.4;C01G8.6;ZK858.3;C18G1.5;W06B4.1;T07G12.10;R01H2.3;ZC155.4;C26H9A.1;ZK1127.11;Y54G9A.5;Y45G5AM.2;W09C3.7;F26D10.10;C42C1.9;Y47G6A.1;Y37H2A.5;F38B7.5;C38D4.1;K07A1.5;T22D1.5;Y106G6H.13;Y45G…	http://www.ncbi.nlm.nih.gov/pubmed/21343362
Mutants	Up in set-25; met-2	54	758	661	30409	1.0304670354939553E-13	1.0685943158072316E-10	6.141346642570298E-13	F56A4.9;F11C7.5;Y17G7B.5;Y69H2.14;F56B3.1;W01F3.3;W04G3.8;F46F2.3;Y71D11A.1;T12F5.3;F47G6.4;Y38C1AA.7;T14B4.7;F13A7.1;T27F6.4;Y59E9AL.6;F54F12.1;F08H9.2;C55B7.1;F25D7.4;T12B5.14;W03C9.7;F32A11.3;T08B6.4;F32B4.2;C36H8.1;T23B3.5;C08F8.6;F36A2.10;H27M09.3;C38D4.1;C24D10.2;B0205.10;K05F1.9;C41G7.6;Y37E11B.10;F02E11.1;Y54F10BM.3;T08B6.9;C09B9.2;F16F9.2;F13D12.9;T22B3.3;T02E1.3;C27D6.3;E03H12.5;T15B12.…	https://pubmed.ncbi.nlm.nih.gov/28294943/
Mutants	UP rrf-3 and eri-1 mutant	19	758	72	30409	1.3317092870093935E-13	1.3809825306287411E-10	7.89132874644995E-13	C39H7.1;T21G5.4;ZC168.6;C25G4.6;C25A8.5;Y38H8A.4;B0205.10;F09C12.8;F58D2.2;F54C8.1;F11G11.8;F26F4.2;C24D10.7;ZK637.12;T01C3.5;ZK507.1;ZK354.6;C35E7.9;T27A3.3	http://www.ncbi.nlm.nih.gov/pubmed/17919598
Mutants	UP by ceh-23 mutant	38	758	350	30409	1.7694853381976794E-13	1.8349562957109937E-10	1.0425888043812463E-12	F22B7.9;C34G6.6;K10H10.2;C44H4.3;W01F3.3;F46C8.6;W04G3.2;F53B3.6;W04G3.8;F46F2.3;ZK783.1;F52B11.3;R07E3.6;C01F1.3;T14B4.7;M03B6.3;Y37A1B.7;F49C5.11;F23H12.5;F09E10.11;Y51H4A.8;Y73E7A.8;K08B12.1;T14B4.6;ZK1290.8;W04G3.1;C29E6.1;T21D12.2;F09D12.1;C25F6.7;C15F1.2;R05H10.6;F19H8.2;F16F9.2;F57H12.6;T21B6.3;H41C03.1;M03A1.7	http://www.ncbi.nlm.nih.gov/geo/query/acc.cgi?acc=GSE67754
Mutants	UP by hlh-25 mutant	45	758	486	30409	2.220675746885956E-13	2.3028407495207363E-10	1.301039971480642E-12	F26H11.2;Y46H3A.2;F14H3.6;F44E5.4;C48E7.1;F46F2.3;C39H7.1;Y38C1AA.7;ZC404.8;Y45F10A.2;B0414.3;F18A1.7;C14C10.1;C10G11.8;F56D1.7;C15C6.2;C30G12.7;W02B12.12;C25D7.6;F25D7.4;ZK858.2;C26H9A.1;T06E6.2;C37C3.9;Y110A7A.18;H02I12.5;F09F9.2;B0491.3;D2030.6;R90.2;T23G11.1;C05C10.5;K06A5.2;F57B10.12;ZK1127.1;C11E4.1;T07C4.3;Y39E4B.5;F32B5.1;T21C9.13;W05E7.1;F52E1.1;F57B1.2;C10H11.10;Y69E1A.2	http://www.ncbi.nlm.nih.gov/pubmed/26438299
Mutants	UP by hlh-29 mutant	32	758	252	30409	2.971504750189239E-13	3.081450425946241E-10	1.7311519246888994E-12	F26H11.2;Y38E10A.13;F26A3.4;F44E5.4;C39H7.1;Y59E9AL.3;W09C3.6;C50E10.1;F28F8.2;F07A5.2;ZK938.1;C15C6.2;T16A9.5;T03F1.5;F52H3.6;W02B12.12;F32A11.3;ZK858.2;B0280.17;R90.2;Y59E9AL.2;K05F1.9;T23G11.1;K06A5.2;F44E5.5;C27D6.3;T27A3.4;C36B1.10;F52E1.1;C06A8.6;Y69E1A.2;T22F3.11	http://www.ncbi.nlm.nih.gov/pubmed/23533643
Mutants	Up in lsm-1 at L1	20	758	87	30409	3.9363599707121587E-13	4.0820052896285084E-10	2.280449882474027E-12	F56A4.9;F57C9.5;ZK381.1;F26D2.2;W05B10.1;F25D7.4;Y18D10A.11;Y111B2A.3;Y47G6A.1;C38D4.1;Y110A2AR.1;Y45G5AM.8;C16A11.6;B0261.7;F14D2.4;F33H1.2;Y39E4B.5;Y43F11A.5;Y111B2A.1;D1081.9	https://pubmed.ncbi.nlm.nih.gov/27690361/
Mutants	UP by gas-1 mutant (Marni)	60	758	820	30409	4.200120149520045E-13	4.355524595052287E-10	2.419735886140159E-12	Y38E10A.13;C34G6.6;C44H4.3;F14F7.1;F56B3.1;F16B4.4;W01F3.3;F52E10.4;F46C8.6;Y38E10A.15;W04G3.2;F53B3.6;W04G3.8;C14A4.9;F35G2.4;C48E7.1;ZK1290.12;T06G6.6;ZK783.1;F52B11.3;R07E3.6;W04G3.3;C01F1.3;T14B4.7;Y102A11A.5;F58A3.5;M03B6.3;F28F8.2;EGAP7.1;H03E18.1;F52E4.6;F08F3.4;Y37A1B.7;C31H2.2;F23H12.5;Y51H4A.8;K08B12.1;T14B4.6;ZK1290.8;T26C5.2;W04G3.1;F32E10.3;C01B4.7;T21D12.2;F09D12.1;C25F6.7;F09F9.2;R…	https://www.ncbi.nlm.nih.gov/geo/query/acc.cgi?acc=GSE66680
Mutants	down by oga-1 (ok1207) mutant	45	758	496	30409	4.487521762128096E-13	4.6535600673268357E-10	2.571027661506539E-12	C34G6.6;W01F3.3;F46C8.6;W04G3.2;W04G3.8;C14A4.9;Y71D11A.1;ZK1290.12;R10D12.1;F52B11.3;F19H8.4;R07E3.6;W04G3.3;Y51H7C.13;T14B4.7;Y102A11A.5;M03B6.3;EGAP7.1;H03E18.1;Y37A1B.7;F32G8.5;C42D4.13;C31H2.2;F55C10.4;F23H12.5;H17B01.2;K08B12.1;T14B4.6;ZK1290.8;T26C5.2;W04G3.1;F32E10.3;T21D12.2;B0365.9;C25F6.7;F09F9.2;F58H1.2;Y46G5A.29;C33B4.2;F57H12.6;F18C5.5;Y51H7C.1;K01A2.11;M03A1.7;C30G12.4	http://www.ncbi.nlm.nih.gov/pubmed/25474640
Mutants	down by ife-1 mutant non-polysome	63	758	899	30409	6.593972316246687E-13	6.837949291947815E-10	3.757114995575722E-12	F56A4.3;F22B7.9;C34G6.6;F26A3.4;C44H4.3;K03H1.4;F36A2.3;F14F7.1;C06B3.6;K06A4.5;T27F6.8;F18E3.11;F56B3.1;F16B4.4;W01F3.3;F46C8.6;F53B3.6;W04G3.8;C14A4.9;F35G2.4;C48E7.1;C34G6.2;F46F2.3;ZK1290.12;T06G6.6;W04G3.3;F07C4.7;Y51H7C.13;Y54G2A.11;Y102A11A.5;F28F8.2;F43H9.4;EGAP7.1;F52E4.6;F40A3.2;F25E5.8;Y37A1B.7;C31H2.2;F52H3.6;Y51H4A.8;K08B12.1;T14B4.6;C23G10.6;ZK1290.8;W04G3.1;T21D12.2;F09D12.1;C25F6.…	http://www.ncbi.nlm.nih.gov/pubmed/26542024
Mutants	Down pie-1; pal-1(RNAi) mutant 101 min after 4 cell stage	37	758	348	30409	7.201410968373626E-13	7.46786317420345E-10	4.080799548745055E-12	T27D12.1;EEED8.3;Y54G2A.11;C14B1.9;ZC404.8;Y45F10A.2;F18A1.7;T21E3.1;T26A5.3;C01G8.6;Y65B4BL.2;Y59E9AR.1;ZK858.3;W06B4.1;R01H2.3;F44E2.2;T05G5.7;C27A2.3;F56F11.4;K07F5.2;C37C3.9;F26D10.10;C18E3.6;Y110A2AR.1;T22D1.5;C44E4.3;F57B10.4;C14B1.2;C05C10.5;D2005.4;ZK1127.1;R06C7.9;F18A11.1;ZK616.5;C10F3.1;C28A5.6;Y1A5A.1	http://www.ncbi.nlm.nih.gov/pubmed/15772128
Mutants	down by P-granule RNAi (Knutson)	22	758	114	30409	7.949237786721896E-13	8.243359584830606E-10	4.4800867308862E-12	T12F5.3;ZK381.1;T25G3.2;T07F8.3;F18A1.7;C18G1.4;Y65B4BL.2;C55B7.1;C18G1.5;F48E8.7;R01H2.3;Y18D10A.11;F26D10.10;K04C1.5;T05F1.2;T01H3.4;C05C10.5;Y43E12A.3;T07C4.3;F52E1.1;W02F12.3;C50B6.2	https://www.ncbi.nlm.nih.gov/pubmed/28258184
Mutants	Down fer-1 mutant	29	758	213	30409	8.149109564446645E-13	8.450626618331171E-10	4.567906280179011E-12	C12C8.1;Y46H3A.3;C34G6.6;Y46H3A.2;C44H4.3;F44E5.4;W01F3.3;F46C8.6;C14A4.9;ZK783.1;R07E3.6;T14B4.7;Y102A11A.5;M03B6.3;EGAP7.1;H03E18.1;F52E4.6;Y37A1B.7;F23H12.5;K08B12.1;T14B4.6;T26C5.2;W04G3.1;F32E10.3;C29E6.5;F58H1.2;T21B6.3;K01A2.11;F15E6.3	http://www.ncbi.nlm.nih.gov/pubmed/19755517
Mutants	down by cpf-1 RNAi	73	758	1148	30409	8.474354642823696E-13	8.787905764608173E-10	4.724680518606545E-12	R107.5;F18E3.13;C03C10.4;F14H3.6;ZK792.2;F35C11.5;F07C4.7;EEED8.3;T14B4.7;Y54G2A.11;F58A3.5;Y55F3BR.6;F18A1.7;F43H9.4;T27F6.4;ZK418.8;T26A5.3;T21B10.4;K10B2.5;F56D1.7;K07A1.1;F55H12.2;Y54E10A.12;F13G11.3;C25D7.6;W06B4.1;F32D1.6;T04G9.7;F44E2.2;C32F10.5;F55A11.8;C27A2.3;M7.2;Y45F10C.3;F56F11.4;C37C3.9;Y11D7A.12;C18E3.6;F09D12.1;F55A12.10;Y47G6A.11;H27M09.3;D2005.7;F20H11.5;F02A9.6;K04C1.5;Y55F3BL.…	http://www.ncbi.nlm.nih.gov/pubmed/27124504
Mutants	UP by lem-2(tm1582) mutant	29	758	217	30409	1.2945985268014418E-12	1.3424986722930951E-9	7.179137284989814E-12	C12C8.1;F16B4.4;F46C8.6;F53B3.6;T06G6.6;C50E10.1;Y43C5A.1;Y65B4BL.1;F55C5.1;Y47G6A.15;Y46C8AL.1;T23B7.1;C23G10.6;C42C1.9;C08F8.6;F58A6.9;C02B10.6;C02F5.5;T08B6.9;D2062.6;ZC477.7;F11G11.8;F59A6.4;R05F9.8;F36H12.5;F27C1.3;R10H10.2;T27A3.3;ZK1225.6	http://www.ncbi.nlm.nih.gov/pubmed/24490688
Mutants	UP nuo-5 RNAi, ETC complex I	49	758	597	30409	1.4084251247272005E-12	1.460536854342107E-9	7.768813055011206E-12	F56A4.3;Y46H3A.3;Y46H3A.2;F53B3.6;F46F2.3;C39H7.1;T06G6.6;T10E9.4;Y51H7C.13;F58A3.5;ZK938.1;Y25C1A.1;Y19D10A.9;C15C6.2;F08H9.2;T16A9.5;C31H2.2;F52H3.6;W02B12.12;F32A11.3;H17B01.2;C23G10.6;F32H2.7;T21D12.2;F09D12.1;F46C5.1;B0454.5;K05F1.9;C27C7.3;R05H10.6;F19H8.2;F16F9.2;Y46G5A.29;T28A8.6;C17H12.5;F57H12.6;K01H12.4;C23G10.1;Y51H7C.1;T01B11.4;F32B5.1;W05E7.1;F56A4.2;C54D10.10;T08G11.2;T05F1.8;C06A8…	http://www.ncbi.nlm.nih.gov/pubmed/18178500
Mutants	Down pie-1; pal-1(RNAi) mutant 23 min after 4 cell stage	75	758	1212	30409	1.4694509407677305E-12	1.5238206255761365E-9	8.06254299246633E-12	Y43F8B.2;B0365.1;F58A4.4;Y40B10A.1;F46F2.3;F35C11.5;CC8.2;F58G11.3;C01F1.3;F47G6.4;ZK381.1;B0238.9;T21G5.4;K09H11.3;ZC404.8;C31H1.8;T01B11.3;F59A6.5;W05B10.1;T21E3.1;F20A1.9;C18G1.4;C56A3.8;C15C6.2;Y54E10A.12;K09E4.1;C55B7.1;F44E2.2;Y39A1A.11;C26H9A.1;T14B4.6;T23B7.1;F32B4.2;Y54G9A.5;ZC168.4;C25G4.6;ZK856.12;H27M09.3;F33E11.2;Y47G6A.1;C38D4.4;H02I12.5;C38D4.1;Y39A1A.12;C35E7.8;C01G8.1;Y110A7A.15;…	http://www.ncbi.nlm.nih.gov/pubmed/15772128
Mutants	UP by blmp-1(tm548) mutant	35	758	323	30409	1.9268358168342478E-12	1.998128742057115E-9	1.0516467063458499E-11	F22B7.9;C06B3.6;T27F6.8;T28B8.1;T10E9.4;Y51H7C.13;Y54G2A.11;F25E5.8;Y19D10A.9;R06B10.1;F09E10.11;C27D8.2;Y70G10A.3;Y49E10.4;F46C5.1;F01G10.5;Y54F10BM.3;M162.5;M176.9;F16F9.2;T13A10.11;W01F3.2;F44F4.4;F57H12.6;F25H5.8;T01B11.5;F58E6.1;T01B11.4;C50C3.2;F56A4.2;F48F5.2;C40H1.1;C54D10.10;K01H12.2;H20J04.1	http://www.ncbi.nlm.nih.gov/pubmed/24613396
Mutants	down by ife-1 mutant polysome	64	758	948	30409	2.1350431491041787E-12	2.2140397456210335E-9	1.1591831128905934E-11	F56A4.3;F22B7.9;C34G6.6;K10H10.2;C44H4.3;C03C10.4;K06A4.5;T27F6.8;T28B8.1;F18E3.11;W01F3.3;F46C8.6;W04G3.2;F53B3.6;W04G3.8;C14A4.9;F35G2.4;C48E7.1;F46F2.3;Y71D11A.1;ZK1290.12;T06G6.6;F52B11.3;R07E3.6;W04G3.3;F07C4.7;K05F1.2;Y102A11A.5;F58A3.5;M03B6.3;C54E4.5;EGAP7.1;F52E4.6;F25E5.8;Y37A1B.7;C31H2.2;F23H12.5;Y51H4A.8;K08B12.1;C23G10.6;ZK1290.8;T26C5.2;W04G3.1;T21D12.2;F09D12.1;F09F9.2;C15F1.2;R90.…	http://www.ncbi.nlm.nih.gov/pubmed/26542024
Mutants	down by rsks-1 mutant	50	758	630	30409	2.7447028876478766E-12	2.846256894490848E-9	1.48242546588065E-11	C12C8.1;Y46H3A.3;Y46H3A.2;F44E5.4;Y49E10.19;F52B11.3;T01B11.3;ZK1127.7;C01G8.6;W09D6.4;Y43F8A.2;C06A5.6;Y65B4BL.1;K09E4.1;Y47G6A.15;F44E2.2;C05D2.5;Y73E7A.8;Y18D10A.11;T08B6.4;F26E4.5;H32C10.1;ZK856.12;C33H5.4;Y38H8A.4;Y47D3A.13;K04C1.5;K04C1.5;T28A8.5;C35E7.8;F14D2.4;Y53C10A.9;Y39G10AR.2;Y34D9A.4;D2030.7;ZK616.5;F55H12.5;C23G10.1;Y39E4B.5;F36H12.7;T02E1.3;C10F3.1;F36A2.14;Y39E4B.2;F42G4.2;Y47G6A…	http://www.ncbi.nlm.nih.gov/pubmed/26959186
Mutants	Down unc-43 mutant	15	758	46	30409	3.6423474277044915E-12	3.777114282529558E-9	1.9570540323987348E-11	F56A4.3;F56A4.9;C34G6.6;K10H10.2;C44H4.3;F53B3.6;F46F2.3;T06G6.6;F52B11.3;T14B4.7;H03E18.1;ZK1290.8;T26C5.2;C01B4.7;M03A1.7	http://www.ncbi.nlm.nih.gov/pubmed/16103915
Mutants	UP by lin-28 RNAi	60	758	871	30409	5.106470687549919E-12	5.295410102989267E-9	2.7295928365924053E-11	C34G6.6;Y46H3A.2;R107.5;C17G1.6;C44H4.3;W01F3.3;Y49E10.19;C30B5.1;Y40B10A.1;EEED8.3;B0238.9;T25G3.2;K09H11.3;F26A3.3;T14B4.7;C18G1.4;K10B2.5;C30G12.7;Y54E10A.12;F44E2.2;F55A11.8;Y18D10A.11;Y111B2A.3;ZK1290.8;Y45G5AM.2;C29E6.1;C30G12.6;ZK856.12;Y110A7A.18;H27M09.3;Y49E10.4;H05L14.2;C33H5.4;F20C5.3;D2005.7;C38D4.4;T19E10.1;C06G3.2;T28A8.5;T05F1.2;Y55F3BL.2;C44E4.3;F57B10.4;Y110A7A.15;Y73B6BL.2;K01C…	https://www.ncbi.nlm.nih.gov/pubmed/27730721
Mutants	down by isp-1 mutant (Cristina)	20	758	100	30409	5.506722391987731E-12	5.710471120491277E-9	2.928446728457065E-11	C39H7.1;T27E7.1;C33F10.1;ZK938.1;C15C6.2;F08H9.2;K09E4.1;F47B8.11;ZC168.6;ZK512.8;F26A3.5;Y37E11B.10;C02F5.5;K06A5.2;C41A3.2;C17H12.5;Y71F9B.13;C50F4.2;T02E1.7;Y69E1A.2	http://www.ncbi.nlm.nih.gov/pubmed/19360127
Mutants	up at 24h NaCl and dpy-7	62	758	926	30409	7.011537741178173E-12	7.270964637601765E-9	3.7096758355111043E-11	Y38E10A.13;Y38E10A.13;Y38E10A.15;Y38E10A.15;W09C3.6;W09C3.6;T10E9.4;T10E9.4;F53B6.4;F53B6.4;Y38E10A.26;Y38E10A.26;Y38C1AA.7;Y38C1AA.7;T21G5.4;T21G5.4;F07A5.2;F07A5.2;ZK938.1;ZK938.1;C10G11.8;C10G11.8;Y43F8A.2;Y43F8A.2;F37A4.4;F37A4.4;R06B10.1;R06B10.1;T16A9.5;T16A9.5;F55C5.1;F55C5.1;C27D8.2;C27D8.2;R09E10.13;R09E10.13;C30G7.3;C30G7.3;M162.5;M162.5;K06A5.2;K06A5.2;F57H12.6;F57H12.6;F21H7.2;F21H7.2…	https://pubmed.ncbi.nlm.nih.gov/29487136/
Mutants	down at the Ribosome-protected fragment (RPF) level in the cey-1 & cey-4 mutants	16	758	59	30409	1.120661463489787E-11	1.1621259376389091E-8	5.899116434715274E-11	ZC404.8;Y45F10A.2;F18A1.7;T21E3.1;T01C3.3;ZK858.3;W06B4.1;R01H2.3;T05G5.7;F26D10.10;H02I12.5;F57B10.12;C17E4.3;F53G12.5;T23G11.2;C50B6.2	http://www.ncbi.nlm.nih.gov/pubmed/25378320
Mutants	down by pmk-1 (km25) (Bond)	58	758	844	30409	1.3398865717561715E-11	1.3894623749111499E-8	7.017486741975504E-11	F26H11.2;F56A4.9;C34G6.6;C44H4.3;T27F6.8;W01F3.3;F46C8.6;W04G3.2;W04G3.8;C14A4.9;Y71D11A.1;ZK1290.12;F52B11.3;F19H8.4;R07E3.6;W04G3.3;Y51H7C.13;T14B4.7;Y102A11A.5;M03B6.3;EGAP7.1;H03E18.1;F52E4.6;Y19D10A.9;Y37A1B.7;C42D4.13;Y46G5A.10;C31H2.2;F55C10.4;F23H12.5;H17B01.2;K08B12.1;T14B4.6;C23G10.6;ZK1290.8;T26C5.2;W04G3.1;F32E10.3;T21D12.2;B0365.9;C01F1.5;C25F6.7;F09F9.2;C15F1.2;F55G1.11;C27C7.3;F58H…	http://www.ncbi.nlm.nih.gov/pubmed/25474640
Mutants	UP by daf-16;daf-2;rsks-1 mutant	41	758	466	30409	1.4680218822693818E-11	1.5223386919133488E-8	7.649943175443964E-11	F56A4.3;Y38E10A.13;Y69H2.14;F14F7.1;F56B3.1;F53B3.6;F46F2.3;Y59E9AL.3;W09C3.6;R07E3.6;F53B6.4;Y38E10A.26;Y38C1AA.7;B0414.3;F28F8.2;F13A7.1;T13F3.6;K07F5.5;T03F1.5;C31H2.2;Y39A1A.11;C55C3.6;F32A11.3;K07F5.2;K08F4.8;T23B3.5;C25G4.6;Y59E9AL.2;B0511.11;F16F9.2;Y46G5A.29;F53B6.7;T01B11.4;C24D10.7;T27A3.4;K01H12.2;K08C9.2;F17E9.5;F58A6.8;C35E7.9;M03A1.7	http://www.ncbi.nlm.nih.gov/pubmed/24332851
Mutants	down by gld-3 RNAi	22	758	134	30409	2.0236279187264385E-11	2.0985021517193168E-8	1.0492510758596583E-10	F11C7.5;Y69H2.14;F56B3.1;F32B6.6;T27C10.7;ZK354.11;K05F1.2;T07F8.3;T13F2.10;T13F3.6;K07F5.5;Y59E9AR.1;K07F5.2;D1086.7;H02I12.5;T07C4.5;F25H5.8;F36H12.7;C24D10.7;C34F11.4;R05F9.8;F17E9.5	http://www.ncbi.nlm.nih.gov/geo/query/acc.cgi?acc=GSE57993
Mutants	Down in emb-4(hc60)	24	758	163	30409	2.071433119292784E-11	2.148076144706617E-8	1.0686945993565259E-10	C30B5.1;B0238.9;T25G3.2;F56D1.7;C14B1.7;F48E8.7;R01H2.3;F44E2.2;T13F2.6;C34G6.5;Y49E10.4;H05L14.2;F38B7.5;Y39E4B.5;F28C6.2;T02E1.3;C17E4.3;F07A5.1;C18E3.8;T23D8.7;F52E1.10;B0001.2;T24C4.5;C40H1.1	https://pubmed.ncbi.nlm.nih.gov/28787592/
Mutants	down by emr-1(gk119) mutant	35	758	353	30409	2.285811554589521E-11	2.3703865821093333E-8	1.1734587040145212E-10	F57C9.5;R10E4.4;F58G11.3;C28D4.3;Y23H5A.3;Y65B4BL.2;C18G1.5;R01H2.3;F44E2.2;T05G5.7;W03C9.7;T06E6.2;F56F11.4;F11E6.7;F26D10.10;ZK856.12;C38D4.4;H02I12.5;T05F1.2;C01G8.1;K08E7.3;C05C10.5;F32D1.10;F33H1.2;Y39G10AR.2;ZK177.6;F18A11.1;C10F3.1;F53G12.5;W05E7.1;T09F3.3;F52E1.1;W02F12.3;R06C7.1;C42C1.8	http://www.ncbi.nlm.nih.gov/pubmed/24490688
Mutants	UP alg-1 mutant (gk214)	46	758	581	30409	2.50606762229847E-11	2.5987921243235135E-8	1.280193164691386E-10	C34G6.6;C17G1.6;C44H4.3;W01F3.3;F46C8.6;W04G3.2;W04G3.8;C14A4.9;Y71D11A.1;ZK1290.12;T06G6.6;R10D12.1;F52B11.3;F19H8.4;R07E3.6;W04G3.3;T14B4.7;Y102A11A.5;M03B6.3;EGAP7.1;H03E18.1;F52E4.6;Y37A1B.7;C31H2.2;F23H12.5;K08B12.1;T14B4.6;ZK1290.8;T26C5.2;W04G3.1;F32E10.3;Y43F4A.1;Y54G2A.37;T21D12.2;C01F1.5;C25F6.7;F09F9.2;C15F1.2;R05H10.6;F58H1.2;Y46G5A.29;F18C5.5;K01A2.11;F08B4.2;M03A1.7;C30G12.4	http://www.ncbi.nlm.nih.gov/pubmed/20062054
Mutants	down by set-25 mutant (eemb)	52	758	719	30409	2.9020922725851323E-11	3.0094696866707823E-8	1.475230238564109E-10	F31C3.9;W03D2.4;F35C11.5;CC8.2;T19H5.4;ZC404.8;Y45F10A.2;Y55F3BR.6;B0414.3;F18A1.7;W05B10.1;T27F6.4;T21B10.4;F56D1.7;Y65B4BL.2;C18G1.5;F32D1.6;F25D7.4;T05G5.7;W03C9.7;C05D2.5;Y18D10A.11;C27A2.3;T06E6.2;C29E6.1;ZC168.4;C08C3.4;C35D10.13;C01G8.1;T01H3.4;C05C10.5;C28C12.2;R119.7;F32D1.10;F33H1.2;C50C3.1;F18A11.1;ZK616.5;B0414.5;C48B4.11;F45F2.11;T02E1.3;F53G12.5;C40H1.1;T09F3.3;F52E1.1;W02F12.3;F18A…	https://www.ncbi.nlm.nih.gov/geo/query/acc.cgi?acc=GSE100726
Mutants	UP lin-15b and lin-35 mutant	34	758	340	30409	3.671711832730571E-11	3.807565170541602E-8	1.8573488636788302E-10	F41H10.10;ZK381.1;Y14H12B.2;ZC404.8;F26D2.2;Y54G11A.3;C18G1.4;C01G8.6;W06B4.1;R01H2.3;ZC155.4;Y54G9A.5;F26D10.10;C42C1.9;Y47G6A.1;F38B7.5;C38D4.1;T24C4.1;Y73B6BL.2;Y47G6A.25;C05C10.7;T28A8.3;ZC434.8;T28A8.6;T28A8.4;R06C7.9;F54D10.5;Y39E4B.5;T02E1.3;Y39E4B.2;F58A4.2;C29A12.1;C42C1.8;D1081.9	http://www.ncbi.nlm.nih.gov/pubmed/21343362
Mutants	UP by lem-2(tm1582) mutant and emr-1 RNAi	120	758	2578	30409	3.73030423937401E-11	3.8683254962308485E-8	1.877827910791674E-10	F18E3.13;T27D12.1;Y54E10A.17;F46C8.6;W04G3.2;F09A5.9;C14A4.9;C43F9.6;C48E7.1;F46F2.3;F29C6.1;R10D12.1;F19H8.4;W04G3.3;C01F1.3;Y51H7C.13;C36E6.8;T14B4.7;F28F8.2;D1086.17;F13A7.1;EGAP7.1;M117.4;H03E18.1;Y25C1A.1;K05F1.3;Y37A1B.7;C42D4.13;F46F5.6;Y43C5A.1;Y46G5A.10;C31H2.2;F55C10.4;F23H12.5;F26B1.8;Y47G6A.15;C50F2.5;F32A11.3;Y46C8AL.1;T27A3.5;K08B12.1;T14B4.6;T23B7.1;T08B6.4;ZK1290.8;W04G3.1;C43E11.…	http://www.ncbi.nlm.nih.gov/pubmed/24490688
Mutants	UP xpa-1 mutant	51	758	712	30409	6.493501347170651E-11	6.733760897015965E-8	3.253024587930418E-10	Y38E10A.13;C17G1.6;Y17G7B.5;F14F7.1;Y49E10.19;ZK1055.1;K09H11.3;Y71F9B.7;Y45F10A.2;M03B6.3;F28F8.2;ZK1127.7;T06E4.1;C18G1.4;K10B2.5;F56D1.7;Y65B4BL.2;F25D7.4;C41G7.3;ZK354.8;C05D2.5;H17B01.2;T06E6.2;Y45G5AM.2;F11E6.7;C01B4.7;C30G12.6;ZK856.12;Y110A7A.18;Y47G6A.11;Y49E10.4;C33H5.4;T19E10.1;C06G3.2;F11A5.9;Y110A7A.15;K08E7.3;R119.7;F32D1.10;F16F9.2;T21B6.3;B0414.5;Y51H7C.1;T02E1.3;F32B5.1;Y43F11A.5…	http://www.ncbi.nlm.nih.gov/pubmed/20382984
Mutants	UP by ife-1 mutant non-polysome	47	758	624	30409	7.850894640209067E-11	8.141377741896803E-8	3.914123914373463E-10	Y38E10A.13;T05G5.3;Y38E10A.15;W03D2.4;T12F5.3;C28D4.3;T25G3.2;K09H11.3;ZC404.8;T07F8.3;F59A6.5;T21E3.1;T06E4.1;C18G1.4;Y39G10AR.14;C06A5.6;F54E12.2;C25D7.6;W06B4.1;R01H2.3;F44E2.2;C41G7.3;C32F10.5;F55A11.8;Y111B2A.3;F56F11.4;Y54G9A.5;C30G12.6;C37C3.9;Y47G6A.1;D2030.6;K04C1.5;C35E7.8;C44E4.3;T01H3.4;F14D2.4;K08E7.3;T28A8.6;Y34D9A.4;ZK1127.1;Y39E4B.5;F28C6.2;C16A11.4;F52E1.1;Y69A2AR.30;F57B1.2;F54D…	http://www.ncbi.nlm.nih.gov/pubmed/26542024
Mutants	Down pie-1 mutant 122 min after 4 cell stage	44	758	563	30409	1.0890152472281933E-10	1.1293088113756364E-7	5.403391441988691E-10	Y43F8B.2;T27D12.1;C44H4.3;Y48E1B.12;ZK1055.1;F46F2.3;F41H10.10;ZC404.8;T19H12.2;F18A1.7;T21E3.1;Y65B4BL.2;K09E4.1;F54E12.2;C25D7.6;W06H3.1;R01H2.3;Y18D10A.11;Y111B2A.3;C27A2.3;T06E6.2;C37C3.9;Y47G6A.1;T19E10.1;Y39A1A.12;T22D1.5;B0261.7;EEED8.1;C14B1.2;Y73B6BL.2;K03H1.1;K08E7.3;F33H1.2;Y34D9A.4;ZK1127.1;T21B6.3;F18A11.1;Y39E4B.5;C10F3.1;F52E1.10;T09F3.3;F52E1.1;Y69A2AR.30;W05F2.6	http://www.ncbi.nlm.nih.gov/pubmed/15772128
Mutants	UP by daf-12 mutant (Delaney)	65	758	1068	30409	1.1371431327783405E-10	1.1792174286911391E-7	5.615321089005425E-10	C34G6.6;T05G5.3;F18E3.13;C17G1.6;Y17G7B.5;F18E3.12;T27F6.8;F18E3.11;W01F3.3;F46C8.6;W04G3.2;W04G3.8;C14A4.9;W03D2.4;F58A4.4;Y71D11A.1;ZK1290.12;R10E4.4;T06G6.6;R10D12.1;F52B11.3;F19H8.4;R07E3.6;W04G3.3;T21G5.4;T14B4.7;Y102A11A.5;M03B6.3;F28F8.2;EGAP7.1;F59A6.5;H03E18.1;F52E4.6;F08F3.4;Y37A1B.7;C42D4.13;F49C5.11;C31H2.2;F23B12.8;F23H12.5;Y73E7A.8;K08B12.1;T14B4.6;ZK1290.8;T26C5.2;W04G3.1;R06C7.8;C…	https://www.ncbi.nlm.nih.gov/pubmed/28209779
Mutants	Up in xrn-2 mutants downstream	124	758	2780	30409	2.4344370281571586E-10	2.5245111981989734E-7	1.1964508048336367E-9	Y43F8B.2;F26H11.2;F22B7.9;Y38E10A.13;C34G6.6;T27D12.1;C17G1.6;C44H4.3;F18E3.12;F36A2.3;Y48E1B.12;T27F6.8;F18E3.11;F56B3.1;W01F3.3;C14A4.9;W03D2.4;C48E7.1;ZK1055.1;Y40B10A.1;F46F2.3;ZK1290.12;CC8.2;ZK783.1;F29C6.1;F19H8.4;R07E3.6;W04G3.3;Y38E10A.26;K09H11.3;Y71F9B.7;T14B4.7;T19H5.4;Y45F10A.2;Y71F9AL.4;M03B6.3;B0261.6;Y57A10A.26;H03E18.1;K08E3.3;T21B10.4;F52E4.6;W09D6.4;Y37A1B.7;F49C5.11;C31H2.2;F2…	https://pubmed.ncbi.nlm.nih.gov/29021241/
Mutants	UP daf-19 mutant, Phirke	32	758	332	30409	3.7771389236427864E-10	3.9168930638175696E-7	1.8475910678384762E-9	F26H11.2;C34G6.6;Y46H3A.2;T05G5.3;Y48E1B.12;W01F3.3;Y49E10.19;F35G2.4;W03D2.4;ZK1055.1;ZK783.1;F52B11.3;B0414.3;F28F8.2;ZK1127.7;C01G8.6;T05G5.7;ZK1290.8;T06E6.2;C29E6.1;R06C7.8;ZC168.4;Y11D7A.12;C38D4.1;EEED8.1;F32D1.10;ZK177.6;F58A4.3;F25H5.8;F44E5.5;F58A4.2;F52E1.1	http://www.ncbi.nlm.nih.gov/pubmed/21740898
Mutants	Up in isolated intestines of ifo-1(kc2)	53	758	802	30409	4.6175277338791715E-10	4.788376260032701E-7	2.2480639718463386E-9	F11C7.5;T27D12.1;K03H1.4;F36A2.3;K06A4.5;T27F6.8;F07G6.10;F09A5.9;C48E7.1;K08E3.10;R09E10.6;C54E4.5;F43H9.4;C35B1.4;K07E3.9;E02H4.4;F38B2.6;Y43C5A.1;Y46G5A.10;F13G11.3;F55C5.1;F09E10.11;T27A3.5;Y105C5B.5;Y73F8A.11;W09C3.7;Y79H2A.2;D1086.7;Y38H8A.4;F46C5.1;C30G7.3;F11A5.9;ZC513.12;F59E11.5;M02D8.2;F32B6.4;C15H7.3;W01F3.2;C33F10.11;F36A4.4;C49F5.7;K01H12.4;F25H5.8;Y51H7C.1;F36H12.7;E03H12.5;F23F1.6…	https://pubmed.ncbi.nlm.nih.gov/30630824/
Mutants	Down in F1 morc-1	35	758	395	30409	4.664026333757229E-10	4.836595308106247E-7	2.2600912654702087E-9	C34G6.6;Y17G7B.5;Y49E10.19;ZK1055.1;T12F5.3;CC8.2;K09H11.3;T14B4.7;Y45F10A.2;T27F6.4;C18G1.4;Y39G10AR.14;F56D1.7;C14B1.7;C55B7.1;C18G1.5;C25D7.6;F25D7.4;W03C9.7;Y18D10A.11;T06E6.2;Y49E10.4;T19E10.1;C01G8.1;K08E7.3;C05C10.5;F32D1.10;Y39G10AR.2;F18A11.1;T02E1.3;C10F3.1;F53G12.5;T27C10.3;C40H1.1;C01H6.5	https://pubmed.ncbi.nlm.nih.gov/28535375/
Mutants	down by lin-54;mes-4 mutant (germline)	36	758	416	30409	4.773825815617108E-10	4.950457370794941E-7	2.302538311997647E-9	K10H10.2;T05G5.3;ZK792.2;CC8.2;F41H10.10;EEED8.3;C28D4.3;K09H11.3;T14B4.7;T07F8.3;T01C3.3;ZK858.3;R10F2.6;F25D7.4;ZC155.4;T04G9.7;T05G5.7;T06E6.2;ZK1127.11;Y49E10.4;F20H11.5;C38D4.4;Y39C12A.8;Y39A1A.12;K04C1.5;T05F1.2;Y32F6A.5;T22D1.5;C01G8.1;T01H3.4;T04D3.1;D2030.7;F54D10.5;F32B5.1;K07A1.2;C10H11.10	http://www.ncbi.nlm.nih.gov/pubmed/24281426
Mutants	UP kgb-1 mutant vs. wt by fast	24	758	191	30409	5.289328185194812E-10	5.48503332804702E-7	2.5393672815032498E-9	W03D2.4;F18A1.7;F55G1.6;C01G8.6;C56A3.8;ZK858.3;F32D1.6;ZC155.4;F26D10.10;K04C1.5;T22D1.5;C14B1.2;F14D2.4;F59E11.5;AH10.1;Y32F6A.1;ZK1127.1;ZK616.5;T21C9.13;C18E3.8;F42G4.2;K01A2.11;C10H11.10;T22F3.11	http://www.ncbi.nlm.nih.gov/pubmed/23352664
Mutants	Down by pmt-2(RNAi)	73	758	1324	30409	5.55314751960442E-10	5.758613977829784E-7	2.653739160290223E-9	F46C5.10;F58A4.4;F26A3.3;C14B1.9;Y23H5A.3;T01B11.3;F59A6.5;F20A1.9;ZK418.8;T26A5.3;C18G1.4;K07A1.1;T01C3.3;C06A5.6;F25D7.4;ZC155.4;C41G7.3;C26H9A.1;M7.2;ZK1127.11;Y45F10C.3;C34G6.5;R06C7.8;C27B7.5;F56C9.6;ZK856.12;Y49E10.4;Y37H2A.5;F38B7.5;C38D4.4;H02I12.5;B0454.5;K04C1.5;T28A8.5;T22D1.5;R144.10;F57B10.4;B0261.7;C48B4.10;C46A5.5;C14B1.2;K01C8.5;Y66D12A.19;C16C8.16;K10D3.3;Y47G6A.25;F13D12.5;H02I1…	https://pubmed.ncbi.nlm.nih.gov/30333136/
Mutants	down by prp-8:prp-6:prp-31 RNAi on N2	15	758	65	30409	5.978562241617452E-10	6.199769044557297E-7	2.8439307543840816E-9	K06A4.5;Y71F9B.7;ZC404.8;K07F5.5;F56D1.7;C06A5.6;C55B7.1;W04G3.1;C08C3.4;C27B7.5;T05F1.2;T01B11.5;T23D8.7;R06C7.1;F54D5.9	http://www.ncbi.nlm.nih.gov/pubmed/26490224
Mutants	Down mex-3;skn-1 RNAi mutant 23min	89	758	1774	30409	6.098466548490498E-10	6.324109810784646E-7	2.8877213747875098E-9	K10H10.2;C03C10.4;C06B3.6;Y49E10.19;F32B6.6;ZK354.11;ZK354.1;C28D4.3;T21G5.4;K09H11.3;Y51H7C.13;T19H5.4;Y14H12B.2;C31H1.8;B0414.3;F18A1.7;T01B11.3;Y57A10A.26;ZK1127.7;T21B10.4;Y39G10AR.14;ZK632.1;K10B2.5;ZK858.3;F44E2.2;T13F2.6;C05D2.5;Y46C8AL.1;Y18D10A.11;Y111B2A.3;T23B7.1;C23G10.6;W09C3.7;F11E6.7;C37C3.9;C34G6.5;ZC168.4;C25G4.6;C18E3.6;C35D10.13;ZK856.12;Y47G6A.11;Y47G6A.1;Y38H8A.4;F02A9.6;D203…	http://www.ncbi.nlm.nih.gov/pubmed/15772128
Mutants	Down pie-1 mutant 53 min after 4 cell stage	56	758	884	30409	6.44142827405224E-10	6.679761120192172E-7	3.036255054632806E-9	Y43F8B.2;C34G6.6;Y49E10.19;ZK1055.1;C39H7.1;CC8.2;F52B11.3;F41H10.10;K09H11.3;Y14H12B.2;ZC404.8;Y45F10A.2;T01B11.3;F26D2.2;ZK1127.7;K08E3.3;K10B2.5;F56D1.7;C15C6.2;W06B4.1;R01H2.3;T13F2.6;W03C9.7;C05D2.5;Y45F10C.3;C30G12.6;C08C3.4;C18E3.6;Y39A1A.12;F11A5.9;Y110A7A.15;Y73B6BL.2;K08E7.3;C28C12.2;K01C8.5;Y43E12A.3;F13D12.5;T04D3.1;R05H10.6;F52F12.4;ZC434.8;Y39G10AR.2;Y34D9A.4;T28A8.4;ZK1127.1;R06C7.…	http://www.ncbi.nlm.nih.gov/pubmed/15772128
Mutants	Down by prp-8, prp-31, prp-6 (RNAi)	15	758	66	30409	7.415533416478423E-10	7.689908152888125E-7	3.4795964492706446E-9	K06A4.5;Y71F9B.7;ZC404.8;K07F5.5;F56D1.7;C06A5.6;C55B7.1;W04G3.1;C08C3.4;C27B7.5;T05F1.2;T01B11.5;T23D8.7;R06C7.1;F54D5.9	https://pubmed.ncbi.nlm.nih.gov/26490224/
Mutants	UP by nhr-62 mutant under eat-2 mutant	31	758	323	30409	8.232463606015588E-10	8.537064759438165E-7	3.845524666413587E-9	Y17G7B.5;F14H3.6;Y49E10.19;W03D2.4;B0365.1;C28D4.3;T25G3.2;ZC404.8;F28F8.2;Y39G10AR.14;ZK632.1;C18G1.5;C25D7.6;F25D7.4;R01H2.3;W03C9.7;T06E6.2;F11E6.7;F26D10.10;K04C1.5;C01G8.1;C05C10.5;K10D3.3;T04D3.1;F32D1.10;R06C7.9;F53G12.5;K07A1.2;F52E1.1;W02F12.3;C50B6.2	http://www.ncbi.nlm.nih.gov/pubmed/23935515
Mutants	Down cde-1 mutant	38	758	469	30409	9.132174940915189E-10	9.470065413729051E-7	4.246666104811234E-9	F14H3.6;Y49E10.19;ZK792.2;R10E4.4;F58G11.3;T07F8.3;ZK418.8;C01G8.6;C30G12.7;T06E6.2;C34G6.5;Y11D7A.12;C27B7.5;ZK856.12;Y39C12A.8;K04C1.5;T01H3.4;Y110A7A.15;F14D2.4;R119.7;H02I12.8;T28A8.6;Y32F6A.1;ZK177.6;F52C6.2;ZK616.5;Y50E8A.4;B0414.5;T07C4.3;T21C9.13;F07A5.1;T23D8.7;F08A8.7;T24C4.5;F55G1.5;F57B1.2;C10H11.10;Y37H2A.4	http://www.ncbi.nlm.nih.gov/pubmed/19804759
Mutants	UP by rhy-1 mutant (Albores)	63	758	1074	30409	9.768161887573288E-10	1.01295838774135E-6	4.5221356595595974E-9	F26H11.2;F22B7.9;K10H10.2;C44H4.3;K11G12.1;F53B3.6;F09A5.9;F35G2.4;C30B5.1;C34G6.2;CC8.2;F29C6.1;T10E9.4;F47G6.4;C28D4.3;T25G3.2;Y51H7C.13;C36E6.8;Y54G2A.11;T06E4.1;K07E3.9;F08F3.4;K10B2.5;F32G8.5;Y46G5A.10;C55B7.1;F23H12.5;Y47G6A.15;T13F2.6;Y46C8AL.1;H17B01.2;C23G10.6;T08B6.4;W04G3.1;F28H1.4;Y79H2A.2;F36A2.10;Y49E10.4;H05L14.2;F46C5.1;T05F1.2;M70.3;W03F11.4;ZC513.12;M162.5;T08B6.9;T28A8.3;D2005.…	http://www.biorxiv.org/content/early/2017/03/02/112920.1
Mutants	down by met-2 set-25 mutant L1	42	758	559	30409	9.909113942186358E-10	1.0275751158047253E-6	4.5670005146876686E-9	T05G5.3;C44H4.3;Y17G7B.5;Y48E1B.12;Y49E10.19;F35G2.4;W03D2.4;ZK1055.1;F58A4.4;R10E4.4;CC8.2;ZK783.1;C01F1.3;T14B4.7;ZC404.8;Y23H5A.3;T19H12.2;F55G1.6;F59A6.5;T06E4.1;Y39G10AR.14;Y65B4BL.1;F48E8.7;C25D7.6;C27A2.3;T06E6.2;F11E6.7;R06C7.8;ZC168.4;C35D10.13;F09D12.1;R12B2.4;Y39A1A.12;EEED8.1;F32D1.10;F16F9.2;ZK177.6;Y50E8A.4;K07A1.2;Y69A2AR.30;C50B6.2;C34B2.2	http://www.ncbi.nlm.nih.gov/geo/query/acc.cgi?acc=GSE79597
Mutants	Down lin-14 mutant	30	758	308	30409	1.147743981167171E-9	1.1902105084703564E-6	5.266418179072373E-9	C34G6.6;C17G1.6;C44H4.3;W01F3.3;F46C8.6;W04G3.2;W04G3.8;C14A4.9;ZK1290.12;T06G6.6;F52B11.3;W04G3.3;T14B4.7;M03B6.3;EGAP7.1;H03E18.1;F52E4.6;Y37A1B.7;C42D4.13;C31H2.2;K08B12.1;T14B4.6;ZK1290.8;T26C5.2;W04G3.1;F32E10.3;T21D12.2;F55G1.11;F58H1.2;F18C5.5	http://www.ncbi.nlm.nih.gov/pubmed/16314527
Mutants	down by skn-1 under daf-2 mutant	38	758	475	30409	1.2937774008918823E-9	1.3416471647248819E-6	5.910339932708731E-9	F14H3.6;Y38E10A.15;W03D2.4;F46F2.3;EEED8.3;C28D4.3;F18A1.7;T01C3.3;F13G11.3;ZK858.3;F48E8.7;F32D1.6;R01H2.3;T05G5.7;T06E6.2;Y45F10C.3;Y54G9A.5;C37C3.9;F26D10.10;H02I12.5;Y39A1A.12;C14B1.2;C05C10.5;C28C12.2;K10D3.3;T04D3.1;ZK1127.1;F54D10.5;F18A11.1;DY3.4;Y47G6A.14;C53B7.2;K07A1.2;B0304.2;F52E1.1;W02F12.3;T23G11.2;C50B6.2	http://www.ncbi.nlm.nih.gov/pubmed/25517099
Mutants	Up in F4 morc-1	71	758	1297	30409	1.345376868746199E-9	1.3951558128898083E-6	6.119104442499159E-9	C34G6.6;C30B5.1;CC8.2;F58G11.3;F52B11.3;C28D4.3;T25G3.2;K09H11.3;F26A3.3;ZC404.8;Y45F10A.2;C31H1.8;T07F8.3;F59A6.5;Y54G11A.3;T21B10.4;ZK632.1;K10B2.5;F56D1.7;Y54E10A.12;C06A5.6;F54E12.2;C25D7.6;W06B4.1;F32D1.6;F44E2.2;T13F2.6;W03C9.7;C26H9A.1;T06E6.2;F56F11.4;F11E6.7;ZC168.4;Y11D7A.12;ZK856.12;Y47G6A.11;H05L14.2;F02A9.6;T19E10.1;K04C1.5;T28A8.5;T05F1.2;Y55F3BL.2;F57B10.4;C01G8.1;K08E7.3;C05C10.5;…	https://pubmed.ncbi.nlm.nih.gov/28535375/
Mutants	Down by dop-1	31	758	330	30409	1.3700721059276741E-9	1.420764773846998E-6	6.204212986231433E-9	F18E3.13;F18E3.12;F46C5.10;F18E3.11;F16B4.4;F07C4.7;Y51H7C.13;F28F8.2;F40A3.2;T13F3.6;F08F3.4;Y41C4A.19;Y105C5B.5;H17B01.2;C23G10.6;Y73F8A.11;C39D10.8;F46C5.1;C27C7.3;M162.5;C11E4.1;Y71F9B.13;C49F5.7;Y51H7C.1;F23F12.12;W05E7.1;T11F9.6;C17C3.15;F15E6.3;T22F3.11;F15B9.3	https://pubmed.ncbi.nlm.nih.gov/27261197/
Mutants	down by cec-4 mutant	46	758	681	30409	3.959718112747074E-9	4.106227682918716E-6	1.7853163838777026E-8	T05G5.3;C44H4.3;Y17G7B.5;Y48E1B.12;W04G3.2;Y49E10.19;W03D2.4;ZK1055.1;F58A4.4;R10E4.4;ZK783.1;ZC404.8;Y23H5A.3;F59A6.5;T06E4.1;Y39G10AR.14;ZK632.1;Y65B4BL.1;F54E12.2;F23B12.8;C25D7.6;F44E2.2;T06E6.2;F11E6.7;R06C7.8;ZC168.4;C35D10.13;F09D12.1;Y47G6A.11;R12B2.4;T19E10.1;C06G3.2;Y39A1A.12;EEED8.1;F32D1.10;F35G12.11;Y39G10AR.2;Y34D9A.4;ZK177.6;F58A4.3;Y50E8A.4;Y39E4B.5;K07A1.2;Y69A2AR.30;C50B6.2;C34B…	http://www.ncbi.nlm.nih.gov/geo/query/acc.cgi?acc=GSE79597
Mutants	Down pie-1; pal-1(RNAi) mutant 0 min after 4 cell stage	47	758	715	30409	6.0701208851609816E-9	6.294715357911938E-6	2.7249850034250814E-8	F56A4.3;Y43F8B.2;F14F7.1;W03D2.4;Y40B10A.1;F32B6.6;F35C11.5;CC8.2;ZK354.11;Y14H12B.2;ZC404.8;C31H1.8;T13F2.10;F20A1.9;F52E4.6;C01G8.6;C56A3.8;K09E4.1;F32D1.6;T05G5.7;T23B7.1;C07H6.7;F36A2.10;F33E11.2;F09F9.2;T19E10.1;Y110A2AR.1;C14B1.2;C01G12.3;Y37H2A.12;F14D2.4;K08E7.3;T04D3.1;T28A8.6;ZK1127.1;F54C1.9;ZK616.5;Y17G9B.3;F45F2.11;F11G11.8;F36H12.7;Y43F11A.5;C18E3.8;Y111B2A.1;T27C10.3;Y69A2AR.30;M03…	http://www.ncbi.nlm.nih.gov/pubmed/15772128
Mutants	Down pie-1 mutant 41 min after 4 cell stage	37	758	487	30409	8.558394281742807E-9	8.87505487016729E-6	3.825454685416936E-8	Y43F8B.2;C34G6.6;F14F7.1;Y40B10A.1;CC8.2;C31H1.8;F20A1.9;C18G1.4;Y65B4BL.2;T01C3.3;C55B7.1;F48E8.7;T05G5.7;Y18D10A.11;T23B7.1;ZK1290.8;C42C1.9;C18E3.6;C38D4.1;C14B1.2;F14D2.4;K08E7.3;F13D12.5;K06A5.2;F35G12.11;ZK1127.1;C50C3.1;F54D10.5;C06A5.8;Y39E4B.5;F11G11.8;C10F3.1;C18E3.8;T23D8.7;D1081.9;F54D5.9;C54G4.2	http://www.ncbi.nlm.nih.gov/pubmed/15772128
Mutants	UP by crh-1 mutant (Xiao)	58	758	1008	30409	9.891920348735073E-9	1.025792140163827E-5	4.402541374093678E-8	F26H11.2;C34G6.6;C17G1.6;C44H4.3;F46C5.10;W01F3.3;F46C8.6;W04G3.2;F53B3.6;W04G3.8;F35G2.4;F46F2.3;Y71D11A.1;ZK1290.12;T06G6.6;ZK783.1;F52B11.3;R07E3.6;W04G3.3;C01F1.3;T14B4.7;Y102A11A.5;M03B6.3;EGAP7.1;H03E18.1;F52E4.6;Y37A1B.7;F23H12.5;Y73E7A.8;K08B12.1;T14B4.6;ZK1290.8;T26C5.2;W04G3.1;F32E10.3;Y43F4A.1;C29E6.1;T21D12.2;F09D12.1;C01F1.5;C25F6.7;F09F9.2;C15F1.2;F11A5.9;R05H10.6;F19H8.2;F16F9.2;C3…	http://www.ncbi.nlm.nih.gov/geo/query/acc.cgi?acc=GSE40809
Mutants	Down pie-1; pal-1(RNAi) mutant 186 min after 4 cell stage	33	758	406	30409	1.280999032835951E-8	1.3283959970508812E-5	5.6769059703029113E-8	T27D12.1;F16B4.4;W04G3.8;Y40B10A.1;C01F1.3;Y45F10A.2;B0414.3;T01B11.3;EGAP7.1;W05B10.1;T21E3.1;Y65B4BL.2;T05G5.7;ZC168.6;T14B4.6;Y45F10C.3;C29E6.1;C07H6.7;F09D12.1;B0261.7;T24C4.1;T04D3.1;F52F12.4;F33H1.2;ZK1127.1;F52C6.2;T07C4.3;C48B4.11;Y39E4B.2;T08G11.2;T09F3.3;F52E1.1;F58A6.8	http://www.ncbi.nlm.nih.gov/pubmed/15772128
Mutants	UP by gas-1 mutant, L1 (McCormack)	62	758	1145	30409	2.6120180926149086E-8	2.7086627620416604E-5	1.1526224519326214E-7	C12C8.1;Y46H3A.3;Y43F8B.2;F26H11.2;Y38E10A.13;C34G6.6;Y46H3A.2;C44H4.3;T27F6.8;F44E5.4;F16B4.4;W01F3.3;F52E10.4;F46C8.6;Y38E10A.15;W04G3.2;F53B3.6;W04G3.8;C14A4.9;F35G2.4;C48E7.1;ZK1290.12;ZK783.1;F52B11.3;F19H8.4;R07E3.6;W04G3.3;C01F1.3;T14B4.7;Y102A11A.5;M03B6.3;F28F8.2;F43H9.4;Y57A10A.26;EGAP7.1;H03E18.1;F52E4.6;F08F3.4;Y37A1B.7;F23H12.5;Y51H4A.8;K08B12.1;T14B4.6;ZK1290.8;T26C5.2;W04G3.1;F32E1…	http://www.ncbi.nlm.nih.gov/pubmed/25744875
Mutants	Down in F4 hrde-1	34	758	441	30409	2.6695387622107517E-8	2.7683116964125494E-5	1.1730134306832837E-7	C12C8.1;Y46H3A.3;Y46H3A.2;C17G1.6;K03H1.4;F46C8.6;W04G3.2;F09A5.9;W04G3.8;ZK1290.12;W04G3.3;T14B4.7;B0414.3;F28F8.2;T07F8.3;Y57A10A.26;C35B1.4;T01G5.1;C26H9A.1;T14B4.6;ZK1290.8;T26C5.2;W04G3.1;F32E10.3;Y49E10.4;C25F6.7;F09F9.2;F44E5.5;F18C5.5;F58A4.2;B0304.2;K01A2.11;F57C2.3;M03A1.7	https://pubmed.ncbi.nlm.nih.gov/28535375/
Mutants	UP hpl-1 KO	41	758	604	30409	2.7559969962395337E-8	2.8579688851003964E-5	1.2058940443461587E-7	F56A4.3;Y46H3A.3;F56A4.9;Y46H3A.2;K10H10.2;C44H4.3;W01F3.3;F46C8.6;Y38E10A.15;W04G3.2;W04G3.8;T06G6.6;R07E3.6;W04G3.3;T14B4.7;Y102A11A.5;H03E18.1;C42D4.13;C31H2.2;F55C10.4;Y73E7A.8;K08B12.1;T14B4.6;ZK1290.8;W04G3.1;F32E10.3;C01B4.7;T21D12.2;C15F1.2;F59E11.5;R05H10.6;F58H1.2;F16F9.2;Y46G5A.29;C33B4.2;C01B4.9;F58E6.1;F56A4.2;C54D10.10;M03A1.7;C30G12.4	http://www.ncbi.nlm.nih.gov/pubmed/22083954
Mutants	UP in lin-35 mutant and down in lin-35;mes-4	13	758	61	30409	3.0041569284973975E-8	3.115310734851801E-5	1.308954090273866E-7	Y49E10.19;F41H10.10;ZK381.1;C18G1.4;Y47G6A.1;T24C4.1;Y73B6BL.2;K01C8.5;Y47G6A.25;ZC434.8;R06C7.9;Y39E4B.5;T02E1.3	http://www.ncbi.nlm.nih.gov/pubmed/21343362
Mutants	Down mex-3;skn-1 RNAi mutant 53min	59	758	1068	30409	3.0198077948120385E-8	3.131540683220084E-5	1.3102680682929222E-7	F22B7.9;C34G6.6;K10H10.2;Y49E10.19;ZK1055.1;ZK354.5;F35C11.5;ZK354.11;F41H10.10;Y23H5A.3;F28F8.2;F59A6.5;Y54G11A.3;ZK1127.7;Y25C1A.1;Y39G10AR.14;C56A3.8;Y37A1B.7;F54E12.2;F23B12.8;W06H3.1;T05G5.7;C05D2.5;C27A2.3;T06E6.2;R06C7.8;ZC168.4;F36A2.10;Y49E10.4;F02A9.6;H02I12.5;T05F1.2;C01G8.1;Y110A7A.15;F09C12.8;F52F12.4;F19H8.2;Y53C10A.9;R13H9.2;T28A8.6;F52B5.5;F52C6.2;F54C8.1;B0414.5;T07C4.3;Y47G6A.14…	http://www.ncbi.nlm.nih.gov/pubmed/15772128
Mutants	Down pie-1 mutant 23 min after 4 cell stage	78	758	1609	30409	3.611219445111382E-8	3.744834564580503E-5	1.5603477352418764E-7	Y43F8B.2;R107.5;Y48E1B.12;Y49E10.19;W03D2.4;ZK1055.1;F58A4.4;Y40B10A.1;T12F5.3;F57C9.5;K09H11.3;Y71F9B.7;Y45F10A.2;C31H1.8;F55G1.6;Y57A10A.26;F59A6.5;T21E3.1;T06E4.1;T07G12.6;Y39G10AR.14;C01G8.6;ZK632.1;C56A3.8;K10B2.5;F56D1.7;F54E12.2;C25D7.6;R10F2.6;R01H2.3;ZC155.4;F44E2.2;Y45G5AM.2;F11E6.7;C30G12.6;C34G6.5;R06C7.8;ZC168.4;Y11D7A.12;C27B7.5;ZK856.12;Y47G6A.11;H02I12.5;T19E10.1;T05F1.2;F57B10.4;…	http://www.ncbi.nlm.nih.gov/pubmed/15772128
Mutants	UP lin-14 (n179ts) mutant	13	758	62	30409	3.641252520736639E-8	3.775978864003895E-5	1.5667962091302467E-7	C44H4.3;F44E5.4;W01F3.3;W03D2.4;F52B11.3;F07C4.7;B0414.3;C18G1.5;C25D7.6;F32D1.10;F36A4.4;F11G11.8;C50B6.2	http://www.ncbi.nlm.nih.gov/pubmed/16314527
Mutants	down lin-35 mutant(n745, NULL) L1	46	758	742	30409	5.08513499901084E-8	5.273284993974241E-5	2.179043385939769E-7	Y46H3A.3;Y46H3A.2;C17G1.6;K11G12.1;C06B3.6;F18E3.11;ZK792.2;T12F5.3;F57C9.5;CC8.2;W04G3.3;Y54G2A.11;H03E18.1;F52E4.6;T13F3.6;T01G5.1;F56D1.7;Y46G5A.10;Y51H4A.8;F55A11.8;H17B01.2;C23G10.6;C35E7.10;Y76A2A.1;C27B7.5;F09D12.1;F20H11.5;T07C4.5;R90.2;Y110A7A.15;Y38H8A.3;Y46G5A.29;R13H9.2;T13A10.11;F52C6.2;C11E4.1;F44E5.5;Y51H7C.1;C53B7.2;F10G8.1;C34F11.4;F18A1.8;R06C7.1;F55G1.5;C55B7.11;T22F3.11	http://www.ncbi.nlm.nih.gov/pubmed/17368442
Mutants	Down mex-3;skn-1 RNAi mutant 66min	52	758	909	30409	7.751708672372202E-8	8.038521893249974E-5	3.308033700925915E-7	K10H10.2;F36A2.3;F14H3.6;ZK1055.1;F35C11.5;ZK354.11;F41H10.10;C01F1.3;ZK381.1;ZC404.8;F55G1.6;Y54G11A.3;ZK1127.7;K05F1.3;VF13D12L.1;F23B12.8;ZC155.4;C41G7.3;F32A11.3;C05D2.5;Y18D10A.11;ZK1290.8;C08C3.4;F26D10.10;F56C9.6;C08F8.6;Y37H2A.5;Y110A2AR.1;T22D1.5;F57B10.4;B0261.7;EEED8.1;R155.2;C01G8.1;Y110A7A.15;Y54F10BM.3;Y47G6A.25;F32D1.10;F35G12.11;AH10.1;T28A8.6;Y34D9A.4;T28A8.4;F52C6.2;C50C3.1;C06A…	http://www.ncbi.nlm.nih.gov/pubmed/15772128
Mutants	Down pie-1 mutant 143 min after 4 cell stage	57	758	1044	30409	7.946165264166706E-8	8.240173378940875E-5	3.3771202372708504E-7	Y43F8B.2;C34G6.6;T27D12.1;C44H4.3;Y17G7B.5;W04G3.8;W03D2.4;ZK1055.1;Y40B10A.1;F46F2.3;T12F5.3;F57C9.5;C28D4.3;Y14H12B.2;Y45F10A.2;F18A1.7;Y57A10A.26;ZK1127.7;F20A1.9;T26A5.3;T21B10.4;Y39G10AR.14;ZK632.1;Y65B4BL.2;VF13D12L.1;C55B7.1;C18G1.5;W06H3.1;ZC155.4;Y18D10A.11;ZK1290.8;T06E6.2;Y45F10C.3;Y54G9A.5;F11E6.7;C27B7.5;C18E3.6;F02A9.6;D2030.6;T05F1.2;B0261.7;C14B1.2;Y73B6BL.2;F14D2.4;Y47G6A.25;F52F…	http://www.ncbi.nlm.nih.gov/pubmed/15772128
Mutants	down by tut-1 & elpc-1 mutant, mRNA	62	758	1184	30409	8.53376780178261E-8	8.849517210448566E-5	3.612047840999415E-7	MTCE.11;F14H3.6;EEED8.3;T25G3.2;F18A1.7;T01B11.3;F32G8.5;K07A1.1;F55H12.2;ZK858.3;W06B4.1;F32D1.6;R01H2.3;T04G9.7;T05G5.7;Y18D10A.11;Y105C5B.5;Y45F10C.3;F56F11.4;Y54G9A.5;C37C3.9;F26D10.10;F09D12.1;Y39C12A.8;K04C1.5;T28A8.5;T22D1.5;C16A11.6;F11A5.9;B0261.7;C48B4.10;EEED8.1;T01H3.4;C14B1.2;Y37H2A.12;F59E11.5;C05C10.5;Y43E12A.3;C05C10.7;H02I12.8;T04D3.1;F35G12.11;F57B10.12;Y32F6A.1;ZK1127.1;D2030.7…	http://www.ncbi.nlm.nih.gov/pubmed/26052047
Mutants	Down unc-32(e189);dcr-1(ok247) vs. unc-32(e189)	36	758	516	30409	1.1488318190702239E-7	1.1913385963758223E-4	4.842839822665944E-7	ZK792.2;F58G11.3;K08E3.3;K10B2.5;C06A5.6;F54E12.2;C55B7.1;T04G9.7;W03C9.7;Y18D10A.11;ZK1127.11;Y45G5AM.2;F11E6.7;ZK856.12;C33H5.4;F33E11.2;F20H11.5;Y110A7A.15;F14D2.4;Y47G6A.25;T28A8.6;Y34D9A.4;T28A8.4;K07A1.13;Y54E2A.8;C50C3.1;F45F2.11;C10F3.1;Y43F11A.5;T23D8.7;B0001.2;T24C4.5;C40H1.1;Y57A10A.3;C10H11.10;D1081.9	http://www.ncbi.nlm.nih.gov/pubmed/17526642
Mutants	down hif-1; vhl-1 vs. hif-1	20	758	178	30409	1.1787276374257782E-7	1.222340560010532E-4	4.948747206520372E-7	T05G5.3;F58A4.4;C14B1.9;T01C3.3;C41G7.3;F55A11.8;Y45F10C.3;F20H11.5;F02A9.6;T22D1.5;H02I12.8;F57B10.12;F44B9.8;ZK1127.1;R06C7.9;C18E3.8;T04B2.2;C29A12.1;B0304.2;C29H12.5	http://www.ncbi.nlm.nih.gov/pubmed/15361934
Mutants	UP by swsn-2.2 RNAi	38	758	570	30409	1.5103704508055665E-7	1.5662541574853724E-4	6.315540957602309E-7	F18E3.13;F18E3.11;F56B3.1;CC8.2;ZK354.1;Y57A10A.26;C35B1.4;F59A6.5;T27F6.4;F40A3.2;Y59E9AL.6;T13F3.6;ZK858.3;R01H2.3;T12B5.14;T04G9.7;C41G7.3;ZK1290.8;F26E4.5;F26D10.10;F09D12.1;C29E6.5;F46C5.1;C28C12.2;C41A3.2;T25B9.1;T01B11.5;Y39E4B.5;C27D6.3;W05E7.1;F11F1.1;T12B5.15;F23F1.6;T08G11.2;W02F12.3;F36H12.5;F36H12.3;C35E7.9	http://www.ncbi.nlm.nih.gov/pubmed/26739451
Mutants	down by ahr-1 (ju145) mutant	34	758	477	30409	1.680063342860635E-7	1.7422256865464787E-4	6.996890307415577E-7	C12C8.1;F22B7.9;F18E3.12;F07A5.2;F55C10.4;C55C3.6;T23B3.5;C09D4.3;C17G10.3;F01G10.5;Y106G6D.3;K05F1.9;C41G7.6;T25B9.6;Y110A7A.15;F40G12.10;T05C12.3;T22B3.3;F53G12.8;C01F6.2;C50C3.2;E03H12.5;F23F12.12;C28A5.6;F59A6.4;H32C10.3;Y48G1C.5;ZK507.1;F36H12.5;F36D3.5;W01C9.4;F08B4.2;F36H12.3;C35E7.9	http://www.ncbi.nlm.nih.gov/pubmed/24463456
Mutants	Up by swsn-2.2 (RNAi)	38	758	574	30409	1.7961861443100355E-7	1.8626450316495068E-4	7.450580126598027E-7	F18E3.13;F18E3.11;F56B3.1;CC8.2;ZK354.1;Y57A10A.26;C35B1.4;F59A6.5;T27F6.4;F40A3.2;Y59E9AL.6;T13F3.6;ZK858.3;R01H2.3;T12B5.14;T04G9.7;C41G7.3;ZK1290.8;F26E4.5;F26D10.10;F09D12.1;C29E6.5;F46C5.1;C28C12.2;C41A3.2;T25B9.1;T01B11.5;Y39E4B.5;C27D6.3;W05E7.1;F11F1.1;T12B5.15;F23F1.6;T08G11.2;W02F12.3;F36H12.5;F36H12.3;C35E7.9	https://pubmed.ncbi.nlm.nih.gov/26739451/
Mutants	UP by ced-4(n1162) mutant	33	758	463	30409	2.6370847952893704E-7	2.734656932715077E-4	1.0895047540697519E-6	C34G6.6;C44H4.3;W01F3.3;W04G3.2;W04G3.8;C14A4.9;ZK1290.12;T06G6.6;F52B11.3;W04G3.3;Y51H7C.13;T14B4.7;Y102A11A.5;EGAP7.1;H03E18.1;F52E4.6;Y37A1B.7;F32G8.5;Y46G5A.10;C31H2.2;H17B01.2;K08B12.1;ZK1290.8;T26C5.2;F32E10.3;Y54G2A.37;C25F6.7;F09F9.2;F58H1.2;F57H12.6;Y51H7C.1;K03H1.6;M03A1.7	http://www.ncbi.nlm.nih.gov/pubmed/24813612
Mutants	UP by isp-1 mutant (Cristina)	42	758	687	30409	3.0607458416969526E-7	3.17399343783974E-4	1.25952120549196E-6	K10H10.2;F26A3.4;K03H1.4;ZK792.2;T14B4.7;C14B1.9;F28F8.2;Y57A10A.26;C35B1.4;F08F3.4;ZK858.3;W06B4.1;F32D1.6;R01H2.3;T04G9.7;Y45F10C.3;C37C3.9;Y11D7A.12;C35D10.13;F55A12.10;Y47G6A.1;R12B2.4;Y37H2A.5;D2030.6;K04C1.5;C35E7.8;C14B1.2;F07H5.10;ZK1127.1;D2030.7;F58A4.3;R06C7.9;F28C6.2;R08C7.5;C27H6.3;F08F8.4;W02F12.3;T23G11.2;Y39B6A.42;F57C2.3;ZC328.4;C34B2.2	http://www.ncbi.nlm.nih.gov/pubmed/19360127
Mutants	UP by csr-1 hypomorphic mutant	35	758	514	30409	3.120349885088177E-7	3.2358028308364394E-4	1.2789734509234938E-6	T10E9.4;D1086.17;Y25C1A.1;R06B10.1;T22C1.8;F32H2.7;T23B3.5;C14A6.13;ZK354.2;F01G10.5;K05F1.9;C41G7.6;M70.3;K03H1.1;F38H4.4;F37E3.3;K02E11.1;C15H7.3;Y53C10A.9;F40G12.10;F57H12.6;C23G10.1;C50C3.2;E03H12.5;F36A2.14;F11F1.1;Y39B6A.30;M28.9;C34F11.5;F36D3.5;Y69E1A.2;F36H12.3;R10H10.2;W01B6.6;H05L14.1	http://www.ncbi.nlm.nih.gov/pubmed/24681887
Mutants	UP gld-1 mutant, total RNA	34	758	495	30409	3.899996425939156E-7	4.044296293698905E-4	1.5922426353145295E-6	MTCE.11;MTCE.23;F18E3.13;F26A3.4;F18E3.12;C06B3.6;W09C3.6;R09E10.6;ZK381.1;Y38C1AA.7;Y51H7C.13;C33F10.1;C01G8.6;C56A3.8;F08H9.2;T16A9.5;T03F1.5;F13G11.3;W02B12.12;F47B8.11;W09C3.7;D1086.7;C18E3.6;Y47G6A.1;Y37H2A.5;Y106G6H.13;C46A5.5;Y73B6BL.2;T13A10.11;C33F10.11;C06A5.9;Y51H7C.1;F55G1.5;F17E9.5	http://www.ncbi.nlm.nih.gov/pubmed/22693456
Mutants	Down D2030.4 RNAi ETC complex I	70	758	1472	30409	4.1432698237348043E-7	4.2965708072129923E-4	1.6849297283188202E-6	Y43F8B.2;F22B7.9;F26A3.4;K03H1.4;C03C10.4;Y48E1B.12;C06B3.6;F14H3.6;T28B8.1;ZK792.2;EEED8.3;T19H5.4;Y45F10A.2;Y71F9AL.4;T19H12.2;F43H9.4;T01B11.3;C35B1.4;T21E3.1;ZK858.3;W06B4.1;ZC155.4;T04G9.7;T13F2.6;W03C9.7;Y39A1A.11;Y105C5B.5;Y54G9A.5;C34G6.5;Y11D7A.12;F26D10.10;F20H11.5;F38B7.5;Y39C12A.8;Y110A2AR.1;Y39A1A.12;K04C1.5;T05F1.2;C35E7.8;ZK792.3;Y73B6BL.2;F14D2.4;C05C10.5;C28C12.2;T28A8.3;H02I12.8…	http://www.ncbi.nlm.nih.gov/pubmed/18178500
Mutants	Regulated directly by hif-1	20	758	193	30409	4.1933810003577183E-7	4.3485360973709536E-4	1.6986469130355287E-6	K10H10.2;F09A5.9;F35G2.4;K08E3.10;Y102A11A.5;Y46G5A.10;ZK858.3;W04G3.1;Y79H2A.2;D1086.7;Y49E10.4;T05F1.2;ZC513.12;C05C10.5;D2005.4;ZK1127.1;F57H12.6;T21C9.13;F08A8.7;F54D5.9	http://www.biorxiv.org/content/early/2017/03/02/112920.1
Mutants	UP by ham-3 RNAi	23	758	253	30409	4.573043319061118E-7	4.742245921866379E-4	1.8452318762125989E-6	F56A4.3;C34G6.6;F46C5.10;W01F3.3;F31C3.10;F52B11.3;R07E3.6;W04G3.3;T01G5.1;F54F12.1;F23H12.5;R10F2.6;Y73E7A.8;ZK1290.8;F26D10.10;F16F9.2;T01B11.4;W05E7.1;K09F6.3;F48F5.2;K01H12.2;F36H12.5;W01B6.6	http://www.ncbi.nlm.nih.gov/pubmed/26739451
Mutants	Up by ham-3 (RNAi)	23	758	255	30409	5.229968304682947E-7	5.423477131956216E-4	2.1021229193628744E-6	F56A4.3;C34G6.6;F46C5.10;W01F3.3;F31C3.10;F52B11.3;R07E3.6;W04G3.3;T01G5.1;F54F12.1;F23H12.5;R10F2.6;Y73E7A.8;ZK1290.8;F26D10.10;F16F9.2;T01B11.4;W05E7.1;K09F6.3;F48F5.2;K01H12.2;F36H12.5;W01B6.6	https://pubmed.ncbi.nlm.nih.gov/26739451/
Mutants	UP by pmk-1 (km25) (Bond)	22	758	236	30409	5.692495219316704E-7	5.903117542431423E-4	2.2791959623287344E-6	F14F7.1;F14H3.6;F35C11.5;EEED8.3;T27E7.1;ZC404.8;T01C3.3;F32D1.6;C37C3.9;F26D10.10;F09D12.1;H02I12.5;K04C1.5;F11A5.9;C05C10.5;T04D3.1;ZK1127.1;T25B9.1;F28C6.2;C17E4.3;T21C9.13;F52E1.1	http://www.ncbi.nlm.nih.gov/pubmed/25474640
Mutants	down by lin-22 mutant (oh4265)	18	758	160	30409	5.777377382638403E-7	5.991140345796024E-4	2.304284748383086E-6	F56A4.3;Y45G12C.16;F56A4.9;K10H10.2;T27D12.1;F26A3.4;C06B3.6;T28B8.1;F35G2.4;Y54G2A.11;F28F8.2;F25E5.8;Y19D10A.9;Y43C5A.1;C01B4.7;C01B4.9;F56A4.2;F15E6.3	https://www.ncbi.nlm.nih.gov/geo/query/acc.cgi?acc=GSE101645
Mutants	UTR3 enriched and down in alg-3, alg-4 double mutant dependent 26G-RNA targets	16	758	129	30409	8.366835317490725E-7	8.676408224237882E-4	3.3242943387884607E-6	Y40B10A.1;C18G1.4;K10B2.5;Y43C5A.1;C18G1.5;C41G7.3;F32A11.3;T23B7.1;W09C3.7;F58A6.9;C09D4.3;Y54F10BM.3;F33H1.2;F13D12.9;F11G11.8;C24D10.7	http://www.ncbi.nlm.nih.gov/pubmed/20133686
Mutants	UP by lin-45 mutant (Burton)	38	758	612	30409	8.501925340188156E-7	8.816496577775118E-4	3.352280067595102E-6	Y46H3A.3;Y46H3A.2;T05G5.3;Y69H2.14;F14F7.1;C06B3.6;F56B3.1;F16B4.4;Y38E10A.15;Y49E10.19;W03D2.4;F58A4.4;Y40B10A.1;F46F2.3;ZK783.1;Y23H5A.3;F28F8.2;Y39G10AR.14;F55C5.1;Y41C4A.19;C39D10.8;C35D10.13;T21D12.2;EEED8.1;C27C7.3;R05H10.6;F32D1.10;F19H8.2;F35G12.11;F16F9.2;Y39G10AR.2;ZK177.6;F44F4.4;F57H12.6;F25H5.8;K07A1.2;Y69A2AR.30;C50B6.2	https://www.ncbi.nlm.nih.gov/pubmed/28166192
Mutants	Up in lin-45 mutant embryos	38	758	612	30409	8.501925340188156E-7	8.816496577775118E-4	3.352280067595102E-6	Y46H3A.3;Y46H3A.2;T05G5.3;Y69H2.14;F14F7.1;C06B3.6;F56B3.1;F16B4.4;Y38E10A.15;Y49E10.19;W03D2.4;F58A4.4;Y40B10A.1;F46F2.3;ZK783.1;Y23H5A.3;F28F8.2;Y39G10AR.14;F55C5.1;Y41C4A.19;C39D10.8;C35D10.13;T21D12.2;EEED8.1;C27C7.3;R05H10.6;F32D1.10;F19H8.2;F35G12.11;F16F9.2;Y39G10AR.2;ZK177.6;F44F4.4;F57H12.6;F25H5.8;K07A1.2;Y69A2AR.30;C50B6.2	https://www.nature.com/articles/ncb3470
Mutants	UP by wrn-1 mutant	38	758	613	30409	8.838083870799106E-7	9.165092974018673E-4	3.4716261265222247E-6	Y38E10A.13;K10H10.2;C17G1.6;Y69H2.14;F36A2.3;F14F7.1;K06A4.5;F46C5.10;F56B3.1;ZK792.2;F46F2.3;F35C11.5;ZK1290.12;F19H8.4;F28F8.2;C18G1.4;F25E5.8;Y19D10A.9;T13F2.6;T26C5.2;F09D12.1;Y70G10A.3;T07C4.5;Y110A2AR.1;R90.2;C44E4.3;C27C7.3;F59E11.5;F19H8.2;F32A11.7;T25B9.1;Y71F9B.13;T21B6.3;C49F5.7;C15H11.5;W05E7.1;F31F6.6;C40H1.1	http://www.ncbi.nlm.nih.gov/pubmed/25346348
Mutants	Down gas-1 mutant	16	758	131	30409	1.0201417129780299E-6	0.0010578869563582169	3.992026250408366E-6	ZK520.5;K05F1.3;K09C6.7;B0491.3;C24D10.2;B0205.10;R90.2;K05F1.9;K06A5.2;C27D6.3;F23F12.12;F10G8.1;Y71G12B.27;T05A7.6;W01C9.4;F15E6.3	http://www.ncbi.nlm.nih.gov/pubmed/18178500
Mutants	UP spr-5 mutant (sprf1 vs. N2)	55	758	1077	30409	1.1037168158280501E-6	0.0011445543380136879	4.302835857194316E-6	C34G6.6;Y46H3A.2;C44H4.3;Y54E10A.17;W01F3.3;F46C8.6;W04G3.2;W04G3.8;C14A4.9;F46F2.3;T27C10.7;ZK1290.12;ZK783.1;F52B11.3;W04G3.3;K07F5.9;Y51H7C.13;H03E18.1;ZK938.1;T13F3.6;K07F5.5;Y19D10A.9;Y37A1B.7;F32G8.5;Y43C5A.1;F08H9.2;C31H2.2;F55C5.1;ZC168.6;H17B01.2;T14B4.6;ZK1290.8;T26C5.2;W04G3.1;T21D12.2;F58A6.9;H27M09.3;F09F9.2;B0454.5;C15F1.2;C46A5.5;ZC513.12;B0511.11;K10D3.3;F58H1.2;Y46G5A.29;D2062.6;…	http://www.ncbi.nlm.nih.gov/pubmed/19379696
Mutants	UP by met2;set-25 mutant (eemb)	48	758	896	30409	1.6584181702947134E-6	0.0017197796425956178	6.441122256912426E-6	F11C7.5;K03H1.4;W01F3.3;F46C8.6;W04G3.2;W04G3.8;C14A4.9;C48E7.1;K08E3.10;ZK1290.12;T10E9.4;F19H8.4;R07E3.6;W04G3.3;F47G6.4;Y54G2A.11;Y102A11A.5;M03B6.3;EGAP7.1;F26D2.2;H03E18.1;F52E4.6;F40A3.2;Y37A1B.7;Y65B4BL.1;C14B1.7;F23H12.5;Y73E7A.8;K08B12.1;T14B4.6;T08B6.4;T26C5.2;W04G3.1;F32E10.3;Y54G2A.37;C29E6.5;F09F9.2;C38D4.1;F13D12.9;Y53C10A.9;T28A8.6;R07G3.6;F18C5.5;F58E6.1;Y57A10A.3;K01A2.11;F21A3.5…	https://www.ncbi.nlm.nih.gov/geo/query/acc.cgi?acc=GSE100726
Mutants	UP by isp-1 mutant	79	758	1805	30409	1.681906108753371E-6	0.0017441366347772458	6.507972517825544E-6	F56A4.9;Y38E10A.13;F11C7.5;K10H10.2;F26A3.4;F14F7.1;C06B3.6;F14H3.6;T27F6.8;F56B3.1;C39H7.1;CC8.2;F29C6.1;R10D12.1;K09H11.3;Y51H7C.13;T14B4.7;C54E4.5;F43H9.4;ZK938.1;T07G12.6;F25E5.8;F08F3.4;T16A9.5;T01C3.3;F52H3.6;ZK858.3;W06B4.1;R01H2.3;ZC155.4;C50F2.5;ZK354.8;Y46C8AL.1;H17B01.2;T23B7.1;T06E6.2;C43E11.5;C01B4.7;Y54G2A.37;K09C6.7;C29E6.5;C17G10.3;F20C5.3;C02B10.6;Y39A1A.12;Y32F6A.5;F11A5.9;C05C1…	http://www.ncbi.nlm.nih.gov/pubmed/24813612
Mutants	UP tax-6 null	51	758	983	30409	1.8566738076262916E-6	0.0019253707385084645	7.157512039064923E-6	F22B7.9;Y38E10A.13;C03C10.4;F14F7.1;F14H3.6;T27F6.8;F56B3.1;F46F2.3;Y59E9AL.3;ZK783.1;EEED8.3;C28D4.3;T19H5.4;Y54G2A.11;Y45F10A.2;F18A1.7;Y57A10A.26;C35B1.4;F32G8.5;T01C3.3;ZK858.3;Y51H4A.8;T04G9.7;T05G5.7;Y105C5B.5;Y45F10C.3;F09D12.1;T07C4.5;T05F1.2;R90.2;F11A5.9;C01G8.1;C27C7.3;C05C10.5;C28C12.2;F16F9.2;W01F3.2;F44F4.4;Y71F9B.13;C49F5.7;T21C9.13;F23F12.12;W05E7.1;F31F6.6;C54D10.10;F52E1.1;W02F1…	http://www.ncbi.nlm.nih.gov/pubmed/21331044
Mutants	Up in daf-19 in 3-fold embryo	12	758	73	30409	1.8746915559488874E-6	0.0019440551435189963	7.200204235255541E-6	Y46H3A.3;C44H4.3;ZK783.1;F52B11.3;ZK1290.8;T06E6.2;T06E6.2;ZC168.4;ZC168.4;ZC168.4;F44E5.5;F44E5.5	https://pubmed.ncbi.nlm.nih.gov/29301909/
Mutants	up in dpy-7	64	758	1363	30409	2.142030808295922E-6	0.002221285948202871	8.196627115139746E-6	F56A4.3;Y38E10A.13;C34G6.6;K10H10.2;K11G12.1;Y38E10A.15;W04G3.8;C14A4.9;C34G6.2;ZK1290.12;W09C3.6;F52B11.3;T10E9.4;W04G3.3;F53B6.4;Y38E10A.26;Y38C1AA.7;T21G5.4;Y51H7C.13;F13A7.1;T13F2.10;F07A5.2;ZK938.1;F52E4.6;E02H4.4;C10G11.8;Y37A1B.7;C15C6.2;Y43F8A.2;F37A4.4;R06B10.1;T16A9.5;Y65B4BL.1;F55C5.1;C27D8.2;K08B12.1;W04G3.1;T21G5.1;R09E10.13;F09F9.2;C30G7.3;B0511.11;M162.5;K06A5.2;F58H1.2;F13D12.9;T1…	https://pubmed.ncbi.nlm.nih.gov/29487136/
Mutants	UP lin-35(n745)	31	758	465	30409	2.54391121647275E-6	0.002638035931482242	9.69866151280236E-6	F14F7.1;F56B3.1;F32B6.6;ZK354.1;T13F2.11;F53B6.4;T21G5.4;K05F1.2;ZK520.5;T13F2.10;K07F5.5;T16A9.5;C14B1.7;ZC168.6;T23B7.1;K07F5.2;ZK856.12;H05L14.2;ZK265.3;K01C8.5;C30B5.3;R13H9.2;ZC477.7;F45F2.11;F36H12.7;C54D10.10;T05F1.8;K08C9.2;F17E9.5;F58A6.8;Y69E1A.2	http://www.ncbi.nlm.nih.gov/pubmed/17096596
Mutants	down by wdr-5 mutant	17	758	160	30409	2.7567453474123455E-6	0.0028587449252666024	1.0471593132844696E-5	F18E3.12;Y69H2.14;F14F7.1;F18E3.11;F56B3.1;F55G1.6;ZK1127.7;C06A5.6;Y49E10.4;Y39C12A.8;T28A8.6;F52C6.2;C50C3.1;Y53C10A.1;W05E7.1;F55G1.5;Y37H2A.4	http://www.ncbi.nlm.nih.gov/pubmed/25310986
Mutants	UP by mex-5 RNAi	48	758	919	30409	3.2803240184034514E-6	0.003401696007084379	1.2414948930964888E-5	Y43F8B.2;Y38E10A.13;C34G6.6;F18E3.13;T27D12.1;K03H1.4;F18E3.12;Y54E10A.17;C06B3.6;T27F6.8;F18E3.11;F16B4.4;F46C8.6;Y38E10A.15;W04G3.2;C14A4.9;F35G2.4;C48E7.1;ZK1290.12;R10D12.1;F52B11.3;W04G3.3;Y102A11A.5;EGAP7.1;F25E5.8;Y37A1B.7;F55H12.2;C27D8.2;K08B12.1;T14B4.6;T26C5.2;F32E10.3;B0365.9;R09E10.13;F09F9.2;Y32F6A.5;F59E11.5;F58H1.2;F13D12.9;T25B9.1;T21B6.3;F18C5.5;F58E6.1;F31F6.6;H41C03.1;K01A2.11…	http://www.ncbi.nlm.nih.gov/geo/query/acc.cgi?acc=GSE57993
Mutants	Changed between CB4856 and N2, Old	101	758	2539	30409	3.382745685727454E-6	0.00350790727609937	1.2756026458543164E-5	Y43F8B.2;F26H11.2;C34G6.6;R107.5;C44H4.3;K03H1.4;F36A2.3;K11G12.1;F45E1.4;W01F3.3;F35C11.5;CC8.2;F58G11.3;F19H8.4;F47G6.4;K09H11.3;Y71F9B.7;Y71F9AL.4;Y55F3BR.6;ZK1127.7;F20A1.9;C18G1.4;F08F3.4;Y19D10A.9;W09D6.4;C15C6.2;F46F5.6;Y43C5A.1;R06B10.1;T16A9.5;C06A5.6;F55C5.1;F48E8.7;R10F2.6;R01H2.3;ZC155.4;Y51H4A.8;F44E2.2;C32F10.5;Y73E7A.8;Y46C8AL.1;Y111B2A.3;K08B12.1;T06E6.2;F56F11.4;C30G12.6;K08F4.8;…	http://www.ncbi.nlm.nih.gov/pubmed/22670229
Mutants	alg-1 candidates	114	758	2978	30409	4.1210633969545596E-6	0.0042735427426418785	1.54838505168184E-5	F56A4.3;C12C8.1;F26H11.2;F22B7.9;Y38E10A.13;C34G6.6;F11C7.5;R107.5;F18E3.13;T27D12.1;C17G1.6;F26A3.4;C44H4.3;F18E3.12;Y69H2.14;F36A2.3;C03C10.4;Y54E10A.17;F14F7.1;C06B3.6;K06A4.5;F46C5.10;F18E3.11;F44E5.4;F56B3.1;F16B4.4;W01F3.3;F46C8.6;W04G3.2;F53B3.6;W04G3.8;F35G2.4;W03D2.4;C48E7.1;C34G6.2;F46F2.3;R10E4.4;CC8.2;ZK783.1;R10D12.1;F52B11.3;F19H8.4;W04G3.3;F41H10.10;K09H11.3;T14B4.7;T19H5.4;Y54G2A.…	http://www.ncbi.nlm.nih.gov/pubmed/20062054
Mutants	UP unc-43 mutant	12	758	79	30409	4.158077204650119E-6	0.004311926061222173	1.5566520076614342E-5	F14H3.6;EEED8.3;C28D4.3;T25G3.2;B0414.3;T04G9.7;T05G5.7;F26D10.10;T05F1.2;C28C12.2;T21C9.13;F52E1.1	http://www.ncbi.nlm.nih.gov/pubmed/16103915
Mutants	Down rrf-3 and eri-1 mutant	15	758	129	30409	4.403751943610792E-6	0.004566690765524391	1.6426945199728024E-5	C34G6.6;F46C8.6;F53B3.6;ZK783.1;F52B11.3;C01F1.3;T13F3.6;Y51H4A.8;ZK1290.8;W04G3.1;C29E6.1;T21D12.2;F19H8.2;F16F9.2;F15B9.3	http://www.ncbi.nlm.nih.gov/pubmed/17919598
Mutants	down by ced-4(n1162) mutant	16	758	148	30409	4.753590040572596E-6	0.004929472872073782	1.766836154865155E-5	F26A3.4;F45E1.4;F07C4.7;F28F8.2;ZK1127.7;F40A3.2;T13F3.6;ZK354.8;Y34D9A.4;W01F3.2;Y71F9B.13;F23F12.12;F59A6.4;F31F6.6;ZK507.1;C10H11.10	http://www.ncbi.nlm.nih.gov/pubmed/24813612
Mutants	Up in elli-1	30	758	457	30409	5.1288114990075685E-6	0.005318577524470848	1.8994919730253032E-5	F56A4.9;T05G5.3;T09D3.8;ZK792.2;F46F2.3;T12F5.3;C06A5.6;F32A11.3;C30G12.6;Y110A7A.18;C09D4.3;H27M09.3;C33H5.4;F20H11.5;Y32F6A.5;C44E4.3;F57B10.4;K02E11.1;C41A3.2;T05C12.3;DY3.4;C53B7.2;C50C3.2;F32B5.1;E03H12.5;B0001.2;Y39B6A.30;F47C12.4;M28.9;C34F11.5	https://pubmed.ncbi.nlm.nih.gov/28182654/
Mutants	down by pgl-1 mutant (Knutson)	22	758	272	30409	5.504876290985159E-6	0.00570855671375161	2.0315148447514627E-5	Y40B10A.1;B0414.3;F20A1.9;ZK418.8;C18G1.4;Y65B4BL.2;C06A5.6;C14B1.7;F44E2.2;T05G5.7;Y18D10A.11;ZK1127.11;Y49E10.4;F38B7.5;C38D4.1;T05F1.2;Y45G5AM.8;Y43E12A.3;C50C3.1;Y53C10A.1;F58A4.2;F21A3.5	https://www.ncbi.nlm.nih.gov/pubmed/28258184
Mutants	Down daf-19 mutant	11	758	67	30409	6.005850689981108E-6	0.006228067165510409	2.208534455854755E-5	Y46H3A.3;Y46H3A.2;T01C3.3;Y39A1A.11;Y45F10C.3;C27C7.3;C01G12.3;F14D2.4;F52C6.2;B0304.2;T05E11.4	http://www.ncbi.nlm.nih.gov/pubmed/17187676
Mutants	UP by mec-8 mutant	9	758	42	30409	8.010459406899261E-6	0.008306846404954533	2.9352814151782805E-5	Y46H3A.3;Y43F8B.2;F26H11.2;Y46H3A.2;F18E3.11;W01F3.3;F28F8.2;F25E5.8;Y65B4BL.1	http://www.ncbi.nlm.nih.gov/pubmed/25798732
Mutants	down by nhr-62; eat-2 mutants	28	758	422	30409	9.281624002085217E-6	0.00962504409016237	3.389100031747314E-5	C12C8.1;Y46H3A.3;Y46H3A.2;R107.5;K10H10.2;F18E3.13;F18E3.12;Y69H2.14;F14F7.1;K11G12.1;F46C5.10;F18E3.11;F45E1.4;F56B3.1;F35G2.4;F46F2.3;F58G11.3;C01F1.3;F28F8.2;K07A1.1;C06A5.6;F44E2.2;Y18D10A.11;C29E6.5;C44E4.3;F16F9.2;F23F12.12;W05E7.1	http://www.ncbi.nlm.nih.gov/pubmed/23935515
Mutants	down by lin-54 mutant (germline)	28	758	425	30409	1.0541900261452828E-5	0.010931950571126583	3.835772130219854E-5	K10H10.2;T05G5.3;F14H3.6;ZK792.2;F35C11.5;CC8.2;EEED8.3;C28D4.3;F18A1.7;T01C3.3;C06A5.6;F54E12.2;VF13D12L.1;R01H2.3;T04G9.7;T05G5.7;W03C9.7;M7.2;ZK1127.11;F20H11.5;T05F1.2;Y32F6A.5;C01G8.1;T01H3.4;T04D3.1;C10F3.1;F08G5.1;W02F12.3	http://www.ncbi.nlm.nih.gov/pubmed/24281426
Mutants	down by mec-8 mutant, exons	22	758	284	30409	1.0675723639171788E-5	0.011070725413821144	3.870883011825575E-5	F35C11.5;F41H10.10;T25G3.2;T21E3.1;T21B10.4;T16H12.6;C55B7.1;F52H3.6;Y47G6A.1;W03D8.5;T22D1.5;F57B10.4;T01H3.4;C14B1.2;K10D3.3;F52F12.4;K02E11.1;Y17G9B.3;Y39E4B.5;C10F3.1;E03H12.5;C55B7.11	http://www.ncbi.nlm.nih.gov/pubmed/25798732
Mutants	down by ets-4 RNAi (Habacher)	43	758	823	30409	1.1476355652824102E-5	0.011900980811978594	4.146683209748639E-5	C34G6.6;C44H4.3;C06B3.6;W01F3.3;F46C8.6;W04G3.2;W04G3.8;C14A4.9;Y71D11A.1;ZK1290.12;T06G6.6;ZK783.1;F52B11.3;F19H8.4;W04G3.3;Y54G2A.11;Y102A11A.5;C54E4.5;EGAP7.1;H03E18.1;F52E4.6;F25E5.8;F08F3.4;C42D4.13;F49C5.11;C31H2.2;F23H12.5;Y47G6A.15;K08B12.1;T14B4.6;ZK1290.8;T26C5.2;W04G3.1;F32E10.3;F09F9.2;F46C5.1;C15F1.2;Y32F6A.5;R05H10.6;F32A11.7;Y46G5A.29;F57H12.6;M03A1.7	https://www.ncbi.nlm.nih.gov/pubmed/27746047
Mutants	Down in atfs-1(et18)	14	758	122	30409	1.1744613749749848E-5	0.012179164458490592	4.2288765480870116E-5	K10H10.2;F44E5.4;Y38E10A.15;F58A3.5;Y57A10A.26;T13F3.6;VF13D12L.1;F09D12.1;C27C7.3;F19H8.2;C49F5.7;F44E5.5;C54D10.10;K03H1.6	https://pubmed.ncbi.nlm.nih.gov/27135930/
Mutants	UP by egl-9;vhl-1 mutant (Albores)	31	758	505	30409	1.2809848277007879E-5	0.01328381266325717	4.59647496998518E-5	K10H10.2;K11G12.1;F35G2.4;C30B5.1;C28D4.3;T25G3.2;T19H5.4;K08E3.3;K10B2.5;Y46G5A.10;C55B7.1;T13F2.6;W04G3.1;F36A2.10;H27M09.3;Y37H2A.5;F46C5.1;T05F1.2;EEED8.1;T28A8.3;D2005.4;F13D12.9;F57H12.6;F18A11.1;C10F3.1;F07A5.1;F08A8.7;K07A1.2;Y66D12A.5;T11F9.6;F54D5.9	http://www.biorxiv.org/content/early/2017/03/02/112920.1
Mutants	UP in homozygous vs. heterozygous kle-2 mutant	20	758	246	30409	1.5118211735747918E-5	0.01567758556997059	5.3874864501617156E-5	F18E3.13;F18E3.12;K11G12.1;F56B3.1;K08E3.10;F57C9.5;F41H10.10;ZK381.1;F26D2.2;K08E3.3;T05G5.7;Y73F8A.11;H27M09.3;M162.5;F57H12.6;B0414.5;F25H5.8;Y39E4B.2;F11F1.1;F54D5.9	http://www.ncbi.nlm.nih.gov/pubmed/24125077
Mutants	down by lsm-1 mutant	20	758	246	30409	1.5118211735747918E-5	0.01567758556997059	5.3874864501617156E-5	C31H1.8;T13F3.6;C55B7.1;M7.2;Y73F8A.11;C29E6.1;F55A12.10;Y49E10.4;Y47G6A.1;T19E10.1;C46A5.5;R155.2;C01G8.1;C28C12.2;Y32F6A.1;T13A10.11;F18A11.1;F52E1.10;C01H6.5;F15E6.3	http://www.ncbi.nlm.nih.gov/pubmed/26150554
Mutants	Deregulated L1 ogt-1(ok430)	38	758	696	30409	1.5821561507351157E-5	0.01640695928312315	5.618821672302449E-5	F56A4.3;Y46H3A.3;F22B7.9;Y38E10A.13;F11C7.5;K10H10.2;C03C10.4;F18E3.11;F07C4.7;F47G6.4;F58A3.5;Y19D10A.9;W09D6.4;C50F2.5;Y39A1A.11;Y46C8AL.1;Y111B2A.3;C43E11.5;W09C3.7;F09D12.1;C29E6.5;D2030.6;Y47D3A.13;R90.2;F11A5.9;C27C7.3;F59E11.5;Y71H2B.1;Y49F6B.8;F52F12.4;T25B9.1;F54D1.1;C49F5.7;W05E7.1;F31F6.6;F56A4.2;B0001.2;F47C12.4	http://www.ncbi.nlm.nih.gov/pubmed/20368426
Mutants	Down by lsm-1 at L3 stage	20	758	247	30409	1.6003696634558266E-5	0.016595833410036922	5.664106965882909E-5	C31H1.8;T13F3.6;C55B7.1;M7.2;Y73F8A.11;C29E6.1;F55A12.10;Y49E10.4;Y47G6A.1;T19E10.1;C46A5.5;R155.2;C01G8.1;C28C12.2;Y32F6A.1;T13A10.11;F18A11.1;F52E1.10;C01H6.5;F15E6.3	https://pubmed.ncbi.nlm.nih.gov/26150554/
Mutants	UP gas-1 RNAi, ETC complex I	33	758	564	30409	1.66815277535757E-5	0.017298744280458	5.8839266260061224E-5	C12C8.1;Y46H3A.3;F56A4.9;Y38E10A.13;Y46H3A.2;F36A2.3;F44E5.4;Y38E10A.15;Y51H7C.13;ZK520.5;M117.4;T13F3.6;Y19D10A.9;R10F2.6;H17B01.2;C23G10.6;Y73F8A.11;C01B4.7;B0454.5;C27C7.3;M162.5;F13D12.9;F57H12.6;Y71F9B.13;F44E5.5;Y51H7C.1;F32B5.1;F36A2.14;F56A4.2;T04B2.2;ZK507.1;Y37H2A.4;W02D7.4	http://www.ncbi.nlm.nih.gov/pubmed/18178500
Mutants	UP by gld-2 RNAi	32	758	539	30409	1.7342879977748094E-5	0.017984566536924772	6.0964632328558554E-5	Y43F8B.2;Y38E10A.13;F18E3.13;T27F6.8;F44E5.4;W01F3.3;W04G3.2;W04G3.8;C14A4.9;C48E7.1;C34G6.2;ZK1290.12;F19H8.4;W04G3.3;EGAP7.1;H03E18.1;F52E4.6;Y37A1B.7;F23H12.5;K08B12.1;T14B4.6;T26C5.2;F32E10.3;B0365.9;C01F1.5;F09F9.2;F58H1.2;F13D12.9;F44E5.5;F18C5.5;F58E6.1;F08B4.2	http://www.ncbi.nlm.nih.gov/geo/query/acc.cgi?acc=GSE57993
Mutants	UP crh-1 null	32	758	543	30409	1.999280785806304E-5	0.02073254174881137	7.004237077301139E-5	Y38E10A.13;C44H4.3;F14F7.1;F56B3.1;Y38E10A.15;C34G6.2;F46F2.3;ZK783.1;T19H5.4;Y57A10A.26;T13F3.6;ZK1290.8;C29E6.1;F09D12.1;B0454.5;T07C4.5;R90.2;F11A5.9;C27C7.3;F59E11.5;R05H10.6;F19H8.2;F16F9.2;W01F3.2;F44F4.4;T25B9.1;Y71F9B.13;C49F5.7;W05E7.1;F31F6.6;C54D10.10;F15E6.3	http://www.ncbi.nlm.nih.gov/pubmed/21331044
Mutants	Up in flp-6 mutants	7	758	24	30409	2.1564551203109708E-5	0.022362439597624767	7.529440941961201E-5	Y59E9AL.6;F47B8.11;F32A11.3;T23B3.5;C30G7.3;F36H12.7;E03H12.5	https://pubmed.ncbi.nlm.nih.gov/27720609/
Mutants	Up in nrde-2; let-418(ts)	29	758	471	30409	2.437932905793969E-5	0.02528136423308346	8.483679272846799E-5	F56A4.3;C12C8.1;Y46H3A.3;F56A4.9;C34G6.6;Y46H3A.2;F44E5.4;W01F3.3;T12F5.3;ZK1290.12;ZK783.1;R07E3.6;F46F5.6;F08H9.2;T27A3.5;T08B6.4;ZK1290.8;T26C5.2;C38D4.1;F26A3.5;C15F1.2;T23F6.3;R05H10.6;F13D12.9;F44E5.5;K01H12.2;C17C3.15;M03A1.7;Y39G8C.2	https://pubmed.ncbi.nlm.nih.gov/28294943/
Mutants	down by pos-1 RNAi	20	758	255	30409	2.493752736187302E-5	0.02586021587426232	8.648901630188068E-5	F22B7.9;F11C7.5;Y69H2.14;F36A2.3;F32B6.6;R09E10.6;ZK354.1;K07F5.5;F46F5.6;Y59E9AR.1;F20H11.5;Y39C12A.8;T01H3.4;R13H9.2;T13A10.11;F36H12.7;C24D10.7;F52E1.1;K08C9.2;F17E9.5	http://www.ncbi.nlm.nih.gov/geo/query/acc.cgi?acc=GSE57993
Mutants	Down eri-1 mutant	22	758	302	30409	2.6767504316223872E-5	0.027757901975924155	9.252633991974718E-5	C34G6.6;F46C8.6;F53B3.6;W04G3.8;F46F2.3;ZK783.1;F52B11.3;C01F1.3;EGAP7.1;F52E4.6;T13F3.6;Y51H4A.8;ZK1290.8;W04G3.1;C29E6.1;T21D12.2;C27C7.3;F19H8.2;F16F9.2;F57H12.6;F15B9.3;C54G4.2	http://www.ncbi.nlm.nih.gov/pubmed/17919598
Mutants	UP by cep-1(lg12501) mutant	12	758	96	30409	2.7671428791389114E-5	0.02869527165667051	9.533312842747679E-5	C34G6.6;W01F3.3;W04G3.8;C14A4.9;F52B11.3;T14B4.7;C54E4.5;T16A9.5;K08B12.1;T14B4.6;F11G11.8;F46A8.6	http://www.ncbi.nlm.nih.gov/pubmed/18627611
Mutants	down by osm-9 (King)	48	758	999	30409	2.7894654740282506E-5	0.02892675696567296	9.578396346249325E-5	C34G6.6;C44H4.3;T28B8.1;F46C8.6;W04G3.2;W04G3.8;CC8.2;ZK783.1;R10D12.1;F52B11.3;W04G3.3;C01F1.3;T14B4.7;T19H5.4;Y54G2A.11;Y71F9AL.4;C54E4.5;EGAP7.1;Y65B4BL.1;VF13D12L.1;F23H12.5;F09E10.11;Y73E7A.8;Y111B2A.3;T14B4.6;ZK1290.8;W04G3.1;F32E10.3;C29E6.1;T21D12.2;B0365.9;F46C5.1;D2030.6;C15F1.2;F55G1.11;R05H10.6;F52F12.4;F19H8.2;F58H1.2;F32A11.7;F16F9.2;F57H12.6;K03H1.6;H41C03.1;Y18H1A.13;C04G2.10;M03A…	https://www.ncbi.nlm.nih.gov/pubmed/27111894
Mutants	Down in F1 set-9;set-26	69	758	1640	30409	3.0075101634634427E-5	0.0311878803951159	1.0293029833371584E-4	MTCE.11;C34G6.6;C17G1.6;C44H4.3;Y69H2.14;F14F7.1;F56B3.1;W01F3.3;F46C8.6;W04G3.2;F53B3.6;W04G3.8;C14A4.9;C48E7.1;F46F2.3;Y71D11A.1;ZK1290.12;T06G6.6;ZK783.1;F52B11.3;F19H8.4;R07E3.6;W04G3.3;C01F1.3;F07C4.7;T14B4.7;Y102A11A.5;M03B6.3;F43H9.4;EGAP7.1;H03E18.1;F52E4.6;F40A3.2;T13F3.6;E02H4.4;T01G5.1;Y37A1B.7;C31H2.2;Y65B4BL.1;F23H12.5;Y51H4A.8;Y73E7A.8;K08B12.1;T14B4.6;ZK1290.8;T26C5.2;W04G3.1;F32E1…	https://pubmed.ncbi.nlm.nih.gov/29714684/
Mutants	Down in hyl-2 mutants	14	758	134	30409	3.218851483072604E-5	0.033379489879462904	1.0980095355086483E-4	F18E3.13;F18E3.12;F46C5.10;F18E3.11;F46F2.3;R07E3.6;EEED8.3;EEED8.3;F28F8.2;F28F8.2;T13F3.6;T01G5.1;C29E6.5;F23F12.12	https://pubmed.ncbi.nlm.nih.gov/27507791/
Mutants	UP kgb-1 mutant vs. wt by Fed	25	758	378	30409	3.242518385250649E-5	0.03362491565504923	1.1024562509852207E-4	Y45G12C.16;F56A4.9;K10H10.2;C17G1.6;W03D2.4;C28D4.3;Y54G2A.11;Y71F9AL.4;F28F8.2;F18A1.7;C01B4.7;C37C3.9;H05L14.2;F46C5.1;F11A5.9;F59E11.5;C05C10.5;C28C12.2;F07H5.10;ZK1127.1;C01B4.9;Y50E8A.4;Y69A2AR.30;ZC328.4;T22F3.11	http://www.ncbi.nlm.nih.gov/pubmed/23352664
Mutants	down by met2;set-25 mutant (eemb)	10	758	65	30409	3.253910318298963E-5	0.03374305000076025	1.1027140523124265E-4	F14H3.6;EEED8.3;F55G1.6;K07A1.1;F31C3.11;C16C8.16;R06C7.9;C50C3.1;F55G1.5;Y37H2A.4	https://www.ncbi.nlm.nih.gov/geo/query/acc.cgi?acc=GSE100726
Mutants	Down mes4 mes-2 mutant	7	758	26	30409	3.535169029889468E-5	0.03665970283995378	1.1941271283372568E-4	F47G6.4;F20A1.9;Y49E10.4;Y106G6D.3;Y37E11B.10;ZC434.8;Y37H2A.4	http://www.ncbi.nlm.nih.gov/pubmed/23103171
Mutants	UP by lin-54;mes-4 mutant (germline)	23	758	336	30409	4.324399167879954E-5	0.044844019370915124	1.4559746548998417E-4	F32B6.6;ZK354.5;ZK354.11;W09C3.6;ZK354.1;T13F2.11;K07F5.9;T13F2.10;F26D2.2;C01G8.6;C15C6.2;Y59E9AR.1;Y54G9A.5;K07F5.2;K08F4.8;T24C4.1;K10D3.3;R13H9.2;F36H12.7;C34F11.4;C54D10.10;F58A6.8;F08B4.2	http://www.ncbi.nlm.nih.gov/pubmed/24281426
Mutants	UP by dpy-21 mutant (Delaney)	48	758	1023	30409	4.972307555022133E-5	0.05156282934557952	1.663757964099084E-4	Y38E10A.13;T05G5.3;F18E3.13;T27D12.1;C17G1.6;Y17G7B.5;F18E3.12;T27F6.8;F18E3.11;F46C8.6;Y38E10A.15;W04G3.2;W04G3.8;C14A4.9;W03D2.4;Y71D11A.1;ZK1290.12;T06G6.6;R10D12.1;F19H8.4;R07E3.6;W04G3.3;T21G5.4;T14B4.7;Y102A11A.5;M03B6.3;F59A6.5;H03E18.1;Y37A1B.7;C42D4.13;F49C5.11;C31H2.2;F23B12.8;T14B4.6;T26C5.2;W04G3.1;R09E10.13;C25F6.7;F09F9.2;C27C7.3;F32D1.10;F32A11.7;Y46G5A.29;F18C5.5;F55H12.5;C40H1.1;…	https://www.ncbi.nlm.nih.gov/pubmed/28209779
Mutants	Down mex-3;skn-1 RNAi mutant 41min	34	758	624	30409	4.973625543594175E-5	0.051576496887071596	1.663757964099084E-4	C34G6.6;K10H10.2;F14F7.1;F32B6.6;ZK354.5;ZK354.11;ZK354.1;T13F2.11;F13A7.1;T13F2.10;Y46G5A.10;Y59E9AR.1;T05G5.7;T23B7.1;C42C1.9;C35D10.13;C38D4.1;B0261.7;EEED8.1;C30B5.3;Y39G10AR.2;R13H9.2;T28A8.6;F52C6.2;T21B6.3;F54D10.5;F28C6.2;F11G11.8;F36H12.7;Y43F11A.5;F53G12.5;T23D8.7;F30F8.2;Y37H2A.4	http://www.ncbi.nlm.nih.gov/pubmed/15772128
Mutants	down by gas-1 mutant, L1 (McCormack)	19	758	246	30409	5.1211294171983114E-5	0.05310611205634649	1.707592027535257E-4	F07A5.2;K05F1.3;K07F5.5;Y19D10A.9;Y43C5A.1;ZC155.4;T27A3.5;T23B7.1;F58A6.9;F20H11.5;F32B6.4;C24D10.8;K01H12.4;C53B7.2;C24D10.7;T23D8.7;F56A4.2;K08C9.2;F58A6.8	http://www.ncbi.nlm.nih.gov/pubmed/25744875
Mutants	UP by emr-1(gk119) mutant	33	758	601	30409	5.669402150978232E-5	0.05879170030564427	1.8843493687706496E-4	F46C8.6;W04G3.8;W04G3.3;C36E6.8;H03E18.1;W02B12.12;T27A3.5;F32E10.3;Y73F8A.11;Y76A2A.1;C36H8.1;K09C6.7;B0365.9;F58A6.9;C17G10.3;F26A3.5;B0511.11;F58H1.2;F54C1.9;ZC477.7;F19B6.4;F47D12.7;T15B12.2;Y53F4B.19;F42G4.2;F47C12.4;M28.9;F30F8.2;F58E6.5;F27C1.3;T02E1.7;M03A1.7;Y1A5A.1	http://www.ncbi.nlm.nih.gov/pubmed/24490688
Mutants	Down ash-2 RNAi L3	16	758	184	30409	6.331634433011636E-5	0.06565904907033066	2.0977331971351647E-4	Y49E10.19;ZK1055.1;F28F8.2;R01H2.3;W03C9.7;F55A11.8;F11E6.7;C37C3.9;Y11D7A.12;ZK856.12;Y37H2A.5;T25B9.1;B0414.5;F18A1.8;C29H12.5;F54D5.9	http://www.ncbi.nlm.nih.gov/pubmed/20555324
Mutants	down by csr-1 RNAi (Campbell)	15	758	164	30409	6.703917545268444E-5	0.06951962494443376	2.2069722204582146E-4	C34G6.6;C44H4.3;W01F3.3;W04G3.2;W04G3.8;ZK1290.12;ZK783.1;F52B11.3;W04G3.3;T14B4.6;ZK1290.8;T26C5.2;W04G3.1;C29E6.1;C07H6.7	http://www.ncbi.nlm.nih.gov/pubmed/25968310
Mutants	UP by P-granule RNAi (pgl-1, pgl-3, glh-1 and glh-4)	15	758	164	30409	6.703917545268444E-5	0.06951962494443376	2.2069722204582146E-4	C34G6.6;C44H4.3;W01F3.3;W04G3.2;W04G3.8;ZK1290.12;ZK783.1;F52B11.3;W04G3.3;T14B4.6;ZK1290.8;T26C5.2;W04G3.1;C29E6.1;C07H6.7	http://www.ncbi.nlm.nih.gov/pubmed/25968310
Mutants	Down in F1 hrde-1	12	758	106	30409	6.967934607303287E-5	0.07225748187773509	2.286629173346047E-4	C34G6.6;F11C7.5;F46C8.6;T14B4.7;B0414.3;C18G1.5;T14B4.6;ZK1290.8;Y49E10.4;C05C10.5;T23D8.7;M03A1.7	https://pubmed.ncbi.nlm.nih.gov/28535375/
Mutants	Down glp-4 vs. wt L2	14	758	145	30409	7.33060399323868E-5	0.07601836340988512	2.3980556280720858E-4	F26H11.2;T27F6.4;W02B12.12;F56C9.6;C18E3.6;T24C4.1;K08E7.3;D2005.4;ZC434.8;T28A8.6;Y32F6A.1;T02E1.3;C27H6.3;T05E11.4	http://www.ncbi.nlm.nih.gov/pubmed/17096596
Mutants	Down daf-14 mutant	39	758	786	30409	9.27335757736657E-5	0.09616471807729134	3.024047738279602E-4	F11C7.5;C17G1.6;C14A4.9;ZK1290.12;F57C9.5;F19H8.4;ZK381.1;Y71F9B.7;Y14H12B.2;T19H12.2;F43H9.4;Y57A10A.26;T21B10.4;F08F3.4;Y19D10A.9;F56D1.7;R06B10.1;VF13D12L.1;C55B7.1;C26H9A.1;C23G10.6;T26C5.2;C27B7.5;F56C9.6;Y110A7A.18;Y39C12A.8;D2030.6;B0261.7;C48B4.10;T24C4.1;F57B10.12;Y34D9A.4;T13A10.11;C49F5.7;C15H11.5;B0523.3;T23D8.7;F56A4.2;F57B1.2	http://www.ncbi.nlm.nih.gov/pubmed/15380030
Mutants	down by glh-1 mutant (Knutson)	12	758	110	30409	9.769183927339779E-5	0.10130643732651351	3.1757503864110817E-4	Y40B10A.1;C28D4.3;Y65B4BL.2;Y18D10A.11;Y49E10.4;C16C8.16;F33H1.2;F52C6.2;C50C3.1;Y53C10A.1;C29A12.1;T09F3.3	https://www.ncbi.nlm.nih.gov/pubmed/28258184
Mutants	down by daf-12 mutant (Delaney)	57	758	1335	30409	1.1363150427470592E-4	0.11783586993287004	3.6823709354021886E-4	C12C8.1;MTCE.23;F22B7.9;K03H1.4;Y69H2.14;Y54E10A.17;F14F7.1;F14H3.6;F46C5.10;F45E1.4;F56B3.1;C34G6.2;K08E3.10;F46F2.3;F35C11.5;EEED8.3;C28D4.3;F58A3.5;F40A3.2;T13F3.6;T01C3.3;ZK858.3;R01H2.3;Y51H4A.8;T04G9.7;C27D8.2;Y41C4A.19;Y73F8A.11;C39D10.8;F09D12.1;Y70G10A.3;F46C5.1;B0454.5;T07C4.5;F11A5.9;C01G8.1;C14B1.2;C28C12.2;T04D3.1;W01F3.2;F57H12.6;C11E4.1;T25B9.1;Y71F9B.13;T01C8.2;F21H7.2;ZK1127.2;T0…	https://www.ncbi.nlm.nih.gov/pubmed/28209779
Mutants	down by ham-3 RNAi	30	758	542	30409	1.1445870016386507E-4	0.11869367206992808	3.697622182863803E-4	F11C7.5;R107.5;T27D12.1;K03H1.4;T28B8.1;T09D3.8;F45E1.4;ZK792.2;R10D12.1;T19H5.4;F43H9.4;F08F3.4;Y19D10A.9;F32G8.5;F09E10.11;Y41C4A.19;H17B01.2;Y79H2A.2;C39D10.8;R09E10.13;F20H11.5;T07C4.5;ZK792.3;F59E11.5;K07A1.13;F57H12.6;C49F5.7;F56A4.2;T11F9.6;K03E6.1	http://www.ncbi.nlm.nih.gov/pubmed/26739451
Mutants	Up in nrde-2	16	758	194	30409	1.1496783249514351E-4	0.11922164229746382	3.7025354750765165E-4	C34G6.6;W01F3.3;W04G3.2;T12F5.3;ZK1290.12;T06G6.6;R07E3.6;T14B4.7;Y19D10A.9;F46F5.6;C31H2.2;T12B5.14;ZK1290.8;T26C5.2;C15F1.2;M03A1.7	https://pubmed.ncbi.nlm.nih.gov/28294943/
Mutants	changed by mir-35-41(nDf50) embryos	40	758	824	30409	1.1711600047957437E-4	0.12144929249731862	3.7600400153968617E-4	Y45G12C.16;F11C7.5;K03H1.4;F14F7.1;K11G12.1;C06B3.6;T27F6.8;F56B3.1;F16B4.4;Y38E10A.15;F53B3.6;T06G6.6;ZK783.1;R10D12.1;T13F2.11;F19H8.4;ZK381.1;F58A3.5;F18A1.7;C18G1.4;F25E5.8;C31H2.2;F09E10.11;Y51H4A.8;C32F10.5;T21D12.2;T07C4.5;R90.2;F59E11.5;R05H10.6;F19H8.2;F07H5.10;F13D12.9;W01F3.2;F44F4.4;C11E4.1;F25H5.8;W05E7.1;K03H1.6;K01A2.11	https://www.ncbi.nlm.nih.gov/pubmed/28279983
Mutants	Down by ham-3 (RNAi)	30	758	545	30409	1.2578201596074473E-4	0.13043595055129228	4.0258009429411195E-4	F11C7.5;R107.5;T27D12.1;K03H1.4;T28B8.1;T09D3.8;F45E1.4;ZK792.2;R10D12.1;T19H5.4;F43H9.4;F08F3.4;Y19D10A.9;F32G8.5;F09E10.11;Y41C4A.19;H17B01.2;Y79H2A.2;C39D10.8;R09E10.13;F20H11.5;T07C4.5;ZK792.3;F59E11.5;K07A1.13;F57H12.6;C49F5.7;F56A4.2;T11F9.6;K03E6.1	https://pubmed.ncbi.nlm.nih.gov/26739451/
Mutants	Down pie-1 mutant 186 min after 4 cell stage	24	758	389	30409	1.3673627887627406E-4	0.14179552119469618	4.3629391136829597E-4	T27D12.1;K07F5.9;C01F1.3;Y45F10A.2;Y57A10A.26;T21E3.1;K05F1.3;Y65B4BL.2;Y46G5A.10;C29E6.1;C07H6.7;B0261.7;T05F1.5;T24C4.1;Y110A7A.15;F33H1.2;ZK177.6;ZK1127.1;C50C3.1;Y50E8A.4;Y39E4B.2;T09F3.3;F52E1.1;Y1A5A.1	http://www.ncbi.nlm.nih.gov/pubmed/15772128
Mutants	Up in xrn-2 mutants upstream	35	758	691	30409	1.5417616792097572E-4	0.15988068613405182	4.904315525584412E-4	Y38E10A.13;F18E3.12;Y48E1B.12;F46F2.3;Y38E10A.26;K09H11.3;B0261.6;H03E18.1;T21B10.4;W09D6.4;F23H12.5;C27D8.2;Y39A1A.11;C05D2.5;K08B12.1;F32H2.7;C29E6.1;H32C10.1;F55A12.10;B0454.5;Y106G6H.13;T24C4.1;F19H8.2;F58H1.2;F13D12.9;F36A4.4;DY3.4;F11G11.8;C27D6.3;R08C7.5;F52E1.10;T02E1.7;ZC328.4;F15E6.3;F15B9.3	https://pubmed.ncbi.nlm.nih.gov/29021241/
Mutants	Down crh-1 null	29	758	529	30409	1.7829316829738248E-4	0.18489001552438564	5.654128915118827E-4	C17G1.6;F45E1.4;C14A4.9;Y71D11A.1;ZK1290.12;T06G6.6;R10D12.1;Y51H7C.13;F28F8.2;C54E4.5;C35B1.4;H03E18.1;C42D4.13;Y46G5A.10;T04G9.7;H17B01.2;Y76A2A.1;C01F1.5;F20H11.5;F09F9.2;F58H1.2;Y46G5A.29;C09H5.7;F25H5.8;F18C5.5;Y51H7C.1;C53B7.2;F08B4.2;C30G12.4	http://www.ncbi.nlm.nih.gov/pubmed/21331044
Mutants	down by cco-1 RNAi (Merkwirth)	56	758	1331	30409	1.9053837495216388E-4	0.19758829482539395	6.00572324697246E-4	F56A4.3;MTCE.23;K10H10.2;K06A4.5;Y40B10A.1;ZK354.5;Y59E9AL.3;K07F5.9;F07C4.7;C50E10.1;K05F1.2;F55G1.6;F13A7.1;T26A5.3;F08F3.4;F54F12.1;Y54E10A.12;T03F1.5;F54E12.2;C35E7.10;C30G12.6;F09D12.1;F58A6.9;Y49E10.4;F55G1.11;Y32F6A.5;C44E4.3;Y59E9AL.2;C48B4.10;W03F11.4;T24C4.1;Y71H2B.1;F13D12.5;F32B6.4;C41A3.2;T26A5.1;F57H12.6;T05C12.3;T25B9.1;C49F5.7;DY3.4;C23G10.1;Y66C5A.1;F32B5.1;T08B2.12;F36A2.14;F08A…	http://www.ncbi.nlm.nih.gov/pubmed/27133168
Mutants	Down in cco-1 (RNA-i)	56	758	1331	30409	1.9053837495216388E-4	0.19758829482539395	6.00572324697246E-4	F56A4.3;MTCE.23;K10H10.2;K06A4.5;Y40B10A.1;ZK354.5;Y59E9AL.3;K07F5.9;F07C4.7;C50E10.1;K05F1.2;F55G1.6;F13A7.1;T26A5.3;F08F3.4;F54F12.1;Y54E10A.12;T03F1.5;F54E12.2;C35E7.10;C30G12.6;F09D12.1;F58A6.9;Y49E10.4;F55G1.11;Y32F6A.5;C44E4.3;Y59E9AL.2;C48B4.10;W03F11.4;T24C4.1;Y71H2B.1;F13D12.5;F32B6.4;C41A3.2;T26A5.1;F57H12.6;T05C12.3;T25B9.1;C49F5.7;DY3.4;C23G10.1;Y66C5A.1;F32B5.1;T08B2.12;F36A2.14;F08A…	https://pubmed.ncbi.nlm.nih.gov/27133168/
Mutants	down by fbf-1 mutant on puf-8;lip-1	10	758	82	30409	2.048932840061511E-4	0.2124743355143787	6.419164214935912E-4	C12C8.1;Y46H3A.3;Y46H3A.2;F44E5.4;F59A6.5;F09E10.11;R09E10.13;C50C3.2;F48F5.2;H20J04.1	http://www.ncbi.nlm.nih.gov/pubmed/25146970
Mutants	down by ser-3;ser-6 mutant	10	758	82	30409	2.048932840061511E-4	0.2124743355143787	6.419164214935912E-4	F56A4.3;F56A4.9;K06A4.5;F28F8.2;T13F3.6;Y19D10A.9;C01B4.7;F56A4.2;T27C10.3;F15E6.3	https://www.ncbi.nlm.nih.gov/pubmed/28105749
Mutants	UP spr-5 mutant (sprf26 vs. sprf1)	15	758	183	30409	2.145934225820146E-4	0.22253337921754915	6.702812627034613E-4	Y46H3A.3;Y43F8B.2;F22B7.9;F56A4.9;Y46H3A.2;F26A3.4;C06B3.6;K09H11.3;F28F8.2;Y19D10A.9;F55H12.2;ZK792.3;K03H1.6;F08B4.2;F15E6.3	http://www.ncbi.nlm.nih.gov/pubmed/19379696
Mutants	Down in lin-61	11	758	102	30409	2.3629363985031075E-4	0.24503650452477224	7.358453589332499E-4	F56A4.3;F56A4.9;F07A5.2;F23H12.5;ZC168.6;C01B4.7;C02F5.5;K02E11.1;F36A4.4;F56A4.2;C06A8.6	https://pubmed.ncbi.nlm.nih.gov/28294943/
Mutants	Down hlh-30 mutant	12	758	122	30409	2.457667588543526E-4	0.25486012893196364	7.630542782394121E-4	F26A3.4;C06B3.6;F52E10.4;R10D12.1;Y54G2A.11;F28F8.2;F25E5.8;F08F3.4;F09E10.11;F44F4.4;C49F5.7;F15E6.3	http://www.ncbi.nlm.nih.gov/pubmed/19632181
Mutants	Down mex-3;skn-1 RNAi mutant 83min	46	758	1036	30409	2.5126566519505456E-4	0.26056249480727156	7.777984919620048E-4	F22B7.9;C34G6.6;F36A2.3;ZK1055.1;F32B6.6;ZK354.5;ZK354.11;ZK783.1;R10D12.1;ZK354.1;T13F2.11;ZC404.8;Y102A11A.5;T19H12.2;F18A1.7;T13F2.10;F59A6.5;M117.4;K07F5.5;W09D6.4;C15C6.2;Y59E9AR.1;F54E12.2;F23B12.8;T22C1.8;W06B4.1;C37C3.9;ZC168.4;Y37H2A.5;Y47D3A.13;F57B10.4;C01G12.3;Y73B6BL.2;T28A8.3;R13H9.2;T28A8.6;F52B5.5;T28H11.7;F52C6.2;C49F5.7;ZC477.7;F36H12.7;Y43F11A.5;F53G12.5;C29A12.1;M03A1.7	http://www.ncbi.nlm.nih.gov/pubmed/15772128
Mutants	Down lin-35 mutant and SLR-2-responsive	13	758	144	30409	2.7281520799165145E-4	0.28290937068734257	8.4199217466471E-4	F11C7.5;Y49E10.19;CC8.2;ZC404.8;ZK1127.7;Y19D10A.9;F44E2.2;F09D12.1;T19E10.1;Y34D9A.4;F10G8.1;Y69A2AR.30;R06C7.1	http://www.ncbi.nlm.nih.gov/pubmed/18437219
Mutants	UP gas-1 mutant	23	758	383	30409	2.831958168422905E-4	0.29367406206545527	8.714363859509058E-4	Y43F8B.2;F56A4.9;Y38E10A.13;K10H10.2;F26A3.4;F36A2.3;F45E1.4;F52E10.4;Y38E10A.15;F29C6.1;F28F8.2;F43H9.4;F25E5.8;F08F3.4;Y73F8A.11;C01B4.7;C42C1.9;Y54F10BM.3;W01F3.2;F32B5.1;F11F1.1;C28A5.6;W02D7.4	http://www.ncbi.nlm.nih.gov/pubmed/18178500
Mutants	down by hyl-2 mutant	12	758	125	30409	3.036849074016993E-4	0.31492124897556223	9.317196715253319E-4	F18E3.13;F18E3.12;F46C5.10;F18E3.11;F46F2.3;R07E3.6;EEED8.3;F28F8.2;T13F3.6;T01G5.1;C29E6.5;F23F12.12	https://www.ncbi.nlm.nih.gov/pubmed/27507791
Mutants	Down mex-3;skn-1 RNAi mutant 122min	47	758	1076	30409	3.0494221973003115E-4	0.3162250818600423	9.328173506195938E-4	F22B7.9;C34G6.6;C44H4.3;F36A2.3;T28B8.1;F46C8.6;W04G3.8;W03D2.4;F58A4.4;F32B6.6;ZK354.5;R10D12.1;Y51H7C.13;Y23H5A.3;T19H12.2;F13A7.1;T13F2.10;EGAP7.1;F26D2.2;T01G5.1;F54E12.2;F23B12.8;C25D7.6;F32D1.6;ZC155.4;C27A2.3;T06E6.2;K07F5.2;T19E10.1;Y39A1A.12;T22D1.5;EEED8.1;Y47D3A.22;Y73B6BL.2;C05C10.5;T23F6.3;F13D12.5;F32D1.10;Y39G10AR.2;R13H9.2;Y34D9A.4;F58A4.3;ZK616.5;K07A1.2;Y47G6A.3;Y69A2AR.30;M03A1…	http://www.ncbi.nlm.nih.gov/pubmed/15772128
Mutants	Deregulated L4 oga-1(ok1207)	12	758	127	30409	3.4835987493392296E-4	0.3612491903064781	0.001062497618548465	K10H10.2;EEED8.3;F58A3.5;T01B11.3;T13F3.6;Y54G9A.5;C37C3.9;R90.2;C05C10.5;F58A4.3;T21C9.13;D1081.9	http://www.ncbi.nlm.nih.gov/pubmed/20368426
Mutants	Down hpl-2 KO	30	758	584	30409	3.958232201288465E-4	0.4104686792736138	0.0012037204670780463	C17G1.6;C06B3.6;T27F6.8;C14A4.9;Y38E10A.26;K05F1.2;F28F8.2;C35B1.4;T13F3.6;T01G5.1;R10F2.6;C23G10.6;F32H2.7;T21G5.1;F46C5.1;B0491.3;B0218.7;K03H1.1;F57H12.6;T05C12.3;T21B6.3;F23F12.12;F10G8.1;C34F11.4;R05F9.8;T05F1.8;Y69E1A.2;F15E6.3;ZK1225.6;T22F3.11	http://www.ncbi.nlm.nih.gov/pubmed/22083954
Mutants	UP by sek-1 mutant (Wu)	37	758	790	30409	4.3009178435987356E-4	0.44600518038118886	0.0013041087145648797	C34G6.6;K10H10.2;C44H4.3;F44E5.4;W01F3.3;F46C8.6;W04G3.2;F53B3.6;W04G3.8;C48E7.1;Y71D11A.1;ZK1290.12;ZK783.1;F52B11.3;W04G3.3;C01F1.3;T14B4.7;Y57A10A.26;EGAP7.1;F52E4.6;Y37A1B.7;Y65B4BL.1;F55C5.1;T14B4.6;ZK1290.8;W04G3.1;F32E10.3;Y43F4A.1;C29E6.1;F09D12.1;C29E6.5;R05H10.6;F16F9.2;F44F4.4;F44E5.5;W05E7.1;M03A1.7	https://www.ncbi.nlm.nih.gov/geo/query/acc.cgi?acc=GSE92902
Mutants	down by daf-2:rsks-1 mutant	20	758	319	30409	4.6243024132104523E-4	0.4795401602499239	0.0013980762689502154	ZK354.5;ZK354.11;F52B11.3;K07F5.9;F07C4.7;T13F2.10;Y19D10A.9;C06A5.6;Y59E9AR.1;C50F2.5;C43E11.5;K07F5.2;F20C5.3;ZK354.2;K04C1.5;T04D3.1;R13H9.2;Y34D9A.4;F56A4.2;K03H1.6	http://www.ncbi.nlm.nih.gov/pubmed/26959186
Mutants	DKF-2 reduced	7	758	41	30409	5.026011675248064E-4	0.5211974107232242	0.001515108752102396	C12C8.1;Y46H3A.3;Y46H3A.2;F26A3.3;M7.2;C33H5.4;C06G3.2	http://www.ncbi.nlm.nih.gov/pubmed/19371715
Mutants	UP by gei-8(ok1671) homozygous mutant	18	758	271	30409	5.052618890790755E-4	0.5239565789750013	0.0015187147216666704	C12C8.1;Y46H3A.3;Y43F8B.2;F22B7.9;Y38E10A.13;Y46H3A.2;F11C7.5;K10H10.2;K03H1.4;F14F7.1;C06B3.6;C34G6.2;F46F2.3;F29C6.1;F28F8.2;Y32F6A.5;W01F3.2;F57H12.6	http://www.ncbi.nlm.nih.gov/pubmed/23484030
Mutants	Activated by glp-1 mutant (Germ cell absence)	53	758	1293	30409	5.310440501542734E-4	0.5506926800099815	0.0015915973410693107	C12C8.1;F22B7.9;F18E3.13;T27D12.1;F18E3.12;Y54E10A.17;F07G6.10;F45E1.4;F53B3.6;C48E7.1;C34G6.2;Y51H7C.13;Y54G2A.11;C54E4.5;F43H9.4;C35B1.4;C14C10.1;F40A3.2;Y43F8A.2;Y46G5A.10;C31H2.2;Y47G6A.15;T12B5.14;F09E10.11;Y41C4A.19;H17B01.2;C23G10.6;F32H2.7;D1086.7;C39D10.8;F09D12.1;Y70G10A.3;F46C5.1;B0454.5;Y106G6D.3;B0511.11;M176.9;Y71H2B.1;R05H10.6;F32A11.7;C41A3.2;AH10.1;F16F9.2;W01F3.2;F57H12.6;T25B9.…	http://www.ncbi.nlm.nih.gov/pubmed/26196144
Mutants	down by gld-1 RNAi	5	758	16	30409	5.488237958413378E-4	0.5691302762874673	0.001640144888436505	EEED8.3;ZK858.3;T05G5.7;C05C10.5;T23G11.2	http://www.ncbi.nlm.nih.gov/pubmed/26759963
Mutants	Up in atfs-1(et18)	15	758	201	30409	5.559920528984933E-4	0.5765637588557375	0.0016567924105049929	Y43F8B.2;T27D12.1;T28B8.1;F45E1.4;F28F8.2;Y19D10A.9;C41G7.3;Y11D7A.12;D2030.6;B0261.7;C46A5.5;C28C12.2;K10D3.3;Y47G6A.14;F56A4.2	https://pubmed.ncbi.nlm.nih.gov/27135930/
Mutants	UP by sig-7 RNAi	20	758	325	30409	5.799581912141041E-4	0.601416644289026	0.0017232568604270086	EEED8.3;T01B11.3;ZK632.1;K07A1.1;C30G12.7;ZK858.3;W06H3.1;C30G12.6;Y37H2A.5;Y39C12A.8;T05F1.2;F55G1.11;R144.10;H02I12.8;Y32F6A.1;F52C6.2;F08A8.7;F57C2.3;Y37H2A.4;C50B6.2	https://www.ncbi.nlm.nih.gov/pubmed/27541139
Mutants	UP rde-4(ne337) mutant	15	758	202	30409	5.840194488216987E-4	0.6056281684281016	0.0017303661955088618	F56A4.3;F22B7.9;F26A3.4;C06B3.6;F45E1.4;T13F2.10;K07F5.2;C24D10.8;W01F3.2;F32B5.1;C24D10.7;F23F12.12;Y37H2A.4;F15E6.3;W02D7.4	http://www.ncbi.nlm.nih.gov/pubmed/17526642
Mutants	UP unc-32(e189);dcr-1(ok247) vs. unc-32(e189)	47	758	1114	30409	6.37991704000672E-4	0.6615973970486968	0.0018848928690846064	F56A4.3;Y43F8B.2;F26H11.2;F22B7.9;C34G6.6;T27D12.1;F26A3.4;C44H4.3;K03H1.4;K11G12.1;C06B3.6;F18E3.11;F44E5.4;F16B4.4;W01F3.3;F46C8.6;W04G3.8;C48E7.1;C34G6.2;ZK783.1;F52B11.3;C01F1.3;Y51H7C.13;T14B4.7;Y57A10A.26;Y46G5A.10;H17B01.2;ZK1290.8;W04G3.1;Y43F4A.1;C29E6.1;C29E6.5;T07C4.5;C27C7.3;W01F3.2;F44F4.4;C11E4.1;T01C8.2;F25H5.8;F44E5.5;Y51H7C.1;C53B7.2;F23F12.12;C04G2.10;M03A1.7;F15E6.3;W02D7.4	http://www.ncbi.nlm.nih.gov/pubmed/17526642
Mutants	Up in lin-13	33	758	691	30409	6.726227027000128E-4	0.6975097426999133	0.001981561769033844	C34G6.6;W01F3.3;F46C8.6;W04G3.2;W04G3.8;Y71D11A.1;ZK1290.12;T06G6.6;W04G3.3;Y51H7C.13;Y102A11A.5;EGAP7.1;F52E4.6;E02H4.4;Y19D10A.9;F32G8.5;C31H2.2;Y47G6A.15;T12B5.14;T14B4.6;ZK1290.8;T26C5.2;W04G3.1;F32E10.3;Y54G2A.37;T21D12.2;C01F1.5;C25F6.7;F09F9.2;C38D4.1;F58H1.2;Y46G5A.29;M03A1.7	https://pubmed.ncbi.nlm.nih.gov/28294943/
Mutants	Down Nep-1 mutant larval	15	758	205	30409	6.754033943248281E-4	0.7003933199148468	0.0019841170535831354	Y38E10A.13;K10H10.2;F44E5.4;F32B6.6;ZK354.5;ZK354.11;R10D12.1;ZK354.1;T13F2.11;T13F2.10;Y59E9AR.1;K07F5.2;R13H9.2;F44E5.5;F36H12.7	http://www.ncbi.nlm.nih.gov/geo/query/acc.cgi?acc=GSE32339
Mutants	UP rde-4 mutant	23	758	411	30409	7.306733595880038E-4	0.75770827389276	0.002140418852804407	F56A4.3;T27D12.1;T28B8.1;F45E1.4;C48E7.1;C39H7.1;Y59E9AL.3;K07F5.9;C33F10.1;H17B01.2;T23B7.1;B0491.3;Y59E9AL.2;C16A11.6;Y38H8A.3;F16F9.2;Y51H7C.1;F32B5.1;C24D10.7;F23F12.12;Y37H2A.4;C35E7.9;T27A3.3	http://www.ncbi.nlm.nih.gov/pubmed/17526642
Mutants	Up by heat in hrde-1 mutant	18	758	281	30409	7.583063925943235E-4	0.7863637291203135	0.002215109096113559	C44H4.3;F46C8.6;W04G3.2;W04G3.8;ZK783.1;F52B11.3;W04G3.3;EGAP7.1;Y19D10A.9;Y65B4BL.1;F23H12.5;T14B4.6;ZK1290.8;C29E6.1;W01F3.2;F56A4.2;Y37H2A.4;M03A1.7	https://pubmed.ncbi.nlm.nih.gov/26779286/
Mutants	UP jun-1 mutant vs. wt by Fast	12	758	141	30409	8.426530952571607E-4	0.8738312597816756	0.0024545821903979655	C28D4.3;B0414.3;F18A1.7;E02H4.4;F56D1.7;T01C3.3;T05G5.7;C41G7.3;F26D10.10;ZK1127.1;C18E3.8;F18A1.8	http://www.ncbi.nlm.nih.gov/pubmed/23352664
Mutants	Down isp-1 RNAi, ETC complex I	21	758	362	30409	8.510661915832362E-4	0.8825556406718159	0.002472144651741781	F11C7.5;C17G1.6;T27F6.8;R10D12.1;F28F8.2;T27A3.5;Y73F8A.11;C52E4.7;F46C5.1;F26A3.5;F11A5.9;F38H4.4;F37E3.3;C33F10.11;C49F5.7;F26F4.2;F23F12.12;F42G4.2;C06A8.6;K01A2.11;T22F3.11	http://www.ncbi.nlm.nih.gov/pubmed/18178500
Mutants	down by cco-1 RNAi	22	758	391	30409	9.149929327932616E-4	0.9488476713066123	0.0026504124896832744	F56A4.3;K06A4.5;F44E5.4;ZK354.5;K07F5.9;F18A1.7;F55G1.6;F08F3.4;Y54E10A.12;T03F1.5;F54E12.2;ZC155.4;F58A6.9;Y59E9AL.2;Y71H2B.1;T04D3.1;F32B6.4;T25B9.1;DY3.4;T08B2.12;F17E9.5;T27A3.3	http://www.ncbi.nlm.nih.gov/pubmed/27133166
Mutants	UP by set-25 mutant (eemb)	34	758	738	30409	0.0010064147947373367	1.0	0.0029071090310379332	C12C8.1;Y46H3A.3;Y46H3A.2;K03H1.4;F36A2.3;W04G3.2;F35G2.4;ZK1290.12;R10D12.1;W04G3.3;C01F1.3;Y102A11A.5;M03B6.3;H03E18.1;F52E4.6;F40A3.2;F08F3.4;Y37A1B.7;C42D4.13;F23B12.8;F23H12.5;K08B12.1;T14B4.6;T26C5.2;W04G3.1;F32E10.3;F09F9.2;T07C4.5;Y32F6A.5;F58H1.2;F18C5.5;F58E6.1;K01A2.11;M03A1.7	https://www.ncbi.nlm.nih.gov/geo/query/acc.cgi?acc=GSE100726
Mutants	UP ash-2 RNAi on glp-1 (e2141ts) L3	13	758	170	30409	0.0012011580090466477	1.0	0.0034600023760593714	Y46H3A.3;Y46H3A.2;ZK354.8;C06A1.3;D2030.6;F59E11.5;C09B9.2;H02I12.8;D2030.7;F36A4.4;C23G10.1;F36H12.5;C03C11.1	http://www.ncbi.nlm.nih.gov/pubmed/20555324
Mutants	UP by htz-1 mutant (Latorre)	27	758	541	30409	0.0012347615695023058	1.0	0.0035469466691797537	T05G5.3;W03D2.4;ZK1055.1;F58A4.4;F18A1.7;F26D2.2;T06E4.1;C18G1.4;Y39G10AR.14;F48E8.7;C25D7.6;ZC155.4;C27A2.3;R06C7.8;ZC168.4;C27B7.5;Y47G6A.11;R12B2.4;F02A9.6;T19E10.1;Y110A2AR.1;Y39A1A.12;C44E4.3;K10D3.3;F32D1.10;Y39G10AR.2;C06A5.9	http://www.ncbi.nlm.nih.gov/pubmed/25737279
Mutants	UP spr-5 mutant (sprf26 vs. sprf13)	11	758	126	30409	0.0012558073376505367	1.0	0.0035974370418331673	Y43F8B.2;C06B3.6;Y54G2A.11;F28F8.2;Y47G6A.15;F20H11.5;F46C5.1;ZK792.3;T28A8.4;F08B4.2;F15E6.3	http://www.ncbi.nlm.nih.gov/pubmed/19379696
Mutants	UP by daf-2 mutant (Rizki)	53	758	1347	30409	0.001307693070430575	1.0	0.0037357512783374827	F22B7.9;F11C7.5;T27D12.1;C17G1.6;K03H1.4;F14F7.1;C06B3.6;F14H3.6;F53B3.6;C48E7.1;C34G6.2;T19H5.4;Y54G2A.11;F28F8.2;F43H9.4;F40A3.2;F25E5.8;F32G8.5;T04G9.7;Y41C4A.19;C23G10.6;Y43F4A.1;C39D10.8;Y54G2A.37;F09D12.1;C29E6.5;B0454.5;T07C4.5;T05F1.2;ZK792.3;ZC513.12;C27C7.3;B0511.11;Y54F10BM.3;F59E11.5;T13A10.11;W01F3.2;F44F4.4;F57H12.6;Y71F9B.13;F54C8.1;F25H5.8;C01F6.2;F58E6.1;F23F12.12;W05E7.1;C28A5.6…	http://www.ncbi.nlm.nih.gov/pubmed/21909281
Mutants	down by xrn-2 RNAi	20	758	350	30409	0.0013890726396131308	1.0	0.0039573305694472986	Y38E10A.13;F11C7.5;T27D12.1;F36A2.3;K06A4.5;F46C5.10;C48E7.1;F29C6.1;F58A3.5;F43H9.4;F40A3.2;F25E5.8;F08F3.4;T01G5.1;C23G10.6;Y73F8A.11;F09D12.1;T25B9.1;T01C8.2;F23F12.12	https://www.ncbi.nlm.nih.gov/pubmed/27631780
Mutants	UP cde-1 mutant	25	758	491	30409	0.0014944816117762056	1.0	0.004245965565512124	F11C7.5;Y69H2.14;F14F7.1;F56B3.1;C34G6.2;F32B6.6;ZK354.5;ZK354.11;ZK354.1;T13F2.11;F07C4.7;ZK520.5;F28F8.2;Y57A10A.26;F25E5.8;F08F3.4;C15C6.2;Y59E9AR.1;Y51H4A.8;B0454.5;R13H9.2;F36H12.7;F32B5.1;W05E7.1;F58A6.8	http://www.ncbi.nlm.nih.gov/pubmed/19804759
Mutants	Down in hyl-2 mutants fed a glucose diet	48	758	1195	30409	0.0015226535544794295	1.0	0.00431418507102505	ZK1055.1;T12F5.3;F26A3.3;T07F8.3;F59A6.5;F26D2.2;T06E4.1;Y54E10A.12;C55B7.1;F23B12.8;T07G12.10;R01H2.3;F44E2.2;T13F2.6;C32F10.5;C26H9A.1;M7.2;Y45F10C.3;C30G12.6;C34G6.5;Y11D7A.12;Y47G6A.11;H27M09.3;H05L14.2;C33H5.4;F38B7.5;Y39C12A.8;T05F1.2;Y32F6A.5;F57B10.4;C27C7.3;K01C8.5;Y66D12A.19;K10D3.3;T28A8.3;H02I12.8;H02I12.8;Y32F6A.1;F52B5.5;R06C7.9;DY3.4;F28C6.2;B0001.2;F08F8.4;C29H12.5;ZC328.4;F21A3.5…	https://pubmed.ncbi.nlm.nih.gov/27507791/
Mutants	down by blmp-1(tm548) mutant	18	758	302	30409	0.0016559144261379154	1.0	0.004674462987605346	C17G1.6;T09D3.8;C14A4.9;F19H8.4;W04G3.3;M03B6.3;F52E4.6;E02H4.4;C42D4.13;K08B12.1;B0365.9;C01F1.5;C27C7.3;B0511.11;Y46G5A.29;F18C5.5;Y18H1A.13;K01A2.11	http://www.ncbi.nlm.nih.gov/pubmed/24613396
Mutants	Changed by mtss-1 RNAi	6	758	35	30409	0.001658825823952524	1.0	0.004674462987605346	C12C8.1;Y46H3A.3;Y46H3A.2;F02A9.6;F52B5.5;K01H12.2	http://www.ncbi.nlm.nih.gov/pubmed/17900564
Mutants	Down Day1 wdr-5 mutant vs. wt Transgenerational	27	758	556	30409	0.0018060036020093326	1.0	0.005075408496703735	C44H4.3;F46C8.6;W04G3.2;F53B3.6;W04G3.8;C14A4.9;F35G2.4;R07E3.6;W04G3.3;C01F1.3;T14B4.7;M03B6.3;EGAP7.1;F40A3.2;Y37A1B.7;C31H2.2;Y73E7A.8;K08B12.1;T14B4.6;ZK1290.8;T26C5.2;W04G3.1;Y43F4A.1;C29E6.1;T21D12.2;F19H8.2;C33B4.2	http://www.ncbi.nlm.nih.gov/pubmed/22012258
Mutants	UP by rde-1 mutant	35	758	801	30409	0.002009504970526585	1.0	0.00563113440109015	F56A4.9;Y38E10A.15;F31C3.9;C48E7.1;C34G6.2;Y54G11A.3;T06E4.1;C14B1.7;C55B7.1;C41G7.3;C05D2.5;Y18D10A.11;K08B12.1;Y45G5AM.2;C01B4.7;C30G12.6;Y11D7A.12;Y54G2A.37;Y110A7A.18;C33H5.4;F02A9.6;T19E10.1;C06G3.2;D2030.6;C48B4.10;Y49F6B.8;Y39G10AR.2;ZK177.6;Y54E2A.8;Y38C1AB.4;C48B4.11;Y47G6A.14;C10F3.1;C55B7.11;F54D5.9	http://www.ncbi.nlm.nih.gov/pubmed/23811144
Mutants	down by mir-34 overexpressed (Isik)	14	758	205	30409	0.0020146102823572283	1.0	0.00563113440109015	F56A4.3;MTCE.11;K03H1.4;C55C3.6;C01B4.7;R144.10;C41G7.6;Y54F10BM.3;F59E11.5;W01F3.2;F57H12.6;C01B4.9;F56A4.2;F15E6.3	https://www.ncbi.nlm.nih.gov/pubmed/27905558
Mutants	down by nhr-25 RNAi	18	758	308	30409	0.002036451146839872	1.0	0.005676881288368138	K10H10.2;Y69H2.14;F14F7.1;F56B3.1;F53B3.6;F46F2.3;F07C4.7;Y38C1AA.7;F58A3.5;C54E4.5;C35B1.4;T13F3.6;F09D12.1;B0454.5;Y71H2B.1;F32B5.1;W05E7.1;F31F6.6	http://www.ncbi.nlm.nih.gov/pubmed/24651852
Mutants	UP by drh-3 (ne4253) mutant	12	758	159	30409	0.002217848282481835	1.0	0.006165974983736361	Y43F8A.2;C08F8.6;F01G10.5;C41G7.6;M70.3;R155.2;C09B9.2;C15H7.3;F19B6.4;Y39B6A.30;T04B2.2;Y1A5A.1	http://www.ncbi.nlm.nih.gov/pubmed/24681887
Mutants	mis-regulated deps-1 mutant germ lines	5	758	23	30409	0.0023249339617170254	1.0	0.0064464078029426615	C55B7.1;C01B4.7;C33H5.4;C06G3.2;C01B4.9	http://www.ncbi.nlm.nih.gov/pubmed/18234720
Mutants	down by mes-4 mutant (germline)	16	758	261	30409	0.0024842043950161798	1.0	0.00686965322035141	EEED8.3;ZK858.3;R10F2.6;T07G12.10;C42C1.9;Y39C12A.8;Y47D3A.22;C50C3.1;DY3.4;B0523.3;T27C10.3;C40H1.1;Y47G6A.3;Y57A10A.3;Y37H2A.4;F21A3.5	http://www.ncbi.nlm.nih.gov/pubmed/24281426
Mutants	elt-2 regulated (Block)	13	758	186	30409	0.002560254118040551	1.0	0.007042472047105543	F14H3.6;F35C11.5;Y45F10A.2;ZK858.3;F32D1.6;Y45F10C.3;R12B2.4;Y110A2AR.1;Y73B6BL.2;Y32F6A.1;ZK177.6;F58A4.3;C29A12.1	http://www.ncbi.nlm.nih.gov/pubmed/26016853
Mutants	UP by dpy-21(e428) mutant, L3 (Lau)	38	758	907	30409	0.002560281544608283	1.0	0.007042472047105543	Y38E10A.13;C44H4.3;Y69H2.14;F14F7.1;K11G12.1;F56B3.1;F16B4.4;Y38E10A.15;F53B3.6;F46F2.3;ZK783.1;F07C4.7;Y38E10A.26;Y54G2A.11;F58A3.5;Y57A10A.26;F32G8.5;C42D4.13;F55C5.1;Y41C4A.19;Y105C5B.5;C39D10.8;Y54G2A.37;F46C5.1;B0454.5;T07C4.5;F11A5.9;Y54F10BM.3;M176.9;F16F9.2;F44F4.4;T01C8.2;C50F4.2;T01B11.5;T21C9.13;F23F12.12;C17C3.15;T22F3.11	https://www.ncbi.nlm.nih.gov/pubmed/27777629
Mutants	down by tbx-2(bx59) mutant, embryos	15	758	238	30409	0.0027634218377695224	1.0	0.0075811334544100386	Y17G7B.5;ZK1055.1;Y71D11A.1;Y54E10A.12;Y65B4BL.1;C55B7.1;C32F10.5;C35E7.10;F11E6.7;C33H5.4;F02A9.6;C06G3.2;F57B10.4;T07C4.3;C54D10.10	http://www.ncbi.nlm.nih.gov/pubmed/23595631
Mutants	UP age-1;fer-15 vs. fer-15	13	758	189	30409	0.002918567918495446	1.0	0.007985633064590441	F14F7.1;F56B3.1;F32B6.6;F46F2.3;ZK354.5;F47B8.11;F44D12.3;F58A6.9;C27C7.3;W05E7.1;R05F9.8;F58A6.8;W01B6.6	http://www.ncbi.nlm.nih.gov/pubmed/18662544
Mutants	Up in mir-35-41 mutants at 25C	30	758	667	30409	0.002962783034112203	1.0	0.00808527896414304	Y45G12C.16;F11C7.5;K03H1.4;F14F7.1;K11G12.1;C06B3.6;T27F6.8;F56B3.1;F16B4.4;Y38E10A.15;F53B3.6;T06G6.6;R10D12.1;T13F2.11;F58A3.5;F25E5.8;C31H2.2;F09E10.11;Y51H4A.8;T21D12.2;T07C4.5;F59E11.5;R05H10.6;F19H8.2;W01F3.2;F44F4.4;C11E4.1;F25H5.8;W05E7.1;K03H1.6	https://pubmed.ncbi.nlm.nih.gov/28279983/
Mutants	Up in mir-35-41 mutants at 20C	9	758	98	30409	0.0031547203606117342	1.0	0.008586469852898605	K11G12.1;C06B3.6;F16B4.4;T21D12.2;T07C4.5;R90.2;W01F3.2;F44F4.4;F25H5.8	https://pubmed.ncbi.nlm.nih.gov/28279983/
Mutants	Up in emb-4(hc60)	22	758	435	30409	0.0033042924971340005	1.0	0.008970029632272144	F22B7.9;F18E3.13;F26A3.4;F18E3.12;C06B3.6;T27F6.8;F18E3.11;F52E10.4;F35G2.4;Y51H7C.13;F28F8.2;F25E5.8;Y19D10A.9;Y73F8A.11;Y70G10A.3;R09E10.13;F46C5.1;R90.2;F16F9.2;F23F12.12;F56A4.2;T22F3.11	https://pubmed.ncbi.nlm.nih.gov/28787592/
Mutants	UP by nuo-6 mutant	82	758	2416	30409	0.003977222920933101	1.0	0.01076861662926273	F11C7.5;F26A3.4;F14F7.1;F14H3.6;F56B3.1;ZK792.2;C39H7.1;CC8.2;C01F1.3;C28D4.3;K09H11.3;T19H5.4;Y71F9AL.4;Y102A11A.5;Y55F3BR.6;C54E4.5;T07F8.3;F43H9.4;ZK1127.7;ZK938.1;T07G12.6;F08F3.4;W09D6.4;T16A9.5;F52H3.6;F44D12.3;ZC155.4;C50F2.5;ZK354.8;Y46C8AL.1;Y111B2A.3;T23B7.1;C43E11.5;C01B4.7;Y11D7A.12;K09C6.7;C29E6.5;H27M09.3;Y47G6A.1;C17G10.3;F20C5.3;F20H11.5;H02I12.5;C38D4.1;C02B10.6;Y39A1A.12;Y47D3A.…	http://www.ncbi.nlm.nih.gov/pubmed/24813612
Mutants	down by tut-1 mutant, L4, ribosome	7	758	61	30409	0.0040796796287376575	1.0	0.011017259830731643	F46F2.3;ZK783.1;C01F1.3;C15F1.2;R05H10.6;F19H8.2;F16F9.2	http://www.ncbi.nlm.nih.gov/pubmed/26052047
Mutants	down by nhr-62 mutant	6	758	43	30409	0.004177476335886552	1.0	0.011252059637180142	C12C8.1;F18E3.13;F18E3.12;F18E3.11;C23G10.6;F23F12.12	http://www.ncbi.nlm.nih.gov/pubmed/23935515
Mutants	down by ogt-1 (ok1474) mutant	18	758	333	30409	0.004499246565110032	1.0	0.012087354114039129	W01F3.3;C14A4.9;Y71D11A.1;ZK1290.12;F19H8.4;H03E18.1;F32G8.5;C42D4.13;F23H12.5;K08B12.1;C23G10.6;T26C5.2;B0365.9;M162.5;F58H1.2;Y46G5A.29;F57H12.6;F18C5.5	http://www.ncbi.nlm.nih.gov/pubmed/25474640
Mutants	Up in daf-19 in L1 larvae	6	758	44	30409	0.004618086844420106	1.0	0.01237456345649522	F28F8.2;F28F8.2;F46C5.1;F11A5.9;T22F3.11;T22F3.11	https://pubmed.ncbi.nlm.nih.gov/29301909/
Mutants	down by daf-2;rsks-1 mutant	47	758	1234	30409	0.004644680977512905	1.0	0.012413747870311551	F11C7.5;C17G1.6;F26A3.4;K06A4.5;R10D12.1;F19H8.4;R07E3.6;F47G6.4;F58A3.5;C54E4.5;F55G1.6;T13F3.6;F08F3.4;W09D6.4;F55H12.2;Y43F8A.2;K09E4.1;Y47G6A.15;Y73E7A.8;Y105C5B.5;W09C3.7;F26E4.5;H32C10.1;F28H1.4;F20H11.5;ZK354.2;F46C5.1;Y110A2AR.1;Y47D3A.13;K04C1.5;Y32F6A.5;F11A5.9;C27C7.3;F14D2.4;M02D8.2;T04D3.1;Y53C10A.9;W01F3.2;T21B6.3;Y51H7C.1;C53B7.2;F36A2.14;F56A4.2;F48F5.2;Y47G6A.3;H41C03.1;F15D3.4	http://www.ncbi.nlm.nih.gov/pubmed/24332851
Mutants	down by dpy-21 mutant (Delaney)	47	758	1236	30409	0.0047815903719433265	1.0	0.01274681032314969	MTCE.23;F22B7.9;K03H1.4;Y69H2.14;Y54E10A.17;F14F7.1;F45E1.4;F56B3.1;F35G2.4;B0365.1;C34G6.2;Y40B10A.1;F46F2.3;F35C11.5;CC8.2;C01F1.3;C54E4.5;F40A3.2;T13F3.6;E02H4.4;Y51H4A.8;Y73F8A.11;C39D10.8;F09D12.1;C29E6.5;F46C5.1;B0454.5;R90.2;F11A5.9;R05H10.6;F57H12.6;C11E4.1;T25B9.1;Y71F9B.13;Y38C1AB.4;F21H7.2;ZK1127.2;T01B11.5;F23F12.12;W05E7.1;F11F1.1;C28A5.6;C34F11.4;C36B1.10;K03H1.6;K01A2.11;F15B9.3	https://www.ncbi.nlm.nih.gov/pubmed/28209779
Mutants	UP ash-2 RNAi L3	18	758	336	30409	0.004913938133036172	1.0	0.013066035497329513	Y46H3A.3;Y46H3A.2;F36A2.3;F46C8.6;F53B3.6;F35G2.4;ZK1290.12;T06G6.6;H03E18.1;F52E4.6;Y37A1B.7;T14B4.6;F32E10.3;Y76A2A.1;T21D12.2;H41C03.1;M03A1.7;C30G12.4	http://www.ncbi.nlm.nih.gov/pubmed/20555324
Mutants	down by lin-45 mutant (Burton)	48	758	1274	30409	0.005128573912183509	1.0	0.013601869941008437	F56A4.3;F56A4.9;C34G6.6;W01F3.3;F46C8.6;W04G3.2;W04G3.8;C14A4.9;ZK1290.12;T06G6.6;R10D12.1;F52B11.3;F19H8.4;R07E3.6;W04G3.3;T14B4.7;Y102A11A.5;M03B6.3;EGAP7.1;H03E18.1;F52E4.6;T01G5.1;Y19D10A.9;Y37A1B.7;C42D4.13;Y65B4BL.1;F23H12.5;Y73E7A.8;K08B12.1;T14B4.6;ZK1290.8;T26C5.2;W04G3.1;F32E10.3;Y43F4A.1;Y54G2A.37;C01F1.5;C25F6.7;F09F9.2;F58H1.2;C33B4.2;T07C4.3;R07G3.6;F18C5.5;K01A2.11;F08B4.2;M03A1.7;…	https://www.ncbi.nlm.nih.gov/pubmed/28166192
Mutants	UP by mec-8 mutant, exons	11	758	153	30409	0.005161490113972137	1.0	0.013654248082115066	Y46H3A.3;Y43F8B.2;F26H11.2;Y46H3A.2;R107.5;F18E3.11;W01F3.3;R07E3.6;F28F8.2;F25E5.8;Y65B4BL.1	http://www.ncbi.nlm.nih.gov/pubmed/25798732
Mutants	Down in lin-45 mutant embryos	48	758	1276	30409	0.005275497114076945	1.0	0.013920332079638147	F56A4.3;F56A4.9;C34G6.6;W01F3.3;F46C8.6;W04G3.2;W04G3.8;C14A4.9;ZK1290.12;T06G6.6;R10D12.1;F52B11.3;F19H8.4;R07E3.6;W04G3.3;T14B4.7;Y102A11A.5;M03B6.3;EGAP7.1;H03E18.1;F52E4.6;T01G5.1;Y19D10A.9;Y37A1B.7;C42D4.13;Y65B4BL.1;F23H12.5;Y73E7A.8;K08B12.1;T14B4.6;ZK1290.8;T26C5.2;W04G3.1;F32E10.3;Y43F4A.1;Y54G2A.37;C01F1.5;C25F6.7;F09F9.2;F58H1.2;C33B4.2;T07C4.3;R07G3.6;F18C5.5;K01A2.11;F08B4.2;M03A1.7;…	https://www.nature.com/articles/ncb3470
Mutants	Down in drh-3(rrr2) mutant	18	758	341	30409	0.005674221031633903	1.0	0.014934434542650655	Y38E10A.13;T27C10.7;ZK938.1;F46F5.6;F52H3.6;F47B8.11;T12B5.14;ZK354.8;C23G10.6;ZK265.3;C41G7.6;B0379.7;R13H9.2;D2062.6;R05F9.8;F17E9.5;F15D3.4;Y1A5A.1	https://pubmed.ncbi.nlm.nih.gov/29579041/
Mutants	UP isp-1 RNAi, ETC complex I	18	758	343	30409	0.006003957335363639	1.0	0.01576228799182808	F56A4.3;C12C8.1;Y46H3A.3;F56A4.9;Y38E10A.13;Y46H3A.2;F18E3.11;F44E5.4;Y38E10A.15;F46F2.3;Y51H7C.13;Y19D10A.9;C01B4.7;B0454.5;F57H12.6;F44E5.5;F56A4.2;Y37H2A.4	http://www.ncbi.nlm.nih.gov/pubmed/18178500
Mutants	UP mex-3;skn-1 RNAi mutant 53min	26	758	581	30409	0.006292021736064666	1.0	0.016476834697724894	F56A4.9;K03H1.4;ZK1290.12;T25G3.2;Y71F9B.7;F26A3.3;F28F8.2;T07F8.3;F43H9.4;C35B1.4;F56D1.7;F54F12.1;F55C10.4;R01H2.3;ZK354.8;F55A12.10;C15F1.2;Y55F3BL.2;M70.3;T23G11.1;C33B4.2;F18A11.1;Y50E8A.4;C10F3.1;T21C9.13;F52E1.1	http://www.ncbi.nlm.nih.gov/pubmed/15772128
Mutants	Down in let-418(ts)	9	758	111	30409	0.006691921205914404	1.0	0.017479905013937626	F56A4.3;F56A4.9;C06B3.6;C01B4.7;K07A1.13;C01B4.9;F56A4.2;C29A12.1;T02E1.7	https://pubmed.ncbi.nlm.nih.gov/28294943/
Mutants	Down specific ints-6	10	758	135	30409	0.006855565185730821	1.0	0.017862364566841357	EEED8.3;F58A3.5;F08F3.4;Y18D10A.11;F56F11.4;Y49E10.4;T05F1.2;R07G3.6;W02F12.3;C50B6.2	https://pubmed.ncbi.nlm.nih.gov/30807579/
Mutants	UP by daf-2:rsks-1 mutant	27	758	618	30409	0.007152259212591737	1.0	0.01858870376806424	F56A4.3;C12C8.1;F14F7.1;F44E5.4;F56B3.1;Y38E10A.15;F53B6.4;F28F8.2;F43H9.4;T13F3.6;R10F2.6;ZK858.2;Y76A2A.1;C25G4.6;Y54F10BM.3;F53B6.7;F57H12.6;T01C8.2;F53G12.8;F44E5.5;C01F6.2;F32B5.1;W05E7.1;C28A5.6;K01H12.2;W01C9.4;C35E7.9	http://www.ncbi.nlm.nih.gov/pubmed/26959186
Mutants	Up in pals-22	25	758	557	30409	0.007212835815076744	1.0	0.018699276850586456	W01F3.3;C54E4.5;F54F12.1;R06B10.1;F32A11.3;T08B6.4;T26C5.2;F32B4.2;Y47D3A.13;C30G7.3;Y47G6A.26;Y49F6B.8;F09C12.8;F13D12.9;Y47D3A.10;F57H12.6;T21B6.3;F36A4.4;C09H5.7;T01B11.4;H32C10.3;T01C3.5;C06A8.6;T02E1.7;Y1A5A.1	https://pubmed.ncbi.nlm.nih.gov/30640956/
Mutants	UP by cyc-1 RNAi	117	758	3743	30409	0.007692114212433272	1.0	0.019892075905968337	C12C8.1;Y38E10A.13;C34G6.6;F11C7.5;K10H10.2;F26A3.4;C44H4.3;F36A2.3;T27F6.8;F46C5.10;W01F3.3;F52E10.4;Y38E10A.15;F53B3.6;W04G3.8;F35G2.4;C34G6.2;Y71D11A.1;F57C9.5;T06G6.6;CC8.2;R10D12.1;T10E9.4;R07E3.6;W04G3.3;F53B6.4;F07C4.7;Y54G2A.11;T27E7.1;F58A3.5;M03B6.3;F28F8.2;C54E4.5;F55G1.6;F43H9.4;Y57A10A.26;F26D2.2;M117.4;Y59E9AL.6;F25E5.8;Y37A1B.7;C15C6.2;F54F12.1;F55H12.2;Y54E10A.12;Y46G5A.10;C31H2.2…	http://www.ncbi.nlm.nih.gov/pubmed/19360127
Mutants	UP L4 hpl-2;hpl-1 and his-24 vs. wildtype	21	758	440	30409	0.007774002684636256	1.0	0.020053832795939794	F56A4.3;Y46H3A.3;F56A4.9;C44H4.3;W04G3.8;W04G3.3;F47G6.4;C50E10.1;C54E4.5;C31H2.2;K09E4.1;C55C3.6;T08B6.4;ZK1290.8;W09C3.7;C01B4.7;T21D12.2;C01B4.9;F08B4.2;M03A1.7;Y39G8C.2	http://www.ncbi.nlm.nih.gov/pubmed/23028351
Mutants	UP unc-62 RNAi	9	758	114	30409	0.007821376614920876	1.0	0.020125974068667365	T13F2.11;T23B7.1;T23B3.5;C41G7.6;B0252.5;F11G11.8;E03H12.5;C34F11.4;F36H12.3	http://www.ncbi.nlm.nih.gov/pubmed/23468654
Mutants	Down kgb-1 mutant vs. wt by fast	20	758	413	30409	0.00826331538116546	1.0	0.02121053972838758	Y38E10A.13;K03H1.4;K11G12.1;F46F2.3;F43H9.4;T13F3.6;K05F1.3;H17B01.2;F28H1.4;Y79H2A.2;T07C4.5;Y71H2B.1;W01F3.2;T25B9.1;F55H12.5;Y51H7C.1;C53B7.2;F23F1.6;T08G11.2;F15E6.3	http://www.ncbi.nlm.nih.gov/pubmed/23352664
Mutants	Down pmk-1 mutant	13	758	216	30409	0.008321588509573536	1.0	0.021307376010932733	R107.5;F18E3.13;EEED8.3;Y47G6A.15;Y11D7A.12;F56C9.6;R09E10.13;EEED8.1;C01G8.1;T01H3.4;C05C10.5;F33H1.2;Y50E8A.4	http://www.ncbi.nlm.nih.gov/pubmed/23117578
Mutants	Down biotin deficiency	7	758	71	30409	0.008546057618067229	1.0	0.02182823091117171	B0365.1;T26A5.3;C26H9A.1;T24C4.1;F33H1.2;F52E1.10;T09F3.3	http://www.ncbi.nlm.nih.gov/pubmed/20798549
Mutants	down by eat-2 mutant	11	758	165	30409	0.008636272545401348	1.0	0.02200445854933955	K10H10.2;F18E3.13;F18E3.12;F18E3.11;F46F2.3;F19H8.4;R07E3.6;C01F1.3;T14B4.7;F28F8.2;H03E18.1	http://www.ncbi.nlm.nih.gov/pubmed/23935515
Mutants	Down in lin-13	8	758	93	30409	0.008670060114183451	1.0	0.02203640279021627	F56A4.3;F56A4.9;Y105C5B.5;C01B4.7;C01B4.9;F23F12.12;F56A4.2;Y37H2A.4	https://pubmed.ncbi.nlm.nih.gov/28294943/
Mutants	UP in alg-1 mutant	11	758	167	30409	0.009357465782767124	1.0	0.02372540835386188	F56A4.3;C34G6.6;C44H4.3;F53B3.6;W04G3.8;F35G2.4;C48E7.1;Y19D10A.9;ZC168.4;Y32F6A.5;F56A4.2	http://www.ncbi.nlm.nih.gov/pubmed/19073934
Mutants	Down Nep-1 mutant adult	5	758	34	30409	0.009812619090507941	1.0	0.024818746333796916	T13F3.6;Y19D10A.9;H17B01.2;Y51H7C.1;F56A4.2	http://www.ncbi.nlm.nih.gov/geo/query/acc.cgi?acc=GSE32339
Mutants	Down in ccm-3/pdcd-10(tm2806)	7	758	74	30409	0.010387609465345964	1.0	0.026209126558549307	F46C8.6;ZK1290.12;W04G3.3;F52E4.6;K08B12.1;W04G3.1;K01A2.11	https://pubmed.ncbi.nlm.nih.gov/30728328/
Mutants	UP by set-25 mutant (Klosin)	9	758	121	30409	0.011008089771990871	1.0	0.027707255081443043	F31C3.9;F31C3.10;C35B1.4;T27F6.4;Y19D10A.9;F56D1.7;Y46G5A.29;C01B4.9;F56A4.2	https://www.ncbi.nlm.nih.gov/pubmed/28428426
Mutants	Down his-24 KO	21	758	461	30409	0.012492557093661386	1.0	0.03136751018432653	C12C8.1;C17G1.6;F26A3.4;C06B3.6;F44E5.4;C14A4.9;ZK1290.12;Y38E10A.26;F28F8.2;Y57A10A.26;T01G5.1;C23G10.6;F46C5.1;F57H12.6;C53B7.2;F23F12.12;F10G8.1;C34F11.4;R05F9.8;F15E6.3;T22F3.11	http://www.ncbi.nlm.nih.gov/pubmed/22083954
Mutants	Up by dop-1	20	758	432	30409	0.012851939748783741	1.0	0.03219193603741242	F56A4.3;F56A4.9;Y38E10A.13;C34G6.6;Y46H3A.2;Y38E10A.15;Y71D11A.1;F52B11.3;Y38E10A.26;Y102A11A.5;F43H9.4;H03E18.1;Y19D10A.9;W04G3.1;T21D12.2;B0511.11;R05H10.6;Y46G5A.29;F56A4.2;K03H1.6	https://pubmed.ncbi.nlm.nih.gov/27261197/
Mutants	down by flcn-1 mutant	16	758	316	30409	0.01363987178732136	1.0	0.03408324588783675	F56A4.3;K05F1.2;C36E6.8;C01B4.7;K09C6.7;C24D10.2;Y47D3A.13;Y47G6A.26;F40H6.1;M176.9;F36A4.4;Y66C5A.1;F56A4.2;B0379.2;Y105C5B.18;ZK1225.6	http://www.ncbi.nlm.nih.gov/pubmed/23566034
Mutants	down by lin-28 RNAi	9	758	126	30409	0.013809975567369482	1.0	0.034425347748466714	Y69H2.14;F16B4.4;F31C3.9;F31C3.10;F31C3.11;Y38H8A.4;F57H12.6;C49F5.7;T12B5.15	https://www.ncbi.nlm.nih.gov/pubmed/27730721
Mutants	Deregulated L1 oga-1(ok1207)	22	758	497	30409	0.013980945987352783	1.0	0.03476796400212191	K03H1.4;F14F7.1;K11G12.1;T27F6.8;F56B3.1;F16B4.4;C01F1.3;F58A3.5;F28F8.2;F20A1.9;F40A3.2;Y43C5A.1;W09C3.7;F09D12.1;B0454.5;M162.5;Y49F6B.8;T23F6.3;F52F12.4;F54D1.1;F58E6.1;F15E6.3	http://www.ncbi.nlm.nih.gov/pubmed/20368426
Mutants	UP by Cu2 in kgb-1 mutant	14	758	260	30409	0.014099483123564821	1.0	0.034978861241953874	Y38E10A.13;Y46H3A.2;T27F6.8;F44E5.4;Y38E10A.15;C54E4.5;Y79H2A.2;C29E6.5;C02B10.6;W01F3.2;F44F4.4;F57H12.6;F44E5.5;T08G11.2	http://www.ncbi.nlm.nih.gov/pubmed/23437011
Mutants	down by daf-16;daf-2;rsks-1 mutant	22	758	498	30409	0.014267658852135854	1.0	0.03531160436674196	C06B3.6;CC8.2;F47G6.4;F55G1.6;W09D6.4;Y43F8A.2;Y65B4BL.1;K09E4.1;Y47G6A.15;Y73E7A.8;T08B6.4;H32C10.1;ZK354.2;Y47D3A.13;K04C1.5;T04D3.1;Y53C10A.9;C23G10.1;F42G4.2;Y47G6A.3;F15D3.4;R10H10.2	http://www.ncbi.nlm.nih.gov/pubmed/24332851
Mutants	down dys-1 mutants	6	758	58	30409	0.014675765718718963	1.0	0.03617911505630166	Y46H3A.3;Y46H3A.2;H17B01.2;T21B6.3;C01H6.5;F15E6.3	http://www.ncbi.nlm.nih.gov/pubmed/16962739
Mutants	down by vhl-1 mutant under egl-9 mutant (Albores)	8	758	103	30409	0.014687953171362584	1.0	0.03617911505630166	MTCE.11;T16A9.5;Y65B4BL.2;F23B12.8;C18E3.6;M70.3;T02E1.3;C25D7.1	http://www.biorxiv.org/content/early/2017/03/02/112920.1
Mutants	UP C34B2.8 RNAi ETC complex I	31	758	786	30409	0.014775562702211247	1.0	0.036308669483869814	F56A4.3;C12C8.1;Y46H3A.3;F53B3.6;F46F2.3;Y71D11A.1;C39H7.1;T06G6.6;CC8.2;T10E9.4;F58A3.5;C31H2.2;F47B8.11;Y51H4A.8;C23G10.6;F32H2.7;T21D12.2;F09D12.1;C15F1.2;R05H10.6;F19H8.2;F16F9.2;Y46G5A.29;F57H12.6;F21H7.2;K01H12.4;T01B11.4;W05E7.1;C54D10.10;T05F1.8;F57F4.1	http://www.ncbi.nlm.nih.gov/pubmed/18178500
Mutants	UP mex-3;skn-1 RNAi mutant 83min	20	758	439	30409	0.014978863550193058	1.0	0.036721232864184876	K03H1.4;ZK381.1;B0238.9;C28D4.3;T07F8.3;K08E3.3;F56D1.7;ZK858.3;F48E8.7;C41G7.3;Y45G5AM.2;Y47G6A.11;R144.10;ZC434.8;F33H1.2;F13D12.9;T07C4.3;B0379.2;F58A4.2;T09F3.3	http://www.ncbi.nlm.nih.gov/pubmed/15772128
Mutants	Down in jmjd-5 in young adult hermaphrodites (G6)	3	758	8	30409	0.01572569732742185	1.0	0.038461198416359574	Y23H5A.3;ZK1127.7;K04C1.5	https://pubmed.ncbi.nlm.nih.gov/28207814/
Mutants	Down mex-3;skn-1 RNAi mutant 143min	28	758	694	30409	0.01606452113788308	1.0	0.03919743157643472	Y43F8B.2;F22B7.9;F36A2.3;W04G3.8;C34G6.2;R10D12.1;F41H10.10;C28D4.3;ZC404.8;B0414.3;T21E3.1;ZK1127.7;Y65B4BL.2;W06H3.1;R01H2.3;C41G7.3;ZK1290.8;F56F11.4;Y54G9A.5;C27B7.5;Y49E10.4;T19E10.1;T05F1.2;K08E7.3;Y39G10AR.2;Y39E4B.5;F53G12.5;F52E1.10	http://www.ncbi.nlm.nih.gov/pubmed/15772128
Mutants	Down mex-3;skn-1 RNAi mutant 101min	32	758	825	30409	0.016293153882259406	1.0	0.0396619731828709	Y43F8B.2;F26H11.2;C34G6.6;K10H10.2;F36A2.3;Y48E1B.12;T28B8.1;W03D2.4;F32B6.6;F28F8.2;ZK632.1;VF13D12L.1;F23B12.8;W06H3.1;T13F2.6;Y39A1A.11;T06E6.2;R06C7.8;F57B10.4;B0511.11;T24C4.1;C01G12.3;M162.5;F32D1.10;Y34D9A.4;F52B5.5;K01H12.2;Y39B6A.42;ZC328.4;M03A1.7;C50B6.2;T22F3.11	http://www.ncbi.nlm.nih.gov/pubmed/15772128
Mutants	Down hpl-1 KO	21	758	475	30409	0.016739343832176016	1.0	0.04065269216385604	C17G1.6;C06B3.6;K05F1.2;F28F8.2;T13F3.6;F25E5.8;F37A4.4;F44D12.3;C23G10.6;F46C5.1;B0379.7;Y71F9B.13;T21B6.3;C53B7.2;F23F12.12;C34F11.4;T03F6.6;R05F9.8;W01C9.4;C17C3.15;F15E6.3	http://www.ncbi.nlm.nih.gov/pubmed/22083954
Mutants	Down rrf-3 mutant	19	758	416	30409	0.0175910101754001	1.0	0.04262120923338763	F56A4.3;F56A4.9;C34G6.6;F46C8.6;F53B3.6;ZK783.1;F52B11.3;C01F1.3;T13F3.6;Y51H4A.8;ZK1290.8;W04G3.1;Y43F4A.1;C29E6.1;C01B4.7;T21D12.2;F19H8.2;F16F9.2;F15B9.3	http://www.ncbi.nlm.nih.gov/pubmed/17919598
Mutants	UP tom-1 mutant	7	758	84	30409	0.01854012232064015	1.0	0.04471187638721822	F44E5.4;F16B4.4;ZK783.1;F09D12.1;F19H8.2;F16F9.2;F44E5.5	http://www.ncbi.nlm.nih.gov/pubmed/16103915
Mutants	UP by gld-3 RNAi	7	758	84	30409	0.01854012232064015	1.0	0.04471187638721822	Y46H3A.2;F44E5.4;C14A4.9;W04G3.3;H03E18.1;F32E10.3;F44E5.5	http://www.ncbi.nlm.nih.gov/geo/query/acc.cgi?acc=GSE57993
Mutants	down by sek-1 mutant (Wu)	8	758	109	30409	0.01947533415134269	1.0	0.0468582865775925	F19H8.4;C35B1.4;Y19D10A.9;T07C4.5;Y32F6A.5;Y51H7C.1;F56A4.2;F15E6.3	https://www.ncbi.nlm.nih.gov/geo/query/acc.cgi?acc=GSE92902
Mutants	up variably elf-1 dpl-1 lin-35 mutant	5	758	42	30409	0.020271596667237452	1.0	0.048548835436316946	Y46H3A.3;R13H9.2;C01B4.9;F36H12.7;C54D10.10	http://www.ncbi.nlm.nih.gov/pubmed/16854972
Mutants	Down in oga-1(ok1207) at L1	5	758	42	30409	0.020271596667237452	1.0	0.048548835436316946	F16B4.4;W09C3.7;Y49F6B.8;F15E6.3;F15E6.3	https://www.ncbi.nlm.nih.gov/pmc/articles/PMC2867743/
Mutants	down by set-2 mutant	6	758	63	30409	0.02035945426816596	1.0	0.048646898792829726	F18E3.12;F46C5.10;F18E3.11;C06A5.6;Y49E10.4;F21A3.5	http://www.ncbi.nlm.nih.gov/pubmed/25310986
Mutants	Down lin-15b mutant	29	758	742	30409	0.020602630243163743	1.0	0.04911477600496736	F56A4.3;C12C8.1;F26H11.2;Y48E1B.12;F46C8.6;F46F2.3;F19H8.4;T14B4.7;Y102A11A.5;F58A3.5;EGAP7.1;ZK1127.7;F08F3.4;Y19D10A.9;C31H2.2;Y65B4BL.1;F48E8.7;T06E6.2;C01B4.7;T21D12.2;F09D12.1;R90.2;C27C7.3;F59E11.5;R05H10.6;F32B5.1;F07A5.1;W05E7.1;K01A2.11	http://www.ncbi.nlm.nih.gov/pubmed/21343362
Mutants	down by aak-2 overexpressed and daf-2:rsks-1 mutant	28	758	710	30409	0.020821025117244707	1.0	0.04952145532351028	F14H3.6;CC8.2;Y45F10A.2;Y55F3BR.6;C31H1.8;T07G12.6;Y19D10A.9;C06A5.6;K09E4.1;ZC155.4;C50F2.5;C43E11.5;F20C5.3;F20H11.5;ZK354.2;H02I12.5;K04C1.5;F11A5.9;F14D2.4;Y34D9A.4;ZK1127.1;F18A11.1;F45F2.11;C10F3.1;F56A4.2;K03H1.6;F57B1.2;C10H11.10	http://www.ncbi.nlm.nih.gov/pubmed/26959186
Mutants	down by daf-2 mutant (Rizki)	37	758	1009	30409	0.020868732860534225	1.0	0.04952145532351028	W03D2.4;F07C4.7;T01B11.3;W05B10.1;Y19D10A.9;T01C3.3;C06A5.6;ZC155.4;T05G5.7;Y18D10A.11;M7.2;Y73F8A.11;C27B7.5;D2005.7;F20H11.5;R144.10;C48B4.10;C14B1.2;Y37H2A.12;K10D3.3;F13D12.5;C05C10.7;H02I12.8;F35G12.11;F44B9.8;T28A8.4;ZK177.6;Y17G9B.3;C48B4.11;C10F3.1;C15H11.5;Y111B2A.1;T24C4.5;K03H1.6;Y69A2AR.30;Y39B6A.42;C55B7.11	http://www.ncbi.nlm.nih.gov/pubmed/21909281
Mutants	UP by vhl-1 mutant (Albores)	19	758	425	30409	0.02127625342720731	1.0	0.05037323014615064	K10H10.2;F35G2.4;C28D4.3;T25G3.2;Y102A11A.5;Y39G10AR.14;Y46G5A.10;Y47G6A.15;F36A2.10;Y37H2A.5;T08B6.9;F32B6.4;D2005.4;F13D12.9;Y39G10AR.2;T02E1.3;F08A8.7;K07A1.2;T11F9.6	http://www.biorxiv.org/content/early/2017/03/02/112920.1
Mutants	UP by pos-1 RNAi	12	758	219	30409	0.022110118229268422	1.0	0.052228229165720626	C34G6.6;Y46H3A.2;F44E5.4;W01F3.3;ZK783.1;F52B11.3;EGAP7.1;T14B4.6;ZK1290.8;F32E10.3;C29E6.1;F44E5.5	http://www.ncbi.nlm.nih.gov/geo/query/acc.cgi?acc=GSE57993
Mutants	down by aak-2 overexpressed and daf-2 mutant	32	758	847	30409	0.02250190403209935	1.0	0.05303289654837961	Y38E10A.13;T27D12.1;K11G12.1;F14H3.6;C34G6.2;F46F2.3;R10D12.1;Y71F9AL.4;C54E4.5;T13F3.6;F08F3.4;Y19D10A.9;K09E4.1;C50F2.5;H17B01.2;C43E11.5;C29E6.5;F20H11.5;ZK354.2;B0454.5;F11A5.9;Y71H2B.1;ZK1127.1;F57H12.6;F54D1.1;Y51H7C.1;F23F12.12;F56A4.2;K03H1.6;ZK507.1;W01C9.4;F15E6.3	http://www.ncbi.nlm.nih.gov/pubmed/26959186
Mutants	UP mex-3;skn-1 RNAi mutant 186min	21	758	493	30409	0.023770207269016724	1.0	0.05589502253508014	K10H10.2;T27D12.1;B0365.1;ZK354.1;F19H8.4;F26A3.3;C14B1.9;B0414.3;K10B2.5;C26H9A.1;Y111B2A.3;C01G8.1;F33H1.2;C11E4.1;Y38C1AB.4;T07C4.3;K09F6.3;T27C10.3;F58A4.2;T09F3.3;F36H12.5	http://www.ncbi.nlm.nih.gov/pubmed/15772128
Mutants	Down mes-2 and mes-4 mutant validated by qPCR	3	758	10	30409	0.024453823638918286	1.0	0.05737243238361598	Y49E10.4;ZC434.8;Y37H2A.4	http://www.ncbi.nlm.nih.gov/pubmed/23103171
Mutants	prg-1 regulated	27	758	692	30409	0.026181542268410143	1.0	0.06128726711589463	C03C10.4;F14F7.1;Y48E1B.12;K06A4.5;F56B3.1;F55G1.6;Y57A10A.26;T21E3.1;ZK1127.7;T13F3.6;F55H12.2;W06H3.1;R10F2.6;C38D4.1;D2030.6;K04C1.5;C15F1.2;C16A11.6;C48B4.10;Y37H2A.12;R05H10.6;F54D10.5;C17E4.3;F53G12.5;Y111B2A.1;T27C10.3;T23G11.2	http://www.ncbi.nlm.nih.gov/pubmed/24696457
Mutants	Up by set-9	10	758	169	30409	0.02629875140938889	1.0	0.061359444751805506	Y43F8B.2;Y69H2.14;F14F7.1;K11G12.1;F56B3.1;F46F2.3;T13F3.6;F09D12.1;H05L14.2;Y71F9B.13	https://pubmed.ncbi.nlm.nih.gov/29714684/
Mutants	UP by mec-3(e1338), PVD/OLL	7	758	91	30409	0.02633071640747681	1.0	0.061359444751805506	K10H10.2;C17G1.6;T09D3.8;T12F5.3;F19H8.4;F49C5.11;T26C5.2	http://www.ncbi.nlm.nih.gov/pubmed/23889932
Mutants	down by bcat-1 RNAi	12	758	226	30409	0.027045491557062304	1.0	0.0626030686265036	K11G12.1;F45E1.4;C34G6.2;F07C4.7;Y19D10A.9;Y47D3A.13;K04C1.5;T04D3.1;F23F12.12;F56A4.2;K01H12.2;F15E6.3	http://www.ncbi.nlm.nih.gov/pubmed/26620638
Mutants	UP by set-4 mutant (Delaney)	12	758	226	30409	0.027045491557062304	1.0	0.0626030686265036	C17G1.6;Y38E10A.15;C14A4.9;ZK1290.12;F19H8.4;Y102A11A.5;T26C5.2;F09F9.2;B0511.11;F32A11.7;Y46G5A.29;F55H12.5	https://www.ncbi.nlm.nih.gov/pubmed/28209779
Mutants	Down in bcat-1 RNAi	12	758	226	30409	0.027045491557062304	1.0	0.0626030686265036	K11G12.1;F45E1.4;C34G6.2;F07C4.7;Y19D10A.9;Y47D3A.13;K04C1.5;T04D3.1;F23F12.12;F56A4.2;K01H12.2;F15E6.3	https://pubmed.ncbi.nlm.nih.gov/26620638/
Mutants	Down in mir-35-41 mutants at 25C	9	758	144	30409	0.028222902723215284	1.0	0.06518296241419654	ZK783.1;F19H8.4;ZK381.1;F18A1.7;C18G1.4;C32F10.5;F07H5.10;F13D12.9;K01A2.11	https://pubmed.ncbi.nlm.nih.gov/28279983/
Mutants	down by set-25 mutant (Klosin)	7	758	94	30409	0.030246922355422628	1.0	0.06970235218349614	Y69H2.14;F14F7.1;F07C4.7;F58A3.5;F09D12.1;F54C8.1;F36A2.14	https://www.ncbi.nlm.nih.gov/pubmed/28428426
Mutants	Up in prg-1	12	758	232	30409	0.03187007520416535	1.0	0.07327997336301434	F56A4.3;Y45G12C.16;Y43F8B.2;F56A4.9;Y17G7B.5;C06B3.6;F46F2.3;T12F5.3;R07E3.6;T14B4.7;T27F6.4;C29E6.5	https://pubmed.ncbi.nlm.nih.gov/28294943/
Mutants	Depleted in small RNA libraries from csr-1 mutant	33	758	910	30409	0.0334028070939445	1.0	0.07663431627526647	Y45G12C.16;C03C10.4;F52B11.3;F53B6.4;T19H12.2;ZK1127.7;K08E3.3;C18G1.4;Y39G10AR.14;Y65B4BL.2;C06A5.6;VF13D12L.1;C55B7.1;R01H2.3;F11E6.7;C06A1.3;C18E3.6;ZK856.12;Y47G6A.11;C33H5.4;T05F1.2;F14D2.4;K01C8.5;C38C3.3;ZC434.8;F44B9.8;R06C7.9;C06A5.8;C27H6.3;B0001.2;K07A1.2;C29A12.1;Y37H2A.4	http://www.ncbi.nlm.nih.gov/pubmed/19804758
Mutants	Down daf-8 mutant	23	758	578	30409	0.03412002507498497	1.0	0.07810698896856381	C14A4.9;ZK1290.12;T06G6.6;R07E3.6;T19H12.2;M03B6.3;F08F3.4;Y19D10A.9;Y37A1B.7;K07A1.1;R06B10.1;T26C5.2;F09F9.2;Y39C12A.8;T24C4.1;F35G12.11;Y46G5A.29;T13A10.11;F52C6.2;C33B4.2;Y38C1AB.4;C49F5.7;F56A4.2	http://www.ncbi.nlm.nih.gov/pubmed/15380030
Mutants	UP by dcr-1 RNAi (Rybak-Wolf)	11	758	206	30409	0.03452910657723023	1.0	0.07886934696164702	Y46H3A.2;T05G5.3;F14F7.1;C28D4.3;C54E4.5;F09D12.1;R90.2;T01C8.2;F25H5.8;T12B5.15;C50B6.2	http://www.ncbi.nlm.nih.gov/pubmed/25416952
Mutants	Down in hlh-25	8	758	123	30409	0.03465776917509592	1.0	0.0789290528524255	C06B3.6;F29C6.1;Y71F9B.7;F28F8.2;F28F8.2;T06E4.1;T04G9.7;F15E6.3	https://pubmed.ncbi.nlm.nih.gov/26438299/
Mutants	UP hlh-30 mutant	3	758	12	30409	0.03470747164966831	1.0	0.0789290528524255	F56A4.3;Y19D10A.9;F18C5.5	http://www.ncbi.nlm.nih.gov/pubmed/19632181
Mutants	UP by crh-1(tz2) mutant	25	758	649	30409	0.037027404889023056	1.0	0.08402061021863656	C12C8.1;F22B7.9;C34G6.6;Y46H3A.2;T27D12.1;C44H4.3;T28B8.1;F44E5.4;F52B11.3;C01F1.3;T14B4.7;Y57A10A.26;F25E5.8;F55H12.2;Y62E10A.15;C29E6.1;C29E6.5;F20H11.5;T04D3.1;F23F12.12;K07A1.2;H41C03.1;M03A1.7;F15E6.3;W02D7.4	http://www.ncbi.nlm.nih.gov/pubmed/17900898
Mutants	UP by plep-1 mutant (young adult hermaphrodites)	19	758	456	30409	0.038584060910772114	1.0	0.0873617274333421	Y38E10A.13;C44H4.3;F14H3.6;K08E3.3;T13F3.6;F08F3.4;T13F2.6;Y105C5B.5;C39D10.8;Y70G10A.3;F55A12.10;F46C5.1;T07C4.5;ZC513.12;C27C7.3;T02E1.3;T08B2.12;F53G12.5;F08B4.2	http://www.ncbi.nlm.nih.gov/geo/query/acc.cgi?acc=GSE68351
Mutants	UP by daf-2 RNAi (Roitenberg)	29	758	786	30409	0.03877201582701528	1.0	0.08759603575733081	F11C7.5;K10H10.2;T27D12.1;F26A3.4;F18E3.12;Y69H2.14;F14F7.1;F45E1.4;F56B3.1;F16B4.4;F53B3.6;C34G6.2;F46F2.3;T19H5.4;F38B2.6;Y41C4A.19;Y76A2A.1;C39D10.8;F09D12.1;Y70G10A.3;F59E11.5;Y106G6A.4;C11E4.1;T01C8.2;C49F5.7;F58E6.1;F23F12.12;W05E7.1;F11F1.1	https://www.ncbi.nlm.nih.gov/geo/query/acc.cgi?acc=GSE100045
Mutants	Down gas-1 RNAi, ETC complex I	20	758	489	30409	0.03916762824177549	1.0	0.08812742262164791	C34G6.6;W01F3.3;F46C8.6;C14A4.9;F52B11.3;F19H8.4;M03B6.3;H03E18.1;T01G5.1;Y37A1B.7;K08B12.1;T14B4.6;T26C5.2;F46C5.1;F38H4.4;F16F9.2;Y38C1AB.4;T21B6.3;K01A2.11;T22F3.11	http://www.ncbi.nlm.nih.gov/pubmed/18178500
Mutants	UP by cep-1	7	758	100	30409	0.03917718594848572	1.0	0.08812742262164791	F26A3.4;F46C5.10;R10D12.1;Y47G6A.15;F11A5.9;C36B1.10;F15E6.3	http://www.ncbi.nlm.nih.gov/pubmed/24586177
Mutants	Down unc-120 mutant total	6	758	76	30409	0.04128225853394733	1.0	0.09266169285650083	F56A4.3;F08F3.4;Y19D10A.9;F20H11.5;F56A4.2;F15E6.3	http://www.ncbi.nlm.nih.gov/pubmed/22219512
