# Supplementary material for: The Muscleblind-like protein MBL-1 regulates microRNA expression in Caenorhabditis elegans through an evolutionarily conserved autoregulatory mechanism
Source: PLoS Genet. 2023 Dec 22;19(12):e1011109. doi: 10.1371/journal.pgen.1011109 (PMC10773944; doi:10.1371/journal.pgen.1011109)
Supplement: S5 Table — (XLSX) [file pgen.1011109.s019.xlsx]

## Sheet: MBL-1 targets
protein coding gene	Splicing changed in mbl-1(tm1563)	Differentially expressed in mbl-1(tm1563) up/down	snRNAs		ncRNAs		pseudogene		miRNA		snoRNAs
aak-2			W04G5.11		C15F.14		F07H5.3		let-7		B0412.6
act-4			T08G5.11		C18C4.17						C05D2.15
agr-1			F08H9.10		C25H3.7b						C06A1.8
aqp-7			F58G1.10		C27H5.11						C06A1.9
asd-2			F11A5.14		C33F10.5a						C10C6.8
asg-2			C15F1.9		CD4.18						C14C10.8
bath-25			T27E4.22		E046.16						C16A3.11
ben-1		down			F10D2.15						C16D9.10
bli-3					H27M09.7						C50C3.13
blmp-1	yes				R106.7						F01D5.12
C18D11.3					W05H9.3						F11A10.9
C37C3.2					W05H9.6						F30H5.4
cap-2					Y47H9A.5						F43A11.8
cct-5					Y54G9A.8						F46F11.12
cct-7					Y57G11C.35						F48A11.7
CD4.11					C30E1.9						F54E7.10
cey-1					Y53F4B.45						F59C6.15
cgh-1											JC8.15
chdp-1											K07C11.1
clik-1											K07C11.2
cmd-1											K09E9.5
cut-2											K02C4.8
dao-2		up									R166.7
egl-8	yes										T04A8.17
elt-2											T24H7.2
epi-1		up									T26A8.6
F08B12.4											W01C9.6
F09E10.7											W08G11.6
F11E6.3											Y23H5B.13
F15G9.1											Y24D9A.9
F23A7.4											Y38F2AR.14
F38A5.2											Y43F4B.12
F41F3.3											Y43F8C.22
F53F1.4											Y53F4B.48
F54A3.5											Y67A10A.14
far-1											Y71F9AM.7
fat-1											Y74C9A.6
fox-1											ZK632.18
gdi-1											ZK643.9
gmpr-1
goa-1
gpb-1
gpc-2
gsa-1
gsp-1
H11E01.3	yes
H40L08.7
igcm-3
kin-20	yes
klc-2
lec-2
lev-11	yes
lfi-1	yes
lin-1		up
lin-42		up
lipl-5
mbl-1	yes
mca-1
mccc-1
mec-12		down
mec-17		down
mec-7		down
mig-6		up
mlc-1
mlc-3
mod-5
mtpn-1		down
ncs-2
nlp-16
nlp-24		down
nspc-14
nsun-1
oaz-1
osm-11
ost-1
pab-2
pat-12	yes
pck-1
pfn-2
pod-1
ppk-2
R12E2.7
rab-1
rbm-25
rho-1
rig-6
sec-61.b
sqd-1
sucl-1
sup-1
sup-12
T19H5.4
T28F4.5
tba-1
tbb-2
tpi-1
ubh-1		down
unc-108
unc-115
unc-116
unc-31	yes
unc-43	yes
unc-64
unc-69
unc-70	yes
unk-1
vab-10	yes
vha-11
vha-16
vha-2
vha-3
vha-5
vha-8
vms-1
W03G11.4
W09D6.5
Y43F4B.9
Y44A6D.2		down
Y55B1BL.1		down
Y55B1BL.2
Y56A3A.6
Y73B6Bl.6
Y97E10C.1
ykt-6
zag-1		up
zip-2
ZK632.9
										C05G5.7

## Sheet: MBL-1 RIP_1
# This file is generated by MACS version 2.1.0.20150420
# Command line: callpeak -t ../mapping/RIP1.uni.dedup.bam -c ../mapping/INPUT1.uni.dedup.bam -n MBL_1_RIP1 -g 33769074 -f AUTO -p 1e-3 --nomodel --extsize 203 --call-summits --outdir .
# ARGUMENTS LIST:
# name = MBL_1_RIP1
# format = AUTO
# ChIP-seq file = ['../mapping/RIP1.uni.dedup.bam']
# control file = ['../mapping/INPUT1.uni.dedup.bam']
# effective genome size = 3.38e+07
# band width = 300
# model fold = [5, 50]
# pvalue cutoff = 1.00e-03
# qvalue will not be calculated and reported as -1 in the final output.
# Larger dataset will be scaled towards smaller dataset.
# Range for calculating regional lambda is: 1000 bps and 10000 bps
# Broad region calling is off
# Searching for subpeak summits is on
# tag size is determined as 127 bps
# total tags in treatment: 129515
# tags after filtering in treatment: 39033
# maximum duplicate tags at the same position in treatment = 1
# Redundant rate in treatment: 0.70
# total tags in control: 119148
# tags after filtering in control: 36643
# maximum duplicate tags at the same position in control = 1
# Redundant rate in control: 0.69
# d = 203
chr	start	end	length	abs_summit	pileup	#NAME?	fold_enrichment	#NAME?	name
I	3689	3896	208	3854	2027-11-01	9.08008	6.13262	5.08536	MBL_1_RIP1_peak_1
I	1068841	1069043	203	1068947	1969-04-01	5.44385	4.66603	1.73628	MBL_1_RIP1_peak_2
I	2514048	2514425	378	2514217	39.43	74.28625	33.13047	68.64709	MBL_1_RIP1_peak_3
I	4154058	4154305	248	4154185	1951-07-01	9.94671	6.97396	5.87190	MBL_1_RIP1_peak_4
I	5080896	5081122	227	5081006	1969-04-01	5.44385	4.66603	1.73628	MBL_1_RIP1_peak_5
I	5611597	5611878	282	5611738	42.24	11.45089	3.32651	7.30509	MBL_1_RIP1_peak_6
I	6287405	6287643	239	6287520	13.14	4.11731	2.82856	0.58979	MBL_1_RIP1_peak_7
I	7491975	7492367	393	7492118	13.14	16.58547	10.05887	12.20461	MBL_1_RIP1_peak_8
I	7522149	7522352	204	7522247	1963-05-01	6.88136	5.43534	3.03723	MBL_1_RIP1_peak_9
I	9785911	9786322	412	9786012	18.78	12.18861	6.59180	7.98726	MBL_1_RIP1_peak_10
I	11649459	11649668	210	11649612	13.14	7.53305	4.71426	3.66211	MBL_1_RIP1_peak_11
I	11774208	11774410	203	11774294	1976-03-01	3.08619	3.38199	0.00000	MBL_1_RIP1_peak_12
I	14623541	14623798	258	14623675	1933-10-01	7.93273	5.62108	4.04129	MBL_1_RIP1_peak_13
I	14630641	14630843	203	14630741	1945-08-01	5.94877	4.72446	2.20914	MBL_1_RIP1_peak_14
II	4563006	4563208	203	4563196	1963-05-01	6.88136	5.43534	3.03723	MBL_1_RIP1_peak_15
II	4798330	4798532	203	4798508	1963-05-01	5.35675	4.71737	1.73628	MBL_1_RIP1_peak_16
II	4799983	4800185	203	4800154	1963-05-01	6.88136	5.43534	3.03723	MBL_1_RIP1_peak_17
II	5667538	5667854	317	5667689	26.29	16.40858	6.82139	12.04137	MBL_1_RIP1_peak_18
II	6248628	6248950	323	6248803	2023-04-30	25.42371	10.34688	20.70431	MBL_1_RIP1_peak_19
II	6968339	6968623	285	6968485	30.98	10.65083	3.99743	6.53212	MBL_1_RIP1_peak_20
II	7171775	7172067	293	7171935	2023-02-15	23.92314	13.12843	19.24838	MBL_1_RIP1_peak_21
II	7200212	7200458	247	7200329	57.26	9.86490	2.53326	5.84515	MBL_1_RIP1_peak_22
II	8075395	8075717	323	8075525	1939-09-01	6.95301	5.19385	3.09875	MBL_1_RIP1_peak_23
II	8785186	8785388	203	8785339	1951-07-01	4.94330	4.22340	1.37567	MBL_1_RIP1_peak_24
II	8787987	8788352	366	8788148	17.84	8.44714	4.70916	4.47442	MBL_1_RIP1_peak_25
II	10542747	10542949	203	10542886	1963-05-01	6.84696	5.42191	3.03723	MBL_1_RIP1_peak_26
II	10545080	10545405	326	10545239	13.14	11.26040	7.01875	7.13161	MBL_1_RIP1_peak_27
II	10560609	10560954	346	10560791	2023-10-29	24.23245	10.03395	19.52976	MBL_1_RIP1_peak_28
II	10870204	10870406	203	10870303	1969-04-01	5.23370	4.57852	1.64579	MBL_1_RIP1_peak_29
II	12944727	12945025	299	12944875	38.49	18.49720	5.64137	14.00092	MBL_1_RIP1_peak_30
II	15165810	15166110	301	15165970	25.35	19.61410	8.78226	15.10959	MBL_1_RIP1_peak_31
III	402631	402851	221	402745	1963-05-01	6.88136	5.43534	3.03723	MBL_1_RIP1_peak_32
III	403406	404388	983	403615	65.71	136.19421	54.67113	128.79538	MBL_1_RIP1_peak_33a
III	403406	404388	983	404083	30.98	54.37569	26.20669	49.08492	MBL_1_RIP1_peak_33b
III	405097	405458	362	405252	30.98	54.37569	26.20669	49.08492	MBL_1_RIP1_peak_34
III	502728	502930	203	502829	1957-06-01	8.38523	6.20465	4.42292	MBL_1_RIP1_peak_35
III	794416	794618	203	794500	2027-11-01	9.08008	6.13262	5.08536	MBL_1_RIP1_peak_36
III	3131675	3132007	333	3131775	1951-07-01	9.94671	6.97396	5.87190	MBL_1_RIP1_peak_37
III	3133824	3134096	273	3133946	1963-05-01	6.88136	5.43534	3.03723	MBL_1_RIP1_peak_38
III	3539352	3539641	290	3539473	1957-06-01	8.38523	6.20465	4.42292	MBL_1_RIP1_peak_39
III	4016040	4016260	221	4016192	20.65	8.71601	4.33059	4.73676	MBL_1_RIP1_peak_40
III	4689643	4689845	203	4689723	1957-06-01	8.38523	6.20465	4.42292	MBL_1_RIP1_peak_41
III	5565319	5565521	203	5565436	13.14	4.11731	2.82856	0.58979	MBL_1_RIP1_peak_42
III	5601936	5602263	328	5602067	20.65	33.59732	17.74429	28.62945	MBL_1_RIP1_peak_43
III	5679293	5679599	307	5679485	31.92	11.15141	4.06146	7.02726	MBL_1_RIP1_peak_44
III	7495439	7495641	203	7495538	1963-05-01	6.88136	5.43534	3.03723	MBL_1_RIP1_peak_45
III	8352511	8352789	279	8352623	1963-05-01	6.88136	5.43534	3.03723	MBL_1_RIP1_peak_46
III	8937669	8938026	358	8937841	36.61	67.54206	30.82254	61.98208	MBL_1_RIP1_peak_47
III	9080703	9081180	478	9080806	2027-11-01	6.80125	4.67425	3.03572	MBL_1_RIP1_peak_48
III	9815433	9815725	293	9815573	19.71	31.61785	16.97498	26.68737	MBL_1_RIP1_peak_49
III	11737417	11737622	206	11737532	1957-06-01	8.38523	6.20465	4.42292	MBL_1_RIP1_peak_50
III	11823963	11824165	203	11824035	1976-03-01	4.08459	3.89672	0.55883	MBL_1_RIP1_peak_51
III	13303404	13303610	207	13303503	1939-09-01	10.63455	7.38812	6.51913	MBL_1_RIP1_peak_52
III	13522004	13522206	203	13522097	1969-04-01	5.44385	4.66603	1.73628	MBL_1_RIP1_peak_53
IV	2277516	2277977	462	2277868	1969-04-01	5.44385	4.66603	1.73628	MBL_1_RIP1_peak_54
IV	2278400	2278680	281	2278550	1951-07-01	9.94671	6.97396	5.87190	MBL_1_RIP1_peak_55
IV	2408410	2408720	311	2408561	33.80	8.66881	3.16325	4.69192	MBL_1_RIP1_peak_56
IV	4390090	4390382	293	4390231	41.31	21.00608	6.04370	16.45359	MBL_1_RIP1_peak_57
IV	7983982	7984204	223	7984082	1963-05-01	6.88136	5.43534	3.03723	MBL_1_RIP1_peak_58
IV	9626533	9627142	610	9626644	1963-05-01	6.88136	5.43534	3.03723	MBL_1_RIP1_peak_59
IV	10341783	10342046	264	10341922	1976-03-01	4.08459	3.89672	0.55883	MBL_1_RIP1_peak_60
IV	11473975	11474268	294	11474109	2020-12-01	18.42448	10.82051	13.94682	MBL_1_RIP1_peak_61
IV	12086599	12086935	337	12086778	32.86	58.71358	27.74531	53.28207	MBL_1_RIP1_peak_62
IV	13238856	13239063	208	13239015	13.14	10.05075	6.26174	5.97045	MBL_1_RIP1_peak_63
IV	16485699	16485901	203	16485882	1951-07-01	9.94671	6.97396	5.87190	MBL_1_RIP1_peak_64
IV	17470846	17471183	338	17471075	1976-03-01	3.08619	3.38199	0.00000	MBL_1_RIP1_peak_65
MtDNA	944	1567	624	1249	157.71	10.91129	1.78330	6.79064	MBL_1_RIP1_peak_66
V	26528	27001	474	26655	1957-06-01	8.38523	6.20465	4.42292	MBL_1_RIP1_peak_67
V	31817	32142	326	32008	2020-12-01	18.42448	10.82051	13.94682	MBL_1_RIP1_peak_68
V	32416	32806	391	32497	1969-04-01	5.44385	4.66603	1.73628	MBL_1_RIP1_peak_69
V	385905	386259	355	386121	1933-10-01	8.91843	6.25081	4.93691	MBL_1_RIP1_peak_70
V	1156873	1157329	457	1157067	2023-08-14	10.40457	6.22947	6.30136	MBL_1_RIP1_peak_71
V	1874935	1875158	224	1875045	1945-08-01	5.94877	4.72446	2.20914	MBL_1_RIP1_peak_72
V	4647780	4648134	355	4647862	16.90	3.75727	2.55684	0.40186	MBL_1_RIP1_peak_73
V	5576152	5576452	301	5576304	27.22	12.00287	4.70405	7.80864	MBL_1_RIP1_peak_74
V	5586872	5587502	631	5587327	23.47	17.40049	8.15641	12.97351	MBL_1_RIP1_peak_75
V	6889887	6890148	262	6890028	1963-05-01	6.88136	5.43534	3.03723	MBL_1_RIP1_peak_76
V	7142637	7142944	308	7142786	15.96	13.72868	8.47954	9.45517	MBL_1_RIP1_peak_77
V	7832221	7832476	256	7832348	1976-03-01	4.08459	3.89672	0.55883	MBL_1_RIP1_peak_78
V	7857431	7857642	212	7857513	1976-03-01	3.08619	3.38199	0.00000	MBL_1_RIP1_peak_79
V	8222294	8222518	225	8222391	2023-08-14	18.15379	10.72656	13.71745	MBL_1_RIP1_peak_80
V	8222728	8223019	292	8222876	2020-12-01	18.42448	10.82051	13.94682	MBL_1_RIP1_peak_81
V	10685663	10685865	203	10685815	1957-06-01	8.38523	6.20465	4.42292	MBL_1_RIP1_peak_82
V	12596853	12597086	234	12596955	1933-10-01	13.72433	8.81986	9.45517	MBL_1_RIP1_peak_83
V	13411169	13411608	440	13411450	17.84	16.21722	9.41831	11.85761	MBL_1_RIP1_peak_84
V	14028413	14028696	284	14028537	16.90	7.66459	4.47446	3.78391	MBL_1_RIP1_peak_85
V	14463118	14463417	300	14463257	28.16	18.36732	7.29077	13.92345	MBL_1_RIP1_peak_86
V	15190982	15191187	206	15191064	2023-02-15	9.31879	5.34011	5.30400	MBL_1_RIP1_peak_87
V	16225651	16225853	203	16225817	1957-06-01	8.38523	6.20465	4.42292	MBL_1_RIP1_peak_88
V	16370142	16370454	313	16370304	23.47	24.20930	12.23462	19.51719	MBL_1_RIP1_peak_89
V	19642968	19643265	298	19643111	2023-08-14	22.06163	12.35912	17.47521	MBL_1_RIP1_peak_90
V	20789601	20789889	289	20789735	1957-06-01	8.38523	6.20465	4.42292	MBL_1_RIP1_peak_91
X	1500306	1500937	632	1500476	2023-02-15	23.92314	13.12843	19.24838	MBL_1_RIP1_peak_92a
X	1500306	1500937	632	1500797	1963-05-01	6.88136	5.43534	3.03723	MBL_1_RIP1_peak_92b
X	2407436	2407771	336	2407543	1963-05-01	6.88136	5.43534	3.03723	MBL_1_RIP1_peak_93
X	4963752	4964303	552	4963893	2023-08-14	8.41215	5.02718	4.44416	MBL_1_RIP1_peak_94a
X	4963752	4964303	552	4964216	2027-11-01	5.86499	4.08841	2.13791	MBL_1_RIP1_peak_94b
X	6252515	6253026	512	6252649	1969-04-01	5.44385	4.66603	1.73628	MBL_1_RIP1_peak_95
X	13523164	13523708	545	13523275	1963-05-01	6.88136	5.43534	3.03723	MBL_1_RIP1_peak_96
X	14755086	14755403	318	14755310	1951-07-01	4.98931	4.25508	1.41501	MBL_1_RIP1_peak_97
X	15619402	15619714	313	15619558	2023-02-15	23.92314	13.12843	19.24838	MBL_1_RIP1_peak_98
X	17001636	17001938	303	17001795	1939-09-01	13.21698	8.51258	8.97651	MBL_1_RIP1_peak_99
X	17002611	17002925	315	17002774	1933-10-01	14.91614	9.28189	10.59268	MBL_1_RIP1_peak_100
X	17004667	17004993	327	17004817	13.14	11.34488	7.07139	7.20276	MBL_1_RIP1_peak_101
X	17006861	17007313	453	17007118	2020-12-01	18.42448	10.82051	13.94682	MBL_1_RIP1_peak_102
X	17008117	17008401	285	17008257	1933-10-01	14.91614	9.28189	10.59268	MBL_1_RIP1_peak_103
X	17008657	17008937	281	17008792	1951-07-01	9.94671	6.97396	5.87190	MBL_1_RIP1_peak_104
X	17420867	17421258	392	17421011	1963-05-01	6.88136	5.43534	3.03723	MBL_1_RIP1_peak_105
X	17481732	17481934	203	17481869	1963-05-01	6.88136	5.43534	3.03723	MBL_1_RIP1_peak_106

## Sheet: MBL-1 RIP_2
# This file is generated by MACS version 2.1.0.20150420
# Command line: callpeak -t ../mapping/RIP2.uni.dedup.bam -c ../mapping/INPUT2.uni.dedup.bam -n MBL_1_RIP2 -g 33769074 -f AUTO -p 1e-3 --nomodel --extsize 201 --call-summits --outdir .
# ARGUMENTS LIST:
# name = MBL_1_RIP2
# format = AUTO
# ChIP-seq file = ['../mapping/RIP2.uni.dedup.bam']
# control file = ['../mapping/INPUT2.uni.dedup.bam']
# effective genome size = 3.38e+07
# band width = 300
# model fold = [5, 50]
# pvalue cutoff = 1.00e-03
# qvalue will not be calculated and reported as -1 in the final output.
# Larger dataset will be scaled towards smaller dataset.
# Range for calculating regional lambda is: 1000 bps and 10000 bps
# Broad region calling is off
# Searching for subpeak summits is on
# tag size is determined as 138 bps
# total tags in treatment: 152712
# tags after filtering in treatment: 49827
# maximum duplicate tags at the same position in treatment = 1
# Redundant rate in treatment: 0.67
# total tags in control: 128955
# tags after filtering in control: 38364
# maximum duplicate tags at the same position in control = 1
# Redundant rate in control: 0.70
# d = 201
chr	start	end	length	abs_summit	pileup	#NAME?	fold_enrichment	#NAME?	name
I	3693	3971	279	3835	1932-12-01	10.19656	6.65955	6.20351	MBL_1_RIP2_peak_1
I	2514062	2514431	370	2514217	35.42	31.57795	12.13914	26.85752	MBL_1_RIP2_peak_2
I	2935716	2935993	278	2935860	2024-09-01	13.06383	8.33584	8.94398	MBL_1_RIP2_peak_3
I	3825759	3825984	226	3825857	1962-04-01	5.36859	4.57497	1.74884	MBL_1_RIP2_peak_4
I	4153995	4154302	308	4154109	1962-04-01	5.36859	4.57497	1.74884	MBL_1_RIP2_peak_5
I	5080135	5080401	267	5080194	1985-03-01	3.80204	3.84502	0.55383	MBL_1_RIP2_peak_6
I	5611603	5611868	266	5611729	34.65	7.28109	2.74211	3.52020	MBL_1_RIP2_peak_7
I	6093456	6093729	274	6093610	1955-11-01	8.18596	5.68865	4.38446	MBL_1_RIP2_peak_8
I	6093926	6094293	368	6093993	1993-06-01	4.66939	4.39551	1.14649	MBL_1_RIP2_peak_9
I	6287379	6287758	380	6287526	13.86	11.34488	7.42950	7.31519	MBL_1_RIP2_peak_10
I	6757867	6758071	205	6757959	2016-06-01	4.07966	3.57978	0.58612	MBL_1_RIP2_peak_11
I	6847089	6847355	267	6847205	2023-09-13	5.46828	3.52226	1.83106	MBL_1_RIP2_peak_12
I	7492005	7492445	441	7492172	1947-08-01	11.42152	7.70903	7.35912	MBL_1_RIP2_peak_13
I	9785885	9786169	285	9786018	2023-02-20	8.71601	4.20371	4.81996	MBL_1_RIP2_peak_14
I	10517018	10517230	213	10517114	1970-07-01	9.36913	6.89720	5.44592	MBL_1_RIP2_peak_15
I	11628115	11628395	281	11628235	1955-11-01	16.46861	10.21627	12.20000	MBL_1_RIP2_peak_16
I	11649498	11649757	260	11649621	16.17	14.96062	8.58441	10.73798	MBL_1_RIP2_peak_17
I	11772683	11773038	356	11772740	2023-08-03	4.02484	3.32135	0.55383	MBL_1_RIP2_peak_18
I	11774322	11774522	201	11774419	1962-04-01	5.36859	4.57497	1.74884	MBL_1_RIP2_peak_19
I	11776758	11777018	261	11776884	1939-05-01	6.79056	5.20178	3.04532	MBL_1_RIP2_peak_20
I	14623543	14623840	298	14623663	2023-01-10	10.25725	6.86792	6.25797	MBL_1_RIP2_peak_21
I	14630581	14630863	283	14630727	1955-11-01	9.08008	6.27458	5.17000	MBL_1_RIP2_peak_22
II	1234097	1234718	622	1234317	1993-06-01	8.27886	6.45541	4.39303	MBL_1_RIP2_peak_23
II	4798648	4799030	383	4798762	2023-08-03	4.02484	3.32135	0.55383	MBL_1_RIP2_peak_24
II	4799805	4800362	558	4800114	2023-08-03	4.02484	3.32135	0.55383	MBL_1_RIP2_peak_25
II	4802353	4802599	247	4802484	1985-03-01	4.02484	3.94816	0.55383	MBL_1_RIP2_peak_26
II	5667544	5667855	312	5667698	30.80	12.30860	4.54254	8.22462	MBL_1_RIP2_peak_27
II	6248628	6248959	332	6248803	28.49	31.36613	14.74396	26.64977	MBL_1_RIP2_peak_28
II	6968332	6968546	215	6968505	33.11	9.80686	3.41076	5.85357	MBL_1_RIP2_peak_29
II	7171785	7172066	282	7171931	2023-09-13	11.34488	7.04452	7.31519	MBL_1_RIP2_peak_30
II	7200188	7200462	275	7200333	66.99	20.71869	3.99913	16.30122	MBL_1_RIP2_peak_31
II	8075405	8075715	311	8075582	1947-08-01	5.94877	4.73469	2.28685	MBL_1_RIP2_peak_32
II	8547216	8547423	208	8547306	1939-05-01	6.79056	5.20178	3.04532	MBL_1_RIP2_peak_33
II	8784866	8785365	500	8784955	1978-10-01	7.18450	5.33963	3.42588	MBL_1_RIP2_peak_34a
II	8784866	8785365	500	8785236	17.71	6.60524	3.74174	2.92562	MBL_1_RIP2_peak_34b
II	8789129	8789695	567	8789280	16.94	4.70182	2.98979	1.17555	MBL_1_RIP2_peak_35a
II	8789129	8789695	567	8789599	1970-07-01	4.97389	4.33887	1.44072	MBL_1_RIP2_peak_35b
II	10545083	10545413	331	10545229	20.79	33.27237	17.73801	28.49042	MBL_1_RIP2_peak_36
II	10560619	10560955	337	10560804	32.34	50.16865	23.77864	45.01025	MBL_1_RIP2_peak_37
II	10562886	10563158	273	10563034	2023-02-20	14.21410	7.00618	10.05681	MBL_1_RIP2_peak_38
II	12037369	12037573	205	12037426	1939-05-01	3.22608	3.19480	0.04821	MBL_1_RIP2_peak_39
II	12944721	12945050	330	12944875	48.51	30.66039	8.25108	26.00554	MBL_1_RIP2_peak_40
II	13717533	13717733	201	13717650	1939-05-01	6.79056	5.20178	3.04532	MBL_1_RIP2_peak_41
II	14018232	14018558	327	14018416	2024-09-01	13.06383	8.33584	8.94398	MBL_1_RIP2_peak_42
II	14346323	14346799	477	14346614	1985-03-01	4.02484	3.94816	0.55383	MBL_1_RIP2_peak_43
II	15165796	15166132	337	15165954	2023-03-30	53.89446	25.25975	48.58629	MBL_1_RIP2_peak_44
III	63473	63785	313	63709	1939-05-01	3.22608	3.19480	0.04821	MBL_1_RIP2_peak_45
III	402612	402843	232	402732	1939-05-01	6.79056	5.20178	3.04532	MBL_1_RIP2_peak_46
III	403410	404253	844	403624	54.67	108.47803	45.31773	102.00849	MBL_1_RIP2_peak_47a
III	403410	404253	844	404065	33.88	60.37406	28.39381	54.92205	MBL_1_RIP2_peak_47b
III	405074	405451	378	405272	2023-03-30	53.89446	25.25975	48.58629	MBL_1_RIP2_peak_48
III	502813	503019	207	502880	2023-01-10	12.11450	7.85255	8.03387	MBL_1_RIP2_peak_49
III	794318	794953	636	794515	1932-12-01	10.19656	6.65955	6.20351	MBL_1_RIP2_peak_50a
III	794318	794953	636	794766	2023-01-10	7.99793	5.50464	4.20006	MBL_1_RIP2_peak_50b
III	3131635	3131922	288	3131748	2016-06-01	8.27886	5.82859	4.39303	MBL_1_RIP2_peak_51
III	3538308	3538538	231	3538425	2016-06-01	8.27886	5.82859	4.39303	MBL_1_RIP2_peak_52
III	4016017	4016273	257	4016152	2023-02-20	8.71601	4.20371	4.81996	MBL_1_RIP2_peak_53
III	4499454	4499817	364	4499632	1939-05-01	3.22608	3.19480	0.04821	MBL_1_RIP2_peak_54
III	4689543	4689849	307	4689705	2023-09-13	20.01251	11.46990	15.60700	MBL_1_RIP2_peak_55
III	5566657	5566857	201	5566756	13.86	3.15615	2.47650	0.00000	MBL_1_RIP2_peak_56
III	5601939	5602276	338	5602092	2023-03-30	53.89446	25.25975	48.58629	MBL_1_RIP2_peak_57
III	5679295	5679592	298	5679470	43.89	21.58403	6.03967	17.15624	MBL_1_RIP2_peak_58
III	8165548	8165748	201	8165629	1939-05-01	5.38107	4.55750	1.75268	MBL_1_RIP2_peak_59
III	8937668	8938025	358	8937850	36.96	66.96706	30.90106	61.37088	MBL_1_RIP2_peak_60
III	9782270	9782594	325	9782509	1955-11-01	4.14638	3.13729	0.64833	MBL_1_RIP2_peak_61
III	9815431	9815730	300	9815578	25.41	43.37748	21.49888	38.36724	MBL_1_RIP2_peak_62
III	10319196	10319396	201	10319256	1985-03-01	4.02484	3.94816	0.55383	MBL_1_RIP2_peak_63
III	11091155	11091355	201	11091253	1962-04-01	5.36859	4.57497	1.74884	MBL_1_RIP2_peak_64
III	11737387	11737613	227	11737501	2016-06-01	8.27886	5.82859	4.39303	MBL_1_RIP2_peak_65
III	13303384	13303699	316	13303526	1955-11-01	16.46861	10.21627	12.20000	MBL_1_RIP2_peak_66
III	13318021	13318306	286	13318162	1970-07-01	9.82475	7.08222	5.85357	MBL_1_RIP2_peak_67
IV	1109831	1110031	201	1109934	1939-05-01	6.79056	5.20178	3.04532	MBL_1_RIP2_peak_68
IV	2277447	2278034	588	2277592	2016-06-01	8.27886	5.82859	4.39303	MBL_1_RIP2_peak_69
IV	2278238	2279108	871	2278563	13.86	20.01251	12.09671	15.60700	MBL_1_RIP2_peak_70a
IV	2278238	2279108	871	2278971	1970-07-01	9.82475	7.08222	5.85357	MBL_1_RIP2_peak_70b
IV	2388328	2388553	226	2388445	1985-03-01	4.02484	3.94816	0.55383	MBL_1_RIP2_peak_71
IV	2408398	2408622	225	2408558	33.88	11.12778	3.87528	7.11608	MBL_1_RIP2_peak_72
IV	4390095	4390389	295	4390227	50.05	26.06810	6.38080	21.47753	MBL_1_RIP2_peak_73
IV	6258953	6259153	201	6259006	2023-08-03	4.02484	3.32135	0.55383	MBL_1_RIP2_peak_74
IV	6324726	6325186	461	6324846	2023-09-13	5.46828	3.52226	1.83106	MBL_1_RIP2_peak_75a
IV	6324726	6325186	461	6325050	14.63	8.38370	5.19234	4.49683	MBL_1_RIP2_peak_75b
IV	7983940	7984380	441	7984127	1955-11-01	13.59060	8.95090	9.45658	MBL_1_RIP2_peak_76
IV	8428505	8428728	224	8428673	1978-10-01	7.99793	5.88961	4.20006	MBL_1_RIP2_peak_77
IV	9626379	9627232	854	9626840	1939-05-01	6.79056	5.20178	3.04532	MBL_1_RIP2_peak_78
IV	10342105	10342305	201	10342200	1962-04-01	5.36859	4.57497	1.74884	MBL_1_RIP2_peak_79
IV	11473966	11474289	324	11474127	23.87	39.28148	20.24526	34.35638	MBL_1_RIP2_peak_80
IV	12086607	12086962	356	12086797	42.35	80.45822	35.28874	74.71966	MBL_1_RIP2_peak_81
IV	13238863	13239139	277	13239010	1978-10-01	7.48234	5.54160	3.71501	MBL_1_RIP2_peak_82
IV	13318260	13318556	297	13318372	2016-06-01	8.27886	5.82859	4.39303	MBL_1_RIP2_peak_83
IV	14326911	14327225	315	14327036	2024-09-01	6.95301	5.11966	3.19983	MBL_1_RIP2_peak_84
IV	14764879	14765079	201	14764964	2023-09-13	5.46828	3.52226	1.83106	MBL_1_RIP2_peak_85
IV	14791872	14792072	201	14792019	1993-06-01	5.46836	4.94666	1.83106	MBL_1_RIP2_peak_86
IV	16485895	16486111	217	16485952	1993-06-01	4.07966	3.96475	0.58612	MBL_1_RIP2_peak_87
IV	17470624	17470824	201	17470716	2023-08-03	4.02484	3.32135	0.55383	MBL_1_RIP2_peak_88
MtDNA	945	1604	660	1235	143.98	8.75800	1.70564	4.86175	MBL_1_RIP2_peak_89a
MtDNA	945	1604	660	1553	70.83	7.80046	2.06612	4.02470	MBL_1_RIP2_peak_89b
V	31824	32201	378	32016	13.86	20.01251	12.09671	15.60700	MBL_1_RIP2_peak_90
V	32444	32861	418	32475	1962-04-01	5.36859	4.57497	1.74884	MBL_1_RIP2_peak_91
V	34158	34358	201	34244	1985-03-01	4.02484	3.94816	0.55383	MBL_1_RIP2_peak_92
V	1157060	1157333	274	1157205	1955-11-01	6.31241	4.46748	2.64139	MBL_1_RIP2_peak_93
V	5576139	5576445	307	5576294	24.64	41.32096	20.87207	36.35096	MBL_1_RIP2_peak_94
V	5587195	5587503	309	5587344	21.56	11.79668	5.63961	7.72278	MBL_1_RIP2_peak_95
V	6511068	6511350	283	6511210	1985-03-01	4.02484	3.94816	0.55383	MBL_1_RIP2_peak_96
V	6765989	6766194	206	6766128	1970-07-01	4.98931	4.34972	1.45141	MBL_1_RIP2_peak_97
V	6891576	6891776	201	6891669	1985-03-01	4.02484	3.94816	0.55383	MBL_1_RIP2_peak_98
V	7142636	7142947	312	7142798	20.79	14.21410	7.26283	10.05681	MBL_1_RIP2_peak_99
V	7728879	7729079	201	7728973	1939-05-01	6.79056	5.20178	3.04532	MBL_1_RIP2_peak_100
V	8222242	8222514	273	8222392	1932-12-01	18.22451	10.84309	13.89235	MBL_1_RIP2_peak_101
V	8222721	8223013	293	8222865	17.71	16.21722	9.35436	11.98195	MBL_1_RIP2_peak_102
V	11585137	11585431	295	11585272	14.63	21.83042	12.72352	17.37558	MBL_1_RIP2_peak_103
V	11616371	11616665	295	11616475	1947-08-01	3.62443	3.15646	0.43020	MBL_1_RIP2_peak_104
V	12596755	12597085	331	12596899	1932-12-01	16.68504	10.23366	12.41247	MBL_1_RIP2_peak_105
V	13411195	13411623	429	13411477	2023-02-20	14.21410	7.00618	10.05681	MBL_1_RIP2_peak_106
V	13415550	13415922	373	13415740	13.86	4.11731	2.97180	0.62153	MBL_1_RIP2_peak_107
V	14028398	14028700	303	14028529	20.79	14.21410	7.26283	10.05681	MBL_1_RIP2_peak_108
V	14463109	14463414	306	14463261	2023-10-23	24.20930	12.04916	19.71085	MBL_1_RIP2_peak_109
V	15190873	15191191	319	15191046	27.72	26.78049	12.45089	22.18260	MBL_1_RIP2_peak_110
V	16225615	16225923	309	16225781	14.63	12.52288	7.81447	8.43185	MBL_1_RIP2_peak_111
V	16370146	16370453	308	16370320	24.64	25.60793	12.81910	21.02340	MBL_1_RIP2_peak_112
V	19642967	19643174	208	19643151	1970-07-01	4.98931	4.34972	1.45141	MBL_1_RIP2_peak_113
V	20789688	20789925	238	20789805	2023-01-10	14.74739	8.96265	10.54246	MBL_1_RIP2_peak_114
V	20790313	20790523	211	20790459	1993-06-01	8.27886	6.45541	4.39303	MBL_1_RIP2_peak_115
X	59547	59788	242	59678	1932-12-01	10.19656	6.65955	6.20351	MBL_1_RIP2_peak_116
X	1500290	1500967	678	1500470	2023-09-13	20.01251	11.46990	15.60700	MBL_1_RIP2_peak_117a
X	1500290	1500967	678	1500809	1932-12-01	18.22451	10.84309	13.89235	MBL_1_RIP2_peak_117b
X	1617116	1617336	221	1617217	1985-03-01	4.02484	3.94816	0.55383	MBL_1_RIP2_peak_118
X	2407473	2407760	288	2407574	1962-04-01	5.36859	4.57497	1.74884	MBL_1_RIP2_peak_119
X	2702099	2702299	201	2702180	1985-03-01	4.02484	3.94816	0.55383	MBL_1_RIP2_peak_120
X	2705523	2705760	238	2705652	2016-06-01	8.27886	5.82859	4.39303	MBL_1_RIP2_peak_121
X	4964161	4964363	203	4964255	1932-12-01	6.68330	4.43970	2.99650	MBL_1_RIP2_peak_122
X	4991300	4991657	358	4991481	1985-03-01	4.02484	3.94816	0.55383	MBL_1_RIP2_peak_123
X	4992619	4992882	264	4992747	1970-07-01	9.82475	7.08222	5.85357	MBL_1_RIP2_peak_124
X	6252759	6253027	269	6252845	1939-05-01	6.79056	5.20178	3.04532	MBL_1_RIP2_peak_125
X	6841338	6841552	215	6841398	2023-08-03	4.02484	3.32135	0.55383	MBL_1_RIP2_peak_126
X	7775266	7775466	201	7775349	1962-04-01	5.36859	4.57497	1.74884	MBL_1_RIP2_peak_127
X	10840291	10840491	201	10840369	2023-08-03	4.02484	3.32135	0.55383	MBL_1_RIP2_peak_128
X	12078972	12079497	526	12079265	1962-04-01	5.36859	4.57497	1.74884	MBL_1_RIP2_peak_129
X	14743632	14743832	201	14743774	1939-05-01	6.79056	5.20178	3.04532	MBL_1_RIP2_peak_130
X	15619411	15619712	302	15619540	15.40	13.72868	8.19944	9.58626	MBL_1_RIP2_peak_131
X	16800420	16800914	495	16800756	2016-06-01	8.27886	5.82859	4.39303	MBL_1_RIP2_peak_132
X	16942459	16942659	201	16942646	1985-03-01	4.02484	3.94816	0.55383	MBL_1_RIP2_peak_133
X	17001599	17001946	348	17001769	2023-09-13	20.01251	11.46990	15.60700	MBL_1_RIP2_peak_134
X	17002607	17002886	280	17002741	2016-06-01	8.27886	5.82859	4.39303	MBL_1_RIP2_peak_135
X	17004734	17004980	247	17004863	2016-06-01	8.27886	5.82859	4.39303	MBL_1_RIP2_peak_136
X	17005587	17005807	221	17005685	1947-08-01	11.42152	7.70903	7.35912	MBL_1_RIP2_peak_137
X	17006885	17007284	400	17007123	2024-09-01	13.06383	8.33584	8.94398	MBL_1_RIP2_peak_138
X	17008126	17008400	275	17008263	1947-08-01	11.42152	7.70903	7.35912	MBL_1_RIP2_peak_139
X	17008734	17009065	332	17008859	1962-04-01	5.36859	4.57497	1.74884	MBL_1_RIP2_peak_140
X	17009670	17010076	407	17009896	1939-05-01	6.79056	5.20178	3.04532	MBL_1_RIP2_peak_141
X	17460396	17460614	219	17460490	2024-09-01	5.62918	4.25398	1.98842	MBL_1_RIP2_peak_142
X	17481707	17481967	261	17481843	1947-08-01	11.42152	7.70903	7.35912	MBL_1_RIP2_peak_143

## Sheet: MBL-1 RIP_3
# This file is generated by MACS version 2.1.0.20150420
# Command line: callpeak -t ../mapping/RIP2.uni.dedup.bam -c ../mapping/INPUT2.uni.dedup.bam -n MBL_1_RIP2 -g 33769074 -f AUTO -p 1e-3 --nomodel --extsize 201 --call-summits --outdir .
# ARGUMENTS LIST:
# name = MBL_1_RIP2
# format = AUTO
# ChIP-seq file = ['../mapping/RIP2.uni.dedup.bam']
# control file = ['../mapping/INPUT2.uni.dedup.bam']
# effective genome size = 3.38e+07
# band width = 300
# model fold = [5, 50]
# pvalue cutoff = 1.00e-03
# qvalue will not be calculated and reported as -1 in the final output.
# Larger dataset will be scaled towards smaller dataset.
# Range for calculating regional lambda is: 1000 bps and 10000 bps
# Broad region calling is off
# Searching for subpeak summits is on
# tag size is determined as 138 bps
# total tags in treatment: 152712
# tags after filtering in treatment: 49827
# maximum duplicate tags at the same position in treatment = 1
# Redundant rate in treatment: 0.67
# total tags in control: 128955
# tags after filtering in control: 38364
# maximum duplicate tags at the same position in control = 1
# Redundant rate in control: 0.70
# d = 201
chr	start	end	length	abs_summit	pileup	#NAME?	fold_enrichment	#NAME?	name
I	3693	3971	279	3835	1932-12-01	10.19656	6.65955	6.20351	MBL_1_RIP2_peak_1
I	2514062	2514431	370	2514217	35.42	31.57795	12.13914	26.85752	MBL_1_RIP2_peak_2
I	2935716	2935993	278	2935860	2024-09-01	13.06383	8.33584	8.94398	MBL_1_RIP2_peak_3
I	3825759	3825984	226	3825857	1962-04-01	5.36859	4.57497	1.74884	MBL_1_RIP2_peak_4
I	4153995	4154302	308	4154109	1962-04-01	5.36859	4.57497	1.74884	MBL_1_RIP2_peak_5
I	5080135	5080401	267	5080194	1985-03-01	3.80204	3.84502	0.55383	MBL_1_RIP2_peak_6
I	5611603	5611868	266	5611729	34.65	7.28109	2.74211	3.52020	MBL_1_RIP2_peak_7
I	6093456	6093729	274	6093610	1955-11-01	8.18596	5.68865	4.38446	MBL_1_RIP2_peak_8
I	6093926	6094293	368	6093993	1993-06-01	4.66939	4.39551	1.14649	MBL_1_RIP2_peak_9
I	6287379	6287758	380	6287526	13.86	11.34488	7.42950	7.31519	MBL_1_RIP2_peak_10
I	6757867	6758071	205	6757959	2016-06-01	4.07966	3.57978	0.58612	MBL_1_RIP2_peak_11
I	6847089	6847355	267	6847205	2023-09-13	5.46828	3.52226	1.83106	MBL_1_RIP2_peak_12
I	7492005	7492445	441	7492172	1947-08-01	11.42152	7.70903	7.35912	MBL_1_RIP2_peak_13
I	9785885	9786169	285	9786018	2023-02-20	8.71601	4.20371	4.81996	MBL_1_RIP2_peak_14
I	10517018	10517230	213	10517114	1970-07-01	9.36913	6.89720	5.44592	MBL_1_RIP2_peak_15
I	11628115	11628395	281	11628235	1955-11-01	16.46861	10.21627	12.20000	MBL_1_RIP2_peak_16
I	11649498	11649757	260	11649621	16.17	14.96062	8.58441	10.73798	MBL_1_RIP2_peak_17
I	11772683	11773038	356	11772740	2023-08-03	4.02484	3.32135	0.55383	MBL_1_RIP2_peak_18
I	11774322	11774522	201	11774419	1962-04-01	5.36859	4.57497	1.74884	MBL_1_RIP2_peak_19
I	11776758	11777018	261	11776884	1939-05-01	6.79056	5.20178	3.04532	MBL_1_RIP2_peak_20
I	14623543	14623840	298	14623663	2023-01-10	10.25725	6.86792	6.25797	MBL_1_RIP2_peak_21
I	14630581	14630863	283	14630727	1955-11-01	9.08008	6.27458	5.17000	MBL_1_RIP2_peak_22
II	1234097	1234718	622	1234317	1993-06-01	8.27886	6.45541	4.39303	MBL_1_RIP2_peak_23
II	4798648	4799030	383	4798762	2023-08-03	4.02484	3.32135	0.55383	MBL_1_RIP2_peak_24
II	4799805	4800362	558	4800114	2023-08-03	4.02484	3.32135	0.55383	MBL_1_RIP2_peak_25
II	4802353	4802599	247	4802484	1985-03-01	4.02484	3.94816	0.55383	MBL_1_RIP2_peak_26
II	5667544	5667855	312	5667698	30.80	12.30860	4.54254	8.22462	MBL_1_RIP2_peak_27
II	6248628	6248959	332	6248803	28.49	31.36613	14.74396	26.64977	MBL_1_RIP2_peak_28
II	6968332	6968546	215	6968505	33.11	9.80686	3.41076	5.85357	MBL_1_RIP2_peak_29
II	7171785	7172066	282	7171931	2023-09-13	11.34488	7.04452	7.31519	MBL_1_RIP2_peak_30
II	7200188	7200462	275	7200333	66.99	20.71869	3.99913	16.30122	MBL_1_RIP2_peak_31
II	8075405	8075715	311	8075582	1947-08-01	5.94877	4.73469	2.28685	MBL_1_RIP2_peak_32
II	8547216	8547423	208	8547306	1939-05-01	6.79056	5.20178	3.04532	MBL_1_RIP2_peak_33
II	8784866	8785365	500	8784955	1978-10-01	7.18450	5.33963	3.42588	MBL_1_RIP2_peak_34a
II	8784866	8785365	500	8785236	17.71	6.60524	3.74174	2.92562	MBL_1_RIP2_peak_34b
II	8789129	8789695	567	8789280	16.94	4.70182	2.98979	1.17555	MBL_1_RIP2_peak_35a
II	8789129	8789695	567	8789599	1970-07-01	4.97389	4.33887	1.44072	MBL_1_RIP2_peak_35b
II	10545083	10545413	331	10545229	20.79	33.27237	17.73801	28.49042	MBL_1_RIP2_peak_36
II	10560619	10560955	337	10560804	32.34	50.16865	23.77864	45.01025	MBL_1_RIP2_peak_37
II	10562886	10563158	273	10563034	2023-02-20	14.21410	7.00618	10.05681	MBL_1_RIP2_peak_38
II	12037369	12037573	205	12037426	1939-05-01	3.22608	3.19480	0.04821	MBL_1_RIP2_peak_39
II	12944721	12945050	330	12944875	48.51	30.66039	8.25108	26.00554	MBL_1_RIP2_peak_40
II	13717533	13717733	201	13717650	1939-05-01	6.79056	5.20178	3.04532	MBL_1_RIP2_peak_41
II	14018232	14018558	327	14018416	2024-09-01	13.06383	8.33584	8.94398	MBL_1_RIP2_peak_42
II	14346323	14346799	477	14346614	1985-03-01	4.02484	3.94816	0.55383	MBL_1_RIP2_peak_43
II	15165796	15166132	337	15165954	2023-03-30	53.89446	25.25975	48.58629	MBL_1_RIP2_peak_44
III	63473	63785	313	63709	1939-05-01	3.22608	3.19480	0.04821	MBL_1_RIP2_peak_45
III	402612	402843	232	402732	1939-05-01	6.79056	5.20178	3.04532	MBL_1_RIP2_peak_46
III	403410	404253	844	403624	54.67	108.47803	45.31773	102.00849	MBL_1_RIP2_peak_47a
III	403410	404253	844	404065	33.88	60.37406	28.39381	54.92205	MBL_1_RIP2_peak_47b
III	405074	405451	378	405272	2023-03-30	53.89446	25.25975	48.58629	MBL_1_RIP2_peak_48
III	502813	503019	207	502880	2023-01-10	12.11450	7.85255	8.03387	MBL_1_RIP2_peak_49
III	794318	794953	636	794515	1932-12-01	10.19656	6.65955	6.20351	MBL_1_RIP2_peak_50a
III	794318	794953	636	794766	2023-01-10	7.99793	5.50464	4.20006	MBL_1_RIP2_peak_50b
III	3131635	3131922	288	3131748	2016-06-01	8.27886	5.82859	4.39303	MBL_1_RIP2_peak_51
III	3538308	3538538	231	3538425	2016-06-01	8.27886	5.82859	4.39303	MBL_1_RIP2_peak_52
III	4016017	4016273	257	4016152	2023-02-20	8.71601	4.20371	4.81996	MBL_1_RIP2_peak_53
III	4499454	4499817	364	4499632	1939-05-01	3.22608	3.19480	0.04821	MBL_1_RIP2_peak_54
III	4689543	4689849	307	4689705	2023-09-13	20.01251	11.46990	15.60700	MBL_1_RIP2_peak_55
III	5566657	5566857	201	5566756	13.86	3.15615	2.47650	0.00000	MBL_1_RIP2_peak_56
III	5601939	5602276	338	5602092	2023-03-30	53.89446	25.25975	48.58629	MBL_1_RIP2_peak_57
III	5679295	5679592	298	5679470	43.89	21.58403	6.03967	17.15624	MBL_1_RIP2_peak_58
III	8165548	8165748	201	8165629	1939-05-01	5.38107	4.55750	1.75268	MBL_1_RIP2_peak_59
III	8937668	8938025	358	8937850	36.96	66.96706	30.90106	61.37088	MBL_1_RIP2_peak_60
III	9782270	9782594	325	9782509	1955-11-01	4.14638	3.13729	0.64833	MBL_1_RIP2_peak_61
III	9815431	9815730	300	9815578	25.41	43.37748	21.49888	38.36724	MBL_1_RIP2_peak_62
III	10319196	10319396	201	10319256	1985-03-01	4.02484	3.94816	0.55383	MBL_1_RIP2_peak_63
III	11091155	11091355	201	11091253	1962-04-01	5.36859	4.57497	1.74884	MBL_1_RIP2_peak_64
III	11737387	11737613	227	11737501	2016-06-01	8.27886	5.82859	4.39303	MBL_1_RIP2_peak_65
III	13303384	13303699	316	13303526	1955-11-01	16.46861	10.21627	12.20000	MBL_1_RIP2_peak_66
III	13318021	13318306	286	13318162	1970-07-01	9.82475	7.08222	5.85357	MBL_1_RIP2_peak_67
IV	1109831	1110031	201	1109934	1939-05-01	6.79056	5.20178	3.04532	MBL_1_RIP2_peak_68
IV	2277447	2278034	588	2277592	2016-06-01	8.27886	5.82859	4.39303	MBL_1_RIP2_peak_69
IV	2278238	2279108	871	2278563	13.86	20.01251	12.09671	15.60700	MBL_1_RIP2_peak_70a
IV	2278238	2279108	871	2278971	1970-07-01	9.82475	7.08222	5.85357	MBL_1_RIP2_peak_70b
IV	2388328	2388553	226	2388445	1985-03-01	4.02484	3.94816	0.55383	MBL_1_RIP2_peak_71
IV	2408398	2408622	225	2408558	33.88	11.12778	3.87528	7.11608	MBL_1_RIP2_peak_72
IV	4390095	4390389	295	4390227	50.05	26.06810	6.38080	21.47753	MBL_1_RIP2_peak_73
IV	6258953	6259153	201	6259006	2023-08-03	4.02484	3.32135	0.55383	MBL_1_RIP2_peak_74
IV	6324726	6325186	461	6324846	2023-09-13	5.46828	3.52226	1.83106	MBL_1_RIP2_peak_75a
IV	6324726	6325186	461	6325050	14.63	8.38370	5.19234	4.49683	MBL_1_RIP2_peak_75b
IV	7983940	7984380	441	7984127	1955-11-01	13.59060	8.95090	9.45658	MBL_1_RIP2_peak_76
IV	8428505	8428728	224	8428673	1978-10-01	7.99793	5.88961	4.20006	MBL_1_RIP2_peak_77
IV	9626379	9627232	854	9626840	1939-05-01	6.79056	5.20178	3.04532	MBL_1_RIP2_peak_78
IV	10342105	10342305	201	10342200	1962-04-01	5.36859	4.57497	1.74884	MBL_1_RIP2_peak_79
IV	11473966	11474289	324	11474127	23.87	39.28148	20.24526	34.35638	MBL_1_RIP2_peak_80
IV	12086607	12086962	356	12086797	42.35	80.45822	35.28874	74.71966	MBL_1_RIP2_peak_81
IV	13238863	13239139	277	13239010	1978-10-01	7.48234	5.54160	3.71501	MBL_1_RIP2_peak_82
IV	13318260	13318556	297	13318372	2016-06-01	8.27886	5.82859	4.39303	MBL_1_RIP2_peak_83
IV	14326911	14327225	315	14327036	2024-09-01	6.95301	5.11966	3.19983	MBL_1_RIP2_peak_84
IV	14764879	14765079	201	14764964	2023-09-13	5.46828	3.52226	1.83106	MBL_1_RIP2_peak_85
IV	14791872	14792072	201	14792019	1993-06-01	5.46836	4.94666	1.83106	MBL_1_RIP2_peak_86
IV	16485895	16486111	217	16485952	1993-06-01	4.07966	3.96475	0.58612	MBL_1_RIP2_peak_87
IV	17470624	17470824	201	17470716	2023-08-03	4.02484	3.32135	0.55383	MBL_1_RIP2_peak_88
MtDNA	945	1604	660	1235	143.98	8.75800	1.70564	4.86175	MBL_1_RIP2_peak_89a
MtDNA	945	1604	660	1553	70.83	7.80046	2.06612	4.02470	MBL_1_RIP2_peak_89b
V	31824	32201	378	32016	13.86	20.01251	12.09671	15.60700	MBL_1_RIP2_peak_90
V	32444	32861	418	32475	1962-04-01	5.36859	4.57497	1.74884	MBL_1_RIP2_peak_91
V	34158	34358	201	34244	1985-03-01	4.02484	3.94816	0.55383	MBL_1_RIP2_peak_92
V	1157060	1157333	274	1157205	1955-11-01	6.31241	4.46748	2.64139	MBL_1_RIP2_peak_93
V	5576139	5576445	307	5576294	24.64	41.32096	20.87207	36.35096	MBL_1_RIP2_peak_94
V	5587195	5587503	309	5587344	21.56	11.79668	5.63961	7.72278	MBL_1_RIP2_peak_95
V	6511068	6511350	283	6511210	1985-03-01	4.02484	3.94816	0.55383	MBL_1_RIP2_peak_96
V	6765989	6766194	206	6766128	1970-07-01	4.98931	4.34972	1.45141	MBL_1_RIP2_peak_97
V	6891576	6891776	201	6891669	1985-03-01	4.02484	3.94816	0.55383	MBL_1_RIP2_peak_98
V	7142636	7142947	312	7142798	20.79	14.21410	7.26283	10.05681	MBL_1_RIP2_peak_99
V	7728879	7729079	201	7728973	1939-05-01	6.79056	5.20178	3.04532	MBL_1_RIP2_peak_100
V	8222242	8222514	273	8222392	1932-12-01	18.22451	10.84309	13.89235	MBL_1_RIP2_peak_101
V	8222721	8223013	293	8222865	17.71	16.21722	9.35436	11.98195	MBL_1_RIP2_peak_102
V	11585137	11585431	295	11585272	14.63	21.83042	12.72352	17.37558	MBL_1_RIP2_peak_103
V	11616371	11616665	295	11616475	1947-08-01	3.62443	3.15646	0.43020	MBL_1_RIP2_peak_104
V	12596755	12597085	331	12596899	1932-12-01	16.68504	10.23366	12.41247	MBL_1_RIP2_peak_105
V	13411195	13411623	429	13411477	2023-02-20	14.21410	7.00618	10.05681	MBL_1_RIP2_peak_106
V	13415550	13415922	373	13415740	13.86	4.11731	2.97180	0.62153	MBL_1_RIP2_peak_107
V	14028398	14028700	303	14028529	20.79	14.21410	7.26283	10.05681	MBL_1_RIP2_peak_108
V	14463109	14463414	306	14463261	2023-10-23	24.20930	12.04916	19.71085	MBL_1_RIP2_peak_109
V	15190873	15191191	319	15191046	27.72	26.78049	12.45089	22.18260	MBL_1_RIP2_peak_110
V	16225615	16225923	309	16225781	14.63	12.52288	7.81447	8.43185	MBL_1_RIP2_peak_111
V	16370146	16370453	308	16370320	24.64	25.60793	12.81910	21.02340	MBL_1_RIP2_peak_112
V	19642967	19643174	208	19643151	1970-07-01	4.98931	4.34972	1.45141	MBL_1_RIP2_peak_113
V	20789688	20789925	238	20789805	2023-01-10	14.74739	8.96265	10.54246	MBL_1_RIP2_peak_114
V	20790313	20790523	211	20790459	1993-06-01	8.27886	6.45541	4.39303	MBL_1_RIP2_peak_115
X	59547	59788	242	59678	1932-12-01	10.19656	6.65955	6.20351	MBL_1_RIP2_peak_116
X	1500290	1500967	678	1500470	2023-09-13	20.01251	11.46990	15.60700	MBL_1_RIP2_peak_117a
X	1500290	1500967	678	1500809	1932-12-01	18.22451	10.84309	13.89235	MBL_1_RIP2_peak_117b
X	1617116	1617336	221	1617217	1985-03-01	4.02484	3.94816	0.55383	MBL_1_RIP2_peak_118
X	2407473	2407760	288	2407574	1962-04-01	5.36859	4.57497	1.74884	MBL_1_RIP2_peak_119
X	2702099	2702299	201	2702180	1985-03-01	4.02484	3.94816	0.55383	MBL_1_RIP2_peak_120
X	2705523	2705760	238	2705652	2016-06-01	8.27886	5.82859	4.39303	MBL_1_RIP2_peak_121
X	4964161	4964363	203	4964255	1932-12-01	6.68330	4.43970	2.99650	MBL_1_RIP2_peak_122
X	4991300	4991657	358	4991481	1985-03-01	4.02484	3.94816	0.55383	MBL_1_RIP2_peak_123
X	4992619	4992882	264	4992747	1970-07-01	9.82475	7.08222	5.85357	MBL_1_RIP2_peak_124
X	6252759	6253027	269	6252845	1939-05-01	6.79056	5.20178	3.04532	MBL_1_RIP2_peak_125
X	6841338	6841552	215	6841398	2023-08-03	4.02484	3.32135	0.55383	MBL_1_RIP2_peak_126
X	7775266	7775466	201	7775349	1962-04-01	5.36859	4.57497	1.74884	MBL_1_RIP2_peak_127
X	10840291	10840491	201	10840369	2023-08-03	4.02484	3.32135	0.55383	MBL_1_RIP2_peak_128
X	12078972	12079497	526	12079265	1962-04-01	5.36859	4.57497	1.74884	MBL_1_RIP2_peak_129
X	14743632	14743832	201	14743774	1939-05-01	6.79056	5.20178	3.04532	MBL_1_RIP2_peak_130
X	15619411	15619712	302	15619540	15.40	13.72868	8.19944	9.58626	MBL_1_RIP2_peak_131
X	16800420	16800914	495	16800756	2016-06-01	8.27886	5.82859	4.39303	MBL_1_RIP2_peak_132
X	16942459	16942659	201	16942646	1985-03-01	4.02484	3.94816	0.55383	MBL_1_RIP2_peak_133
X	17001599	17001946	348	17001769	2023-09-13	20.01251	11.46990	15.60700	MBL_1_RIP2_peak_134
X	17002607	17002886	280	17002741	2016-06-01	8.27886	5.82859	4.39303	MBL_1_RIP2_peak_135
X	17004734	17004980	247	17004863	2016-06-01	8.27886	5.82859	4.39303	MBL_1_RIP2_peak_136
X	17005587	17005807	221	17005685	1947-08-01	11.42152	7.70903	7.35912	MBL_1_RIP2_peak_137
X	17006885	17007284	400	17007123	2024-09-01	13.06383	8.33584	8.94398	MBL_1_RIP2_peak_138
X	17008126	17008400	275	17008263	1947-08-01	11.42152	7.70903	7.35912	MBL_1_RIP2_peak_139
X	17008734	17009065	332	17008859	1962-04-01	5.36859	4.57497	1.74884	MBL_1_RIP2_peak_140
X	17009670	17010076	407	17009896	1939-05-01	6.79056	5.20178	3.04532	MBL_1_RIP2_peak_141
X	17460396	17460614	219	17460490	2024-09-01	5.62918	4.25398	1.98842	MBL_1_RIP2_peak_142
X	17481707	17481967	261	17481843	1947-08-01	11.42152	7.70903	7.35912	MBL_1_RIP2_peak_143
