# Supplementary material for: The Muscleblind-like protein MBL-1 regulates microRNA expression in Caenorhabditis elegans through an evolutionarily conserved autoregulatory mechanism
Source: PLoS Genet. 2023 Dec 22;19(12):e1011109. doi: 10.1371/journal.pgen.1011109 (PMC10773944; doi:10.1371/journal.pgen.1011109)
Supplement: S6 Table — (XLSX) [file pgen.1011109.s020.xlsx]

## Sheet: mbl-1(tm1563)
sRNA	mbl_1_(tm1563)readcount	WT_readcount	log2FoldChange	pval	padj
cel-miR-245-3p	1084.38	307.924	1.81622	1.4555e-22	3.0711e-20
cel-miR-246-5p	254.238	553.885	-1.12341	3.0205e-10	2.7302e-08
cel-miR-785-3p	2006.49	3291.38	-0.714018	5.1758e-10	2.7302e-08
cel-miR-90-3p	14014.1	5639.61	1.31321	4.1066e-10	2.7302e-08
cel-miR-51-3p	331.914	692.176	-1.06033	1.5811e-09	6.6723e-08
cel-miR-243-3p	4115.71	2208.86	0.897842	7.6196e-09	2.6796e-07
cel-miR-246-3p	26101.1	42805	-0.713669	1.9343e-08	5.5852e-07
cel-miR-57-5p	138892	81867.1	0.762603	2.1176e-08	5.5852e-07
cel-miR-230-3p	1210.37	699.306	0.791446	1.5682e-07	3.6765e-06
cel-miR-240-5p	2225.75	3651.66	-0.714257	4.1712e-07	8.8012e-06
cel-miR-71-3p	752.355	1366.07	-0.860547	6.9112e-07	1.3257e-05
cel-miR-59-3p	57786.2	93595.3	-0.69571	7.7588e-07	1.3642e-05
cel-miR-53-5p	4651.2	2715.4	0.776435	2.0883e-06	3.1474e-05
cel-miR-790-5p	2800.57	1178.73	1.24849	2.0484e-06	3.1474e-05
cel-miR-788-5p	1738.39	683.046	1.3477	2.2424e-06	3.1543e-05
cel-miR-234-3p	2895.84	1844.11	0.651056	3.3792e-06	4.4563e-05
cel-miR-1817	564.223	930.031	-0.721012	6.0264e-06	7.1114e-05
cel-miR-242	555.926	333.844	0.735718	6.0666e-06	7.1114e-05
novel_2	60.3536	119.75	-0.988519	1.9771e-05	0.00020858
cel-miR-251	71.1792	22.3057	1.67405	2.9854e-05	0.00028758
cel-miR-82-5p	241.398	403.54	-0.741299	2.9985e-05	0.00028758
cel-miR-52-5p	86935	57493.7	0.596534	4.9859e-05	0.0004574
cel-miR-47-3p	113210	67149.9	0.753549	5.4223e-05	0.00047671
cel-miR-359	11321.6	18624.6	-0.718124	6.9578e-05	0.00058723
cel-miR-1829b-3p	47.8041	121.508	-1.34584	0.00010059	0.00078612
cel-miR-40-5p	117.756	212.017	-0.848385	9.8055e-05	0.00078612
cel-miR-229-3p	1369.91	2139.98	-0.643515	0.00011434	0.00083191
cel-miR-85-3p	45249.3	79717.2	-0.816996	0.00011111	0.00083191
cel-miR-39-5p	54.9645	108.86	-0.985906	0.000139	0.00097766
cel-miR-1830-5p	340.896	200.461	0.766013	0.00015421	0.0010496
cel-miR-356b-3p	346.193	214.014	0.69387	0.00047567	0.002952
cel-miR-1829b-5p	75.4443	149.313	-0.984855	0.00050534	0.0030465
cel-miR-46-3p	43119.5	27068.5	0.671729	0.0008547	0.0050095
cel-miR-85-5p	154.676	254.818	-0.720217	0.0035857	0.018014
cel-miR-8196b-3p	23.0104	45.4338	-0.981479	0.0042404	0.020808
cel-let-7-3p	555.296	269.322	1.04393	0.0052115	0.023978
cel-miR-81-5p	61.8643	113.666	-0.877622	0.0052274	0.023978
cel-miR-792-3p	275.344	164.95	0.739206	0.0081531	0.034934
cel-miR-77-5p	19341.4	33005.9	-0.771036	0.0095099	0.039345

## Sheet: mbl-1 short(ex7-)
sRNA	mbl_1_SH_readcount	WT_readcount	log2FoldChange	pval	padj
cel-miR-71-3p	624.203	1214.67	-0.960481	1.9506e-06	0.00036087
cel-miR-238-5p	27.5698	76.6517	-1.47523	4.5682e-05	0.0028183
cel-miR-246-5p	213.553	492.439	-1.20535	6.0937e-05	0.0028183
cel-miR-82-5p	210.702	358.892	-0.768348	4.6781e-05	0.0028183
cel-miR-229-3p	1070.84	1902.75	-0.829343	0.00010412	0.0032103
cel-miR-37-3p	1785.34	1153.71	0.629918	9.9651e-05	0.0032103
cel-miR-1829b-3p	39.6454	108.481	-1.45222	0.00097105	0.022455
cel-miR-240-5p	2097.92	3252.13	-0.632426	0.0023341	0.039255
cel-miR-228-3p	260.005	422.186	-0.699343	0.0029959	0.046187

## Sheet: mbl-1 long(ex7+)
sRNA	mbl_1_long_readcount	WT_readcount	log2FoldChange	pval	padj
cel-miR-243-3p	4109.3	2043.64	1.00775	1.1099e-10	3.1299e-08
cel-miR-788-5p	4834.1	631.71	2.93591	5.2525e-09	7.4061e-07
cel-miR-252-5p	138.519	422.016	-1.60721	1.9008e-08	1.7867e-06
cel-let-7-3p	1264.15	249.055	2.34363	3.1315e-07	2.2077e-05
cel-miR-58a-5p	1057.26	613.858	0.784351	2.5538e-06	0.00012003
cel-miR-76-3p	62.4882	160.315	-1.35925	2.4352e-06	0.00012003
cel-miR-44-5p	337.554	96.7504	1.80278	4.5685e-06	0.00018405
cel-miR-1817	394.232	860.224	-1.12567	8.3391e-06	0.0002921
cel-miR-230-5p	1048.04	671.752	0.641698	9.3223e-06	0.0002921
cel-miR-246-3p	18730.6	39591.1	-1.07978	3.5672e-05	0.001006
cel-miR-90-3p	7817.61	5214.66	0.584155	0.00013533	0.0034695
cel-miR-245-3p	155.072	284.527	-0.875626	0.00015712	0.0036924
cel-miR-70-5p	430.011	253.647	0.76155	0.00019598	0.0042512
cel-miR-790-5p	458.95	1089.77	-1.24762	0.00024368	0.0049084
cel-miR-359	8235.81	17222.8	-1.06433	0.00030717	0.0057748
cel-miR-40-5p	96.33	195.974	-1.02461	0.00034904	0.0061519
cel-miR-1022-5p	1945.64	1241.51	0.648148	0.00051885	0.0064851
cel-miR-243-5p	113.64	61.4224	0.887629	0.00046264	0.0064851
cel-miR-251	5.26585	20.6233	-1.96954	0.00051584	0.0064851
cel-miR-39-5p	47.1553	100.679	-1.09427	0.00044103	0.0064851
cel-miR-795-3p	184.224	330.08	-0.841352	0.00048172	0.0064851
cel-miR-82-3p	329198	611810	-0.894127	0.00040831	0.0064851
novel_89	142.021	83.7001	0.762806	0.00052893	0.0064851
cel-miR-795-5p	89.6274	182.654	-1.02711	0.00077147	0.0090648
cel-miR-789-5p	518.058	325.161	0.671958	0.00099305	0.011202
cel-miR-357-3p	429.633	731.797	-0.768339	0.0012961	0.014058
cel-miR-253-3p	998.572	1652.8	-0.726969	0.0016853	0.017603
cel-miR-1830-5p	314.326	185.182	0.76332	0.0017501	0.017626
cel-miR-85-3p	38089.7	73703.6	-0.952333	0.0018198	0.017696
cel-miR-36-5p	46.7024	95.6344	-1.03403	0.0022829	0.02146
cel-miR-1829b-3p	49.9846	112.521	-1.17064	0.0024231	0.022042
cel-miR-1829a-3p	79.9197	128.942	-0.690104	0.0025448	0.022106
cel-miR-61-3p	65689.1	104060	-0.663688	0.0025869	0.022106
cel-miR-81-3p	128990	204535	-0.665085	0.0027315	0.022655
cel-miR-83-5p	197.35	111.427	0.824658	0.0028396	0.022879
novel_5	14.2786	35.9588	-1.33249	0.0045415	0.032838
cel-miR-230-3p	1059.16	646.836	0.711454	0.0048458	0.034163
cel-miR-786-3p	32.9802	59.3096	-0.846666	0.0064379	0.04428
