# Supplementary material for: The Muscleblind-like protein MBL-1 regulates microRNA expression in Caenorhabditis elegans through an evolutionarily conserved autoregulatory mechanism
Source: PLoS Genet. 2023 Dec 22;19(12):e1011109. doi: 10.1371/journal.pgen.1011109 (PMC10773944; doi:10.1371/journal.pgen.1011109)
Supplement: S5 Appendix — (XLSX) [file pgen.1011109.s025.xlsx]

## Sheet: FIG 1D
qRT-PCR								ΔCt
L4 larvae	gene	tech rep1	tech rep2	tech rep3
	mbl-1 short isoform	25.74	25.76	25.76		25.7533
N2 rep1	mbl-1 long isoform	29.57	29.61	29.7		29.6267		3.87333
	gene	tech rep1	tech rep2	tech rep3
	mbl-1 short isoform	24.81	24.76	24.76		24.7767
N2 rep2	mbl-1 long isoform	27.18	27.28	27.28		27.2467		2.47
	gene	tech rep1	tech rep2	tech rep3
	mbl-1 short isoform	27.96	27.73	27.92		27.87
N2 rep3	mbl-1 long isoform	31.42	31.49	31.53		31.48		3.61
	gene	tech rep1	tech rep2	tech rep3
	mbl-1 short isoform	26.49	26.5	26.6		26.53
mbl-1(tm1563) rep1	mbl-1 long isoform	27.71	27.71	27.81		27.7433		1.21333
	gene	tech rep1	tech rep2	tech rep3
	mbl-1 short isoform	27.55	27.43	27.54		27.5067
mbl-1(tm1563) rep2	mbl-1 long isoform	29.26	29.13	29.27		29.22		1.71333
	gene	tech rep1	tech rep2	tech rep3
	mbl-1 short isoform	28.27	28.48	28.25		28.3333
mbl-1(tm1563) rep3	mbl-1 long isoform	29.9	29.92	29.93		29.9167		1.58333

## Sheet: FIG 2D
L1 (20h after egg laying)	mCherry	GFP	mCh. Back	GFP back			mCherry/GFP
animal 1	987	2018	253	382	734	1636	30.9705
animal 2	1400	2541	331	600	1069	1941	35.515
animal 3	1638	3381	352	873	1286	2508	33.8956
animal 4	2653	4442	422	587	2231	3855	36.6579
animal 5	1989	3740	441	1244	1548	2496	38.2789
animal 6	1432	1820	314	615	1118	1205	48.1274
animal 7	2365	3476	391	770	1974	2706	42.1795
animal 8	2604	3753	534	1335	2070	2418	46.123
animal 9	1552	3310	311	755	1241	2555	32.6923
animal 10	2023	2479	480	711	1543	1768	46.6022
animal 11	809	744	205	249	604	495	54.9591
animal 12	714	1199	181	236	533	963	35.6283
animal 13	788	822	210	261	578	561	50.7463
animal 14	963	970	237	272	726	698	50.9831
animal 15	946	1279	202	238	744	1041	41.6807
animal 16	1146	1500	631	984	515	516	49.9515
animal 17	1097	1478	263	362	834	1116	42.7692
animal 18	924	1640	197	255	727	1385	34.4223
animal 19	1060	1477	335	430	725	1047	40.9142
animal 20	940	1441	298	430	642	1011	38.8385
animal 21	1564	1881	234	313	1330	1568	45.8937
animal 22	926	1319	200	234	726	1085	40.0883
animal 23	784	1412	221	294	563	1118	33.492
L2 (28h)
animal 1	2213	2039	515	526	1698	1513	52.8807
animal 2	2451	3347	461	514	1990	2833	41.2606
animal 3	2631	2370	437	414	2194	1956	52.8675
animal 4	1932	1844	366	374	1566	1470	51.581
animal 5	1995	1938	410	385	1585	1553	50.5099
animal 6	1811	2472	368	405	1443	2067	41.1111
animal 7	2964	4039	456	516	2508	3523	41.5851
animal 8	2816	2966	494	452	2322	2514	48.0149
animal 9	2417	1969	396	404	2021	1565	56.3581
animal 10	2735	2834	439	426	2296	2408	48.8095
animal 11	860	1211	203	244	657	967	40.4557
animal 12	1056	891	227	241	829	650	56.0514
animal 13	513	620	176	202	337	418	44.6358
animal 14	682	625	190	215	492	410	54.5455
animal 15	804	1133	214	269	590	864	40.5777
animal 16	1011	1022	214	270	797	752	51.4526
animal 17	860	1203	196	226	664	977	40.4631
animal 18	1206	1348	256	346	950	1002	48.668
animal 19	839	1081	222	234	617	847	42.1448
animal 20	862	1152	204	226	658	926	41.5404
animal 21	1026	1600	244	321	782	1279	37.9427
animal 22	1063	1588	234	330	829	1258	39.7221
animal 23	1071	1079	217	257	854	822	50.9547
animal 24	953	866	217	239	736	627	53.9985
animal 25	1076	1715	209	263	867	1452	37.3868
L3 (38h)
animal 1	1650	2097	287	412	1363	1685	44.7178
animal 2	1854	2760	297	476	1557	2284	40.5363
animal 3	1868	2356	284	433	1584	1923	45.1668
animal 4	2130	3312	281	440	1849	2872	39.1654
animal 5	1662	1824	289	456	1373	1368	50.0912
animal 6	2331	2718	265	333	2066	2385	46.4165
animal 7	1813	1741	307	354	1506	1387	52.0567
animal 8	1815	1669	303	559	1512	1110	57.6659
animal 9	1802	1505	319	339	1483	1166	55.9834
animal 10	2029	2138	295	435	1734	1703	50.451
animal 11	553	600	219	280	334	320	51.0703
animal 12	745	653	248	288	497	365	57.6566
animal 13	1764	891	238	244	1526	647	70.2255
animal 14	563	575	204	254	359	321	52.7941
animal 15	379	491	186	241	193	250	43.5666
animal 16	576	432	192	223	384	209	64.7555
animal 17	562	486	199	233	363	253	58.9286
animal 18	1000	699	234	233	766	466	62.1753
animal 19	899	991	276	277	623	714	46.5969
animal 20	1229	1190	235	222	994	968	50.6626
animal 21	703	666	217	229	486	437	52.6544
animal 22	822	818	187	249	635	569	52.7409
L4 (48h)
animal 1	1942	1742	262	365	1680	1377	54.9558
animal 2	1875	1870	316	417	1559	1453	51.7596
animal 3	1469	1294	280	366	1189	928	56.1644
animal 4	1552	1551	260	396	1292	1155	52.7993
animal 5	1238	1097	280	380	958	717	57.194
animal 6	1749	1405	282	387	1467	1018	59.0342
animal 7	1393	1309	259	356	1134	953	54.3364
animal 8	1901	1953	280	399	1621	1554	51.0551
animal 9	1668	1646	300	425	1368	1221	52.8389
animal 10	2179	1982	297	377	1882	1605	53.9719
animal 11	885	749	197	230	688	519	57.0008
animal 12	734	603	199	231	535	372	58.9857
animal 13	1057	918	210	261	847	657	56.3165
animal 14	890	810	203	253	687	557	55.2251
animal 15	750	703	198	238	552	465	54.2773
animal 16	1500	1035	292	303	1208	732	62.268
animal 17	1352	1177	282	374	1070	803	57.1276
animal 18	966	699	206	239	760	460	62.2951
animal 19	1392	1205	241	297	1151	908	55.9009
animal 20	1539	1349	222	264	1317	1085	54.8293
animal 21	1191	907	208	239	983	668	59.5397
animal 22	1366	1082	215	248	1151	834	57.9849
animal 23	1159	1290	212	276	947	1014	48.2917
animal 24	1318	1000	211	250	1107	750	59.6123
animal 25	1351	1188	211	270	1140	918	55.3936

## Sheet: FIG2E
L1 (20h after egglaying)	mCherry	GFP	mCh. Back	GFP back			mCherry/GFP
animal 1	4429	1630	802	1106	3627	524	87.3765
animal 2	4360	2706	1117	1836	3243	870	78.8476
animal 3	5168	2973	1317	2142	3851	831	82.2512
animal 4	4925	1612	1787	1520	3138	92	97.1517
animal 5	5571	3328	2666	2783	2905	545	84.2029
animal 6	5194	3289	2392	2243	2802	1046	72.817
animal 7	6046	2730	1540	1618	4506	1112	80.2065
animal 8	4936	2760	2501	2362	2435	398	85.9513
animal 9	3818	1900	1358	1573	2460	327	88.267
animal 10	4916	2505	1318	2071	3598	434	89.2361
animal 11	1402	737	546	707	856	30	96.614
animal 12	2688	1046	712	993	1976	53	97.3879
animal 13	2152	766	824	638	1328	128	91.2088
animal 14	3782	1043	1251	993	2531	50	98.0628
animal 15	4129	1329	1599	984	2530	345	88
animal 16	4255	1592	1796	1292	2459	300	89.1265
animal 17	3297	1198	863	942	2434	256	90.4833
animal 18	3737	1647	577	1248	3160	399	88.789
animal 19	2962	914	663	438	2299	476	82.8468
animal 20	3138	1190	641	999	2497	191	92.8943
animal 21	3366	1087	785	718	2581	369	87.4915
animal 22	3240	1155	691	884	2549	271	90.3901
L2 (28h)
animal 1	6023	2098	1943	1460	4080	638	86.4773
animal 2	5209	2169	2054	1737	3155	432	87.9565
animal 3	4695	1482	2012	1061	2683	421	86.4369
animal 4	5178	1609	1715	1291	3463	318	91.5895
animal 5	5577	1541	1293	908	4284	633	87.1263
animal 6	5182	1525	1434	1368	3748	157	95.9795
animal 7	4554	1353	1131	769	3423	584	85.4255
animal 8	5947	1949	2151	1380	3796	569	86.9645
animal 9	5079	1501	1410	1047	3669	454	88.9886
animal 10	4671	1528	995	829	3676	699	84.0229
animal 11	3829	1193	902	911	2927	282	91.2122
animal 12	3775	807	634	559	3141	248	92.6822
animal 13	2324	591	411	432	1913	159	92.3263
animal 14	3326	883	426	584	2900	299	90.6533
animal 15	4246	909	891	871	3355	38	98.88
animal 16	3794	991	516	675	3278	316	91.2076
animal 17	3212	781	738	816	2474	0	100
animal 18	3049	1920	1575	1726	1474	194	88.3693
animal 19	4289	1458	1530	1113	2759	345	88.8853
animal 20	4268	1359	839	846	3429	513	86.9863
animal 21	4192	1502	851	1017	3341	485	87.3236
animal 22	4560	1025	1268	930	3292	95	97.1952
animal 23	4466	1297	1077	926	3389	371	90.133
animal 24	4037	874	780	811	3257	63	98.1024
animal 25	4794	940	913	579	3881	361	91.4899
L3 (38h)
animal 1	4805	1326	900	870	3905	456	89.5437
animal 2	4709	1839	848	1133	3861	706	84.5413
animal 3	5463	2153	838	1174	4625	979	82.5303
animal 4	4817	2330	1094	1785	3723	545	87.2306
animal 5	4989	2180	774	1297	4215	883	82.6795
animal 6	5298	1570	841	1027	4457	543	89.14
animal 7	4683	1644	865	969	3818	675	84.9766
animal 8	4296	1261	820	1019	3476	242	93.4911
animal 9	6012	1756	1100	960	4912	796	86.0547
animal 10	4367	1108	1200	808	3167	300	91.347
animal 11	3109	779	863	679	2246	100	95.7374
animal 12	3396	775	673	640	2723	135	95.2764
animal 13	1851	825	495	760	1356	65	95.4258
animal 14	1686	636	667	535	1019	101	90.9821
animal 15	2308	628	932	563	1376	65	95.4892
animal 16	2673	572	1008	454	1665	118	93.3819
animal 17	2960	677	694	539	2266	138	94.2596
animal 18	3654	666	1222	655	2432	11	99.5497
animal 19	3003	698	1004	652	1999	46	97.7506
animal 20	3099	881	781	459	2318	422	84.5985
animal 21	1799	678	599	546	1200	132	90.0901
animal 22	2214	806	664	702	1550	104	93.7122
L4 (48h)
animal 1	6566	2221	1350	1180	5216	1041	83.3626
animal 2	4483	1577	870	1030	3613	547	86.851
animal 3	4632	2518	1050	2083	3582	435	89.171
animal 4	5029	3973	1885	3140	3144	833	79.0546
animal 5	5091	1846	1000	1130	4091	716	85.1051
animal 6	4520	1655	890	1185	3630	470	88.5366
animal 7	4882	1858	837	1080	4045	778	83.869
animal 8	5158	2531	1430	1840	3728	691	84.363
animal 9	5020	2102	960	1800	4060	302	93.0766
animal 10	5939	2222	1020	1330	4919	892	84.6498
animal 11	4803	1469	767	780	4036	689	85.418
animal 12	4536	1201	1030	731	3506	470	88.1791
animal 13	4536	1818	940	1561	3596	257	93.3299
animal 14	4358	1525	980	1180	3378	345	90.7333
animal 15	4356	1103	595	815	3761	288	92.8871
animal 16	4405	1091	945	952	3460	139	96.1378
animal 17	4004	1157	1270	1149	2734	8	99.7082
animal 18	4778	1401	774	963	4004	438	90.1396
animal 19	4444	2060	1023	1461	3421	599	85.0995
animal 20	4917	1481	894	980	4023	501	88.9257
animal 21	4945	1461	874	1014	4071	447	90.1062
animal 22	4663	1531	813	1151	3850	380	91.0165
animal 23	5137	1708	1231	1273	3906	435	89.9793
animal 24	4824	1389	796	919	4028	470	89.5509
animal 25	4318	1555	365	1068	3953	487	89.0315

## Sheet: FIG 2G
N2
	mCherry	GFP	mcherry (BKG)	GFP (BKG)
animal 1	4245	2100	1029	1577	0.860123
animal 2	3884	1604	737	1188	0.883244
animal 3	4230	1162	610	1092	0.98103
animal 4	4744	1824	951	1122	0.843826
animal 5	4299	2149	692	1200	0.791703
animal 6	4557	1338	802	1170	0.957176
animal 7	4144	1799	983	1404	0.88892
animal 8	4035	1732	1135	1518	0.931278
animal 9	4475	1806	859	1301	0.877457
animal 10	4627	1524	1125	1354	0.953704
animal 11	4023	1505	1120	1129	0.885331
animal 12	4264	1286	847	1219	0.980769
animal 13	4586	1196	972	1196	1
animal 14	4617	1654	1264	1409	0.931907
animal 15	4624	1623	844	1490	0.966011
animal 16	4803	1469	767	780	0.85418
animal 17	4536	1201	1030	731	0.881791
animal 18	4536	1818	940	1561	0.933299
animal 19	4358	1525	980	1180	0.907333
animal 20	4356	1103	595	815	0.928871
animal 21	4405	1091	945	952	0.961378
animal 22	4004	1157	1270	1149	0.997082
animal 23	4778	1401	774	963	0.901396
animal 24	4444	2060	1023	1461	0.850995
animal 25	4917	1481	894	980	0.889257
animal 26	4945	1461	874	1014	0.901062
animal 27	4663	1531	813	1151	0.910165
animal 28	5137	1708	1231	1273	0.899793
animal 29	4824	1389	796	919	0.895509
animal 30	4318	1555	365	1068	0.890315
fox-1(y303)
	mCherry	GFP	mcherry (BKG)	GFP (BKG)
animal 1	4127	2048	870	1060	0.767256
animal 2	4500	2815	709	996	0.675758
animal 3	4237	2038	739	1132	0.794278
animal 4	4722	2996	1760	2498	0.856069
animal 5	4886	2635	1068	1270	0.736639
animal 6	4330	2224	815	1134	0.763301
animal 7	4784	2984	1555	2140	0.792782
animal 8	4370	1748	741	1169	0.862405
animal 9	4433	2559	875	1370	0.749526
animal 10	4357	1697	765	1080	0.853409
animal 11	5088	4876	2239	2141	0.510208
animal 12	4683	3446	1059	1544	0.655809
animal 13	4634	3298	982	1250	0.640702
animal 14	4490	2543	751	1091	0.720285
animal 15	3707	4216	1318	1803	0.497501
animal 16	4466	2171	710	1214	0.796945
animal 17	4528	2585	700	1185	0.732211
animal 18	5141	3600	699	1082	0.638218
animal 19	3259	1234	736	979	0.908207
animal 20	4612	2090	644	976	0.780795
animal 21	3989	2702	877	1815	0.778195
animal 22	3765	2170	579	1273	0.780309
animal 23	4624	2763	785	1444	0.744281
animal 24	3883	2183	610	950	0.726365
animal 25	4271	2374	763	903	0.704559
animal 26	4268	2515	772	1175	0.722911
animal 27	4719	2996	827	1440	0.714391
animal 28	4584	2240	763	1033	0.759944
animal 29	4509	3409	613	1062	0.624059
animal 30	4422	2660	638	1132	0.712349

## Sheet: FIG 3C
Wt	mbl-1(tm1563)	mbl-1 short(ex7-)	mbl-1 long(ex7+)
78.732	23.328	72.9	82.62
87.48	11.664	107.892	38.88
79.704	49.572	69.012	86.508
64.152	61.236	98.172	78.732
96.228	41.796	86.508	62.208
104.004	28.188	98.172	98.172
56.376	60.264	30.132	93.312
54.432	56.376	92.34	92.34
69.012	26.244	93.312	94.284
54.432	36.936	104.976	83.592
81.648	23.328	89.424	81.648
97.2	14.58	88.452	78.732
101.088	55.404	102.06	72.9
104.976	39.852	80.676	100.116
86.508	27.216	76.788	91.368
109.836	7.776	70.956	59.292
81.648	45.684	79.704	92.34
68.04	20.412	106.92	62.208
69.012	83.592	90.396	65.124
79.704	37.908	78.732	64.152
122.472	26.244	65.124	55.404
86.508	42.768	77.76	94.284
79.704	72.9	64.152	61.236
83.592	65.124	60.264	48.6
97.2	43.74	67.068	31.104
87.48	79.704	62.208	104.004
89.424	65.124	113.724	43.74
69.984	32.076	69.984	69.012
69.012	18.468	112.752	42.768
94.284	15.552	91.368	72.9
34.992	58.32	104.004	65.124
70.956	89.424	72.9	43.74
69.012	30.132	84.564	79.704
82.62	48.6	96.228	101.088
33.048	91.368	92.34	97.2
85.536	17.496	105.948	88.452
84.564	6.804	64.152	68.04
81.648	7.776	57.348	88.452
66.096	86.508	74.844	47.628
77.76	39.852	104.004	105.948
79.704	14.58	81.648	90.396
98.172	4.86	99.144	76.788
101.088	52.488	69.012	28.188
84.564	50.544	92.34	82.62
96.228	8.748	107.892	70.956
88.452	18.468	89.424	49.572
80.676	37.908	87.48	86.508
78.732	70.956	66.096	67.068
90.396	20.412	81.648	77.76
49.572	42.768	72.9	59.292
101.088	35.964	37.908	60.264
117.612	33.048	71.928	69.012
100.116	55.404	104.976	27.216
84.564	25.272	111.78	27.216
83.592	28.188	97.2	68.04
81.648	69.984	54.432	102.06
118.584	46.656	58.32	93.312
84.564	29.16	76.788	34.02
75.816	1.944	101.088	69.984
98.172	5.832	62.208	83.592
103.032	23.328	87.48	38.88
97.2	18.468	85.536	39.852
103.032	56.376	83.592	42.768
95.256	64.152	75.816	32.076
101.088	28.188	74.844	72.9
89.424	80.676	107.892	80.676
95.256	30.132	91.368	23.328
79.704	60.264	73.872	80.676
98.172	56.376	91.368	56.376
76.788	18.468	101.088	93.312
95.256	56.376	85.536	72.9
106.92	9.72	96.228	69.012
69.012	84.564	91.368	88.452
104.004	70.956	98.172	78.732
86.508	47.628	88.452	93.312
83.592	25.272	70.956	91.368
94.284	22.356	69.984	65.124
80.676	35.964	109.836	57.348
90.396	40.824	101.088	96.228
102.06	46.656	96.228	89.424
79.704	39.852	93.312	62.208
71.928	46.656	87.48	17.496
68.04	1.944	92.34	40.824
95.256	32.076	120.528	67.068
69.012	52.488	81.648	71.928
95.256	43.74	102.06	81.648
95.256	35.964	93.312	99.144
61.236	4.86	98.172	20.412
86.508	41.796	86.508	48.6
63.18	55.404	108.864	65.124
70.956	72.9	50.544	69.012
84.564	51.516	103.032	44.712
70.956	45.7	79.704	92.34
54.432		95.256	33.048
103.032		86.508	86.508
70.956		69.012	62.208
69.012		113.724	84.564
66.096		86.508	89.424
83.592		79.704	35.964
69.012		77.76
59.292		70.956
69.984		115.668
88.452		124.416
52.488		84.564
94.284		75.816
99.144		93.312
86.508		106.92
98.172		112.752
		110.808
		104.976
		111.78
		115.668
		85.536
		115.668
		114.696
		68.04
		105.948
		81.648
		90.396
		102.06
		99.144
		104.004
		107.892
		101.088
		81.648
		95.256
		103.032
		83.592
		69.012
		110.808
		136.08
		102.06
		92.34
		54.432
		74.844
		105.948
		109.836
		71.928
		94.284
		117.612
		118.584
		100.116
		102.06
		123.444
		69.012
		119.556
		58.32
		122.472
		109.836
		69.984
		72.9
		99.144
		68.04
		76.788
		103.032
		95.256
		67.068
		86.508
		105.948
		96.228
		80.676
		108.864
		72.9
		115.668
		88.452

## Sheet: FIG 3D
	Wt	mbl-1(tm1563)	mbl-1 short(ex7-)	mbl-1 long(ex7+)
animal 1	90	50	80	70
animal 2	70	50	80	80
animal 3	80	60	60	100
animal 4	80	50	70	100
animal 5	60	60	60	100
animal 6	80	40	90	80
animal 7	90	40	70	70
animal 8	90	60	70	100
animal 9	80	40	50	60
animal 10	100	50	60	60
animal 11	90	60	90	80
animal 12	80	60	80	100
animal 13	70	70	100	80
animal 14	60	60	60	80
animal 15	70	70	70	70
animal 16	70	60	90	70
animal 17	100	60	60	60
animal 18	90	70	50	60
animal 19	60	60	100	70
animal 20	50	80	100	70
animal 21	60	40	50	80
animal 22	90	70	90	70
animal 23	60	60	70	90
animal 24	60	40	80	70
animal 25	70	80	90	70
animal 26	80	60	90	90
animal 27	70	50	100	100
animal 28	80	50	80	50
animal 29	70	50	60	90
animal 30	80	40	40	50
animal 31	60	70	60	70
animal 32	60	50	50	80
animal 33	70	30	80	80
animal 34	70	50	70	50
animal 35	90	50	60	50
animal 36	60	30	70	60
animal 37	70	30	60	90
animal 38	70	60	100	80
animal 39	90	70	80	70
animal 40	70	70	70	90
animal 41	90	40	90	80
animal 42	80	50	80	60
animal 43	90	50	90	100
animal 44	90	60	90	80
animal 45	80	50	80	80
animal 46	80	90	80	50
animal 47	80	60	80	70
animal 48	90	70	90	80
animal 49	90	60	90	70
animal 50	80	70	80	60
animal 51	70	70	70	90
animal 52	60	60	60	60
animal 53	70	50	70	90
animal 54	70	70	70	80
animal 55	100	80	100	80
animal 56	70	70	70	50
animal 57	80	70	80	80
animal 58	100	70	100	50
animal 59	100	90	100	50
animal 60	90	70	90	70

## Sheet: FIG 3F
Wt	mbl-1(tm1563)	mbl-1 short(ex7-)	mbl-1 long(ex7+)
Exp1:
2.3705	18.1738	5.61896	9.482
4.47761	11.4135	6.40913	7.98946
6.58472	22.7392	3.24846	11.6769
8.16506	14.9254	5.79456	8.86743
0	12.5549	11.4135	14.4864
4.30202	10.7112	8.42845	3.33626
14.9254	13.345	6.14574	10.36
12.8183	20.0176	5.61896	5.44337
5.44337	12.9061	3.42406	10.7112
7.63828	12.6427	3.59965	6.93591
4.8288	11.2379	1.75593	12.0281
7.81387	12.6427	6.93591	5.79456
7.28709	17.0325	7.55048	6.58472
4.03863	7.81387	3.59965	9.39421
5.00439	14.4864	7.63828	11.9403
6.84811	20.5443	1.14135	12.7305
4.12643	21.1589	3.68745	8.95522
6.23354	24.3196	8.34065	13.9596
6.23354	18.8762	4.8288	14.3986
	15.101	1.14135	6.76032
	15.9789	4.8288	6.49693
	11.6769		6.93591
	12.7305
Exp2:
3.66856	19.9241	0	5.91398
6.23023	18.1214	3.66856	2.90955
11.7647	12.3972	4.4592	11.0689
6.67299	9.96205	5.75585	9.23466
6.10373	9.93042	3.06768	11.0689
4.93359	15.876	2.9728	11.8912
5.15497	12.1442	4.14295	15.3384
5.85073	12.334	4.3327	9.7723
7.08412	14.105	5.24984	12.8083
4.17457	14.5478	8.38077	5.88235
7.11575	15.37	9.39279	3.19418
4.93359	15.0221	5.34472	16.9513
5.18659	12.2391	8.15939	14.6743
7.62176	6.926	7.84314	9.86717
7.21063	12.5553	8.5389	10.0886
3.88994	9.64579	5.75585	15.37
6.76787	12.0493	6.29349	12.2707
4.55408	13.2511	7.46363	11.3536
5.53447	5.91398	7.11575	13.2827
	12.9032	6.26186	12.3972
	14.4529	5.47122	16.8564
	11.2903		4.26945
	14.5161
Exp3:
5.59772	21.1575	7.33713	8.03289
6.60974	20.019	6.95762	13.5674
1.51803	16.5718	6.38836	10.0569
2.18216	11.0057	8.60215	7.74826
9.39279	7.43201	4.36433	7.87476
8.98166	19.766	6.19861	10.9108
3.98482	20.6199	7.77989	10.7527
11.0689	14.1366	5.62935	8.09614
8.63378	16.0025	4.52245	7.24225
9.01328	7.21063	5.4396	10.0253
4.36433	10.8476	8.47565	10.5946
6.29349	11.0057	9.67742	11.6382
4.39595	12.9349	4.77546	11.5433
3.95319	20.9045	11.5433	4.52245
4.30108	14.3896	8.38077	9.20304
3.66856	7.11575	4.04807	10.8159
3.60531	14.8956	3.51044	10.8792
8.44402	12.2391	7.77989	9.39279
14.4529	14.8956	4.11132	4.30108
	18.6907	5.18659	11.8912
	15.8128	10.2151	7.40038
	14.6743		10.9741
	16.4769

## Sheet: FIG 4C
SRI(short)		SRI(long)
mbl-1 short(ex7-)		mbl-1 long(ex7+)
0.645441		1.06368
0.669107		0.872621
0.659502		0.951357
0.212355		0.899614
0.322176		1.02929
0.360277		1.00924
1.00405		0.637652
0.528271		1.08401
0.304348		1.07971
0.978022		0.796703
0.485075		0.88806
0.692073		0.954268
0.630531		1.12832
0.179551		1.02244
0.747989		0.678284
0.447236		1.1407
0.445833		1.17083
0.550832		0.876155
0.866667		1.04444
0.910467		1.01009
0.218391		0.988506
0.865942		0.98913
0.709589		0.931507
0.56092		0.521839
0.59893		1.0107
0.6375		0.98
0.961054		0.989691
0.264416		0.943741
0.589977		1.63098
0.220339		0.385593
0.877384		1.0218
0.465927		0.711569
0.719298		0.94152
0.0512821		1.22344
0.461883		-0.00896861
0.150602		1.01205
-0.165714		0.737143
0.672593		1.11111
0.391667		1.45833
0.418511		0.925553
0.869767		1.2093
0.668699		1.0061
0.808219		1.59589
0.929435		1.33266
0.354633		0.980831
0.454106		-0.328502
0.255892		0.713805
0.598802		0.93014
0.752427		0.674757
1.17059		2.55882
1.32308		1.1
0.298805		1.05777
0.64191		1.13528
0.487059		0.971765
0.966667		0.8
0.0873016		1.31217
1.16779		0.919463
1.35088		1.42982
0.375		0.798077
0.944444		0.759259
0.724771		0.770642
0.0959596		0.848485
0.408284		0.804734
0.353448		0.525862
0.85		1.12
0.842313		1.04862
0.309252		1.01141
0.559633		0.963303
0.533333		1.06667
0.867925		0.509434
0.482428		0.888179
0.493827		0.993827
0.311321		6.38679
0.734637		0.907821
0.508584		1.27897
0.891596
0.566265		1.04819
0		0.272727
0.670623		0.448071
0.495146		1.13592
0.313953		1.03488
0.621447		1.08527
0.451923		0.794872
0.402715		0.452489
0.52988		0.561753
1.34361		1.91189
0.441253		1.14099
0.391753		1.14433
0.484615		1.01923
0.400943		0.995283
1.03475		0.916988
0.138298		-0.308511
0.222798		0.751295
0.355705		1.12416
0.269231		1.14615
0.377358		1.52291
-0.22314		1.04132
0.811404		0.697368
0.168539		0.696629
0.4375		0.294643
0.955056		0.269663
0.308511		0.656028
0.234783		1.7913
0.510204		0.771429
0.450382		0.458015
0.430464		0.933775
0.432432		0.905405
1.37906		0.249097
0.224719		0.94382
0.916667		1.65476
0.253086		1.25926
		1.16667
1.10791		-0.381295
0.542289		1.23881
0.457627		0.949153
0.967742		1.0129
1.17073		0.47561
0.541284		0.844037
0.512409		0.237956
0.481928		-0.192771
0.496		0.72
0.463542		0.739583
0.472868		0.25323
0.501976		1.58893
1.38756		1.90431
0.35641		1.71282
0.770833		1.02083
0.0454545		0.818182
1.67729		-0.0717131
0.705036		0.546763
0.569444		0.569444
0.761589		1.23179
0.593985		0.368421
0.157895		0.833333
-0.364706		0.847059
0.715753		0.775685
1.4359		1
1.14815		0.802469
1.12069		2.71983
0.457143		1.42857
0.751724		1.02759
0.212598		0.417323
1.04762		-0.564103
0.702381		1.28571
1.48315		0.758427
0.974026		0.935065
0.121212		1.18182
0.87037		0.953704
0.4		0.73125
0.325444		0.325444
1.10492		0.918033
0.127273		0.318182
0.19337		0.983425
0.402985		0.835821
-0.10084		1.29412
0.62234		1.06915
0.244275		1.45802
0.0935252		0.956835
0.267742
0.373134		0.850746
0.943182		0.5
0.178771		0.391061
0.856061		0.598485
0.975904		1.02276
0.548556		0.732283
0.787781		0.945338
-0.00767263		1.12532
0.707048		0.834802
0.360656		0.530055
0.614035		2.15789
0.202857		0.971429
0.214724		1.32515
0.622642		1.00629
0.585294		0.276471
0.170543		0.875969
0.344538		0.0336134
-0.156627		-0.0843373
0.901639		-0.131148
1.1746		-0.179894
0.923977		0.134503
0.112903		1.16129
0.3		0.52
0.394366		0.785915
0.439655		0.439655
0.468085		0.312057
0.189781		-0.343066
0.825581		0.732558
1.01212		1.14545
0.59		0.87
0.982456		0.850877
0.533333		0.2
0.431034		0.775862
0.987342		0.139241
0.191489		0.680851
0.841026		0.512821
0.496855		0.962264
0.369767		0.995349
0.349014		0.915023
0.574026		0.932468
0.517045		1.25568
0.665541		0.959459
0.74375		0.975
1.21348		0.926966
0.337553		0.670886
		1.07895
0.24		0.765714
0.956989
0.539326		0.853933
0.862832		1.01327
0.651934		1.12707
0.304511		0.966165
0.7		0.771429
0.549669		0.884106
0.392857		0.778571
0.398568		-0.0238663
0.806723		0.92437
0.553314		0.864553
1.12019
0.741617		0.307692
0.130435		0.808696
0.257812		1.30469
0.527473		1.75824
0.626404		0.199438

## Sheet: FIG 4F
N2
animal 1	1903	1478	293	332	0.58418
animal 2	1157	1055	228	277	0.54423
animal 3	781	597	211	249	0.620915
animal 4	1208	1000	252	292	0.574519
animal 5	1711	1344	275	323	0.584453
animal 6	1496	1123	254	282	0.596255
animal 7	1385	1284	253	317	0.539304
animal 8	1605	1119	235	290	0.62301
animal 9	1300	1080	274	356	0.586286
animal 10	1474	1009	256	284	0.626866
animal 11	1211	943	229	262	0.590499
animal 12	1327	1062	254	300	0.584741
animal 13	1955	1245	275	273	0.633484
animal 14	1432	1063	230	267	0.601602
animal 15	1305	994	238	276	0.597759
animal 16	885	749	197	230	0.570008
animal 17	734	603	199	231	0.589857
animal 18	1057	918	210	261	0.563165
animal 19	890	810	203	253	0.552251
animal 20	750	703	198	238	0.542773
animal 21	1500	1035	292	303	0.62268
animal 22	1352	1177	282	374	0.571276
animal 23	966	699	206	239	0.622951
animal 24	1392	1205	241	297	0.559009
animal 25	1539	1349	222	264	0.548293
animal 26	1191	907	208	239	0.595397
animal 27	1366	1082	215	248	0.579849
animal 28	1159	1290	212	276	0.482917
animal 29	1318	1000	211	250	0.596123
animal 30	1351	1188	211	270	0.553936
mbl-1(tm1563)
	mCherry	GFP	mcherry (BKG)	GFP (BKG)
animal 1	958	1214	323	515	0.476012
animal 2	355	717	204	268	0.251667
animal 3	557	1096	228	331	0.300731
animal 4	378	771	231	387	0.276836
animal 5	388	945	221	308	0.207711
animal 6	368	898	201	275	0.211392
animal 7	418	953	210	297	0.240741
animal 8	373	889	209	325	0.225275
animal 9	386	1114	205	273	0.177104
animal 10	351	660	205	258	0.266423
animal 11	347	676	212	305	0.266798
animal 12	346	667	206	278	0.26465
animal 13	505	1286	200	262	0.229496
animal 14	323	683	196	270	0.235185
animal 15	373	839	217	312	0.228404
animal 16	448	735	193	227	0.334207
animal 17	277	499	194	232	0.237143
animal 18	428	866	201	250	0.269276
animal 19	324	700	197	254	0.22164
animal 20	385	809	203	247	0.244624
animal 21	575	1245	208	254	0.27025
animal 22	369	918	193	239	0.205848
animal 23	281	647	192	248	0.182377
animal 24	284	596	196	243	0.199546
animal 25	413	860	198	265	0.265432
animal 26	382	839	195	255	0.242542
animal 27	333	770	189	239	0.213333
animal 28	288	826	190	253	0.146051
animal 29	317	760	192	245	0.195312
animal 30	319	649	187	248	0.247655
mbl-1 short(ex7-)
	mCherry	GFP	mcherry (BKG)	GFP (BKG)
animal 1	1666	1701	252	328	0.507356
animal 2	1610	1834	252	328	0.474162
animal 3	1449	1525	251	331	0.500836
animal 4	1465	1511	278	328	0.500844
animal 5	906	1150	249	350	0.450927
animal 6	1146	1100	223	278	0.52894
animal 7	1260	1394	249	291	0.47824
animal 8	1511	2187	230	307	0.405252
animal 9	1082	1075	226	273	0.516285
animal 10	1346	1492	238	273	0.47615
animal 11	1411	1614	232	284	0.469908
animal 12	1479	1818	230	265	0.445753
animal 13	1270	1452	248	337	0.478241
animal 14	1026	1144	229	270	0.47696
animal 15	1623	1666	263	328	0.504077
animal 16	761	1046	223	323	0.426646
animal 17	934	1338	305	454	0.41573
animal 18	830	1282	207	275	0.382209
animal 19	908	1111	218	289	0.456349
animal 20	794	1059	211	247	0.417921
animal 21	1110	1574	275	341	0.403772
animal 22	941	1320	237	322	0.413631
animal 23	901	1130	224	304	0.450432
animal 24	800	958	228	285	0.459438
animal 25	1011	1117	243	339	0.496766
animal 26	1138	1497	300	422	0.438055
animal 27	1191	1624	265	394	0.429499
animal 28	859	1285	234	337	0.39733
animal 29	941	1229	260	355	0.437942
animal 30	739	1410	217	300	0.319853
mbl-1 long(ex7+)
	mCherry	GFP	mcherry (BKG)	GFP (BKG)
animal 1	2050	1153	395	390	0.68445
animal 2	2734	1182	301	325	0.739514
animal 3	2489	1173	304	329	0.72136
animal 4	2351	1257	256	273	0.680416
animal 5	1752	984	234	255	0.675567
animal 6	1335	1083	243	289	0.579003
animal 7	1386	823	244	279	0.677343
animal 8	2125	1028	283	291	0.71423
animal 9	1520	780	231	255	0.710584
animal 10	2097	1259	277	335	0.663265
animal 11	1187	854	255	296	0.625503
animal 12	1364	902	258	301	0.64792
animal 13	1612	884	248	273	0.690633
animal 14	1360	839	235	256	0.658665
animal 15	1636	831	286	276	0.708661
animal 16	1457	862	243	284	0.677455
animal 17	1629	815	273	282	0.71784
animal 18	1370	757	228	253	0.693803
animal 19	1179	694	245	271	0.688283
animal 20	1816	1038	248	278	0.67354
animal 21	1638	829	300	318	0.723634
animal 22	1389	925	266	287	0.637706
animal 23	1337	825	216	244	0.658637
animal 24	1163	687	211	241	0.680973
animal 25	1395	761	223	257	0.699284
animal 26	1159	738	233	288	0.672965
animal 27	1978	1092	268	317	0.688129
animal 28	1360	759	246	277	0.697995
animal 29	1437	871	222	261	0.665753
animal 30	1872	1138	231	266	0.653004

## Sheet: FIG 5D
qRT-PCR
L4 larvae	gene	tech rep1	tech rep2	tech rep3
	mec-7	22.13	22.18	22.18
	mec-12	23.59	23.6	23.58
N2 rep1	mec-17	21.33	21.31	21.34
	ben-1	22.7	22.68	22.61
	rps-23	14.68	14.68	14.66
	gene	tech rep1	tech rep2	tech rep3
	mec-7	20.84	20.88	20.87
	mec-12	22.12	22.15	22.17
N2 rep2	mec-17	20.18	20.16	20.15
	ben-1	21.98	21.99	21.95
	rps-23	13.89	13.89	13.9
	gene	tech rep1	tech rep2	tech rep3
	mec-7	20.15	20.14	20.16
	mec-12	21.51	21.51	21.53
N2 rep3	mec-17	19.82	19.84	19.84
	ben-1	21.61	21.64	21.64
	rps-23	14	14	14.02
	mec-7	25.56	25.49	25.56
	mec-12	25.57	25.64	25.57
mbl-1(tm1563) rep1	mec-17	23.5	23.44	23.5
	ben-1	25.13	25.2	25.13
	rps-23	15.68	15.67	15.7
	gene	tech rep1	tech rep2	tech rep3
	mec-7	24.06	24.06	24.07
	mec-12	24.44	24.45	24.47
mbl-1(tm1563) rep2	mec-17	22.43	22.2
	ben-1	22.74	22.75	22.73
	rps-23	14.44	14.36	14.44
	gene	tech rep1	tech rep2	tech rep3
	mec-7	23.49	23.5	23.5
	mec-12	24.02	24.05	24.06
mbl-1(tm1563) rep3	mec-17	21.89	21.88	21.9
	ben-1	22.32	22.28	22.33
	rps-23	13.9	13.92	13.91
	mec-7	22.75	22.74	22.74
	mec-12	23.83	23.78	23.83
mbl-1 short(ex7-) rep1	mec-17	21.24	21.25	21.21
	ben-1	23.66	23.62	23.6
	rps-23	14.82	14.85	14.86
	gene	tech rep1	tech rep2	tech rep3
	mec-7	21.08	21.06	21.05
	mec-12	22.48	22.43	22.46
mbl-1 short(ex7-) rep2	mec-17	20.2	20.17	20.2
	ben-1	21.77	21.8	21.77
	rps-23	13.98	13.98	13.94
	gene	tech rep1	tech rep2	tech rep3
	mec-7	21.14	21.14	21.12
	mec-12	22.48	22.48	22.49
mbl-1 short(ex7-) rep3	mec-17	20.34	20.32	20.33
	ben-1	21.91	21.9	21.94
	rps-23	14.15	14.12	14.14
	mec-7	24.14	24.14	24.16
	mec-12	25.55	25.51	25.59
mbl-1 long(ex7+) rep1	mec-17	22.48	22.48	22.47
	ben-1	24.1	24.08	24.07
	rps-23	15.22	15.25	15.26
	gene	tech rep1	tech rep2	tech rep3
	mec-7	22.16	22.16	22.12
	mec-12	23.06	23.01	22.99
mbl-1 long(ex7+) rep2	mec-17	20.88	20.91	20.89
	ben-1	22.76	22.74	22.78
	rps-23	14.56	14.49	14.47
	gene	tech rep1	tech rep2	tech rep3
	mec-7	21.24	21.22	21.2
	mec-12	22.08	22.05	22.07
mbl-1 long(ex7+) rep3	mec-17	20.44	20.35	20.35
	ben-1	22.12	22.14	22.11
	rps-23	13.94	14.02	13.99

[truncated: 3 more sheets: S9 Fig, S10 Fig, S11 Fig]
